# Supplementary material for: Functional Genomics, Transcriptomics, and Proteomics Reveal Distinct Combat Strategies Between Lineages of Wood-Degrading Fungi With Redundant Wood Decay Mechanisms
Source: Front Microbiol. 2020 Jul 28;11:1646. doi: 10.3389/fmicb.2020.01646 (PMC7399148; doi:10.3389/fmicb.2020.01646)
Supplement: Supplementary file 2 [file Table_2.XLSX]

## Sheet: IZ vs IZ-5Pp
test_id	gene_id	locus	IZ_RPKM	IZ-5Pp_RPKM	log2(fold_change)	test_stat	p_value	q_value	significant
18808	gw1.71.1.1	scaffoldPpl_71:72886-74263	5.06386	11.9809	1.24242	0.68952	0.3567	0.441208	no
18879	gw1.106.2.1	scaffoldPpl_106:278250-279583	15.8309	31.7624	1.00458	0.565641	0.4559	0.538993	no
18999	gw1.190.2.1	scaffoldPpl_190:108831-113495	3.6114	17.5115	2.27767	1.25834	0.10415	0.167872	no
19012	gw1.178.1.1	scaffoldPpl_178:124160-128303	5.93574	14.2079	1.2592	0.686362	0.3541	0.438512	no
19025	gw1.6.4.1	scaffoldPpl_6:523187-528609	7.17887	15.7602	1.13446	0.613652	0.3984	0.4834	no
19047	gw1.186.3.1	scaffoldPpl_186:146504-151796	8.60158	18.9879	1.14241	0.634616	0.3923	0.477343	no
19050	gw1.109.2.1	scaffoldPpl_109:148228-152218	6.05787	12.0572	0.993016	0.545907	0.451	0.534376	no
19052	gw1.6.5.1	scaffoldPpl_6:718219-722159	0.0692466	0.359855	2.3776	0	1	1	no
19059	gw1.141.1.1	scaffoldPpl_141:184701-188691	5.85795	11.2637	0.943219	0.51812	0.47575	0.557817	no
19065	gw1.121.3.1	scaffoldPpl_121:76370-81092	9.57828	16.0802	0.747449	0.409458	0.57785	0.651923	no
19221	gw1.300.1.1	scaffoldPpl_300:22345-26422	0.684121	2.02276	1.564	0.829655	0.2757	0.355002	no
19293	gw1.56.5.1	scaffoldPpl_56:202978-206550	3.11234	7.6613	1.29959	0.709594	0.34645	0.430708	no
19298	gw1.111.4.1	scaffoldPpl_111:124608-128174	3.84474	8.10716	1.07631	0.595884	0.43525	0.519266	no
19394	gw1.31.6.1	scaffoldPpl_31:498532-500432	10.0218	27.0835	1.43427	0.797072	0.2985	0.379999	no
19480	gw1.19.11.1	scaffoldPpl_19:335597-339242	3.24069	9.03876	1.47982	0.810891	0.2827	0.362694	no
19535	gw1.35.3.1	scaffoldPpl_35:333293-337809	7.15159	20.4438	1.51532	0.822697	0.27325	0.352263	no
19543	gw1.79.4.1	scaffoldPpl_79:252818-255923	3.03638	5.5516	0.87055	0.47559	0.52245	0.601221	no
19691	gw1.103.2.1	scaffoldPpl_103:42214-45337	0.168801	0.752206	2.15581	1.15993	0.1394	0.208368	no
19692	gw1.217.2.1	scaffoldPpl_217:46246-49369	0.292588	0.455801	0.639535	0	1	1	no
19733	gw1.106.6.1	scaffoldPpl_106:199558-202475	6.12772	11.3022	0.883185	0.486566	0.50225	0.5824	no
19738	gw1.151.1.1	scaffoldPpl_151:217323-219249	1.53181	5.46801	1.83578	1.01388	0.1895	0.26541	no
19760	gw1.16.19.1	scaffoldPpl_16:15030-18139	4.54431	9.86826	1.11873	0.591949	0.4192	0.503634	no
19761	gw1.185.10.1	scaffoldPpl_185:97826-100932	4.56362	10.7332	1.23383	0.661003	0.3749	0.459756	no
19769	gw1.368.1.1	scaffoldPpl_368:6989-9156	24.0228	64.2114	1.41842	0.778948	0.2999	0.381509	no
19791	gw1.98.5.1	scaffoldPpl_98:111441-113686	2.43109	5.43946	1.16186	0.733126	0.2768	0.356201	no
19821	gw1.4.17.1	scaffoldPpl_4:618674-622460	2.70513	6.92961	1.35708	0.731742	0.32625	0.409702	no
19899	gw1.253.3.1	scaffoldPpl_253:52083-54477	1.06181	5.43114	2.35472	1.48793	0.04375	0.0788445	no
19901	gw1.10.2.1	scaffoldPpl_10:210763-213008	1.86167	2.90381	0.641347	0.348856	0.63895	0.70602	no
20064	gw1.153.13.1	scaffoldPpl_153:99459-101550	27.5963	124.421	2.17268	1.39064	0.0541	0.0961594	no
20071	gw1.42.7.1	scaffoldPpl_42:246919-253053	3.44309	7.59791	1.1419	0.725313	0.28925	0.369969	no
20163	gw1.56.13.1	scaffoldPpl_56:110017-112881	11.5529	25.3126	1.1316	0.616926	0.41395	0.498594	no
20168	gw1.178.5.1	scaffoldPpl_178:107818-110610	21.8448	52.4791	1.26446	0.678928	0.3704	0.455201	no
20184	gw1.219.6.1	scaffoldPpl_219:109204-113396	14.5419	30.3684	1.06236	0.586327	0.43035	0.51447	no
20308	gw1.63.4.1	scaffoldPpl_63:287486-289587	1.59397	1.74994	0.134683	0.0750259	0.92035	0.938769	no
20333	gw1.65.13.1	scaffoldPpl_65:135228-137305	28.2986	6.0505	-2.22561	-1.29211	0.1004	0.162625	no
20364	gw1.114.14.1	scaffoldPpl_114:263506-265750	0.394564	2.60863	2.72496	1.49808	0.0676	0.118083	no
20385	gw1.96.11.1	scaffoldPpl_96:154591-156922	11.3733	6.70137	-0.763118	-0.458121	0.4809	0.562603	no
20444	gw1.66.11.1	scaffoldPpl_66:131876-134119	2.21811	27.224	3.61748	1.88552	0.02365	0.0444737	yes
20448	gw1.146.4.1	scaffoldPpl_146:60557-62651	3.05548	58.2927	4.25384	2.45458	0.0052	0.0102266	yes
20475	gw1.37.7.1	scaffoldPpl_37:212697-215102	6.2732	6.024	-0.0584776	-0.0314705	0.9673	0.974837	no
20501	gw1.179.6.1	scaffoldPpl_179:96287-98513	13.5358	93.4207	2.78697	1.63092	0.04085	0.0742907	no
20586	gw1.94.6.1	scaffoldPpl_94:258637-261245	3.74134	4.00764	0.0991952	0.0617508	0.9239	0.94159	no
20615	gw1.138.4.1	scaffoldPpl_138:28017-29850	1.53677	2.38571	0.634519	0.35387	0.6322	0.70018	no
20695	gw1.45.22.1	scaffoldPpl_45:101779-103709	8.25876	24.14	1.54743	0.86733	0.25865	0.335797	no
20734	gw1.91.10.1	scaffoldPpl_91:155899-157255	7.58124	25.7095	1.7618	0.952086	0.20415	0.282717	no
20739	gw1.106.11.1	scaffoldPpl_106:185672-187735	6.43162	13.7017	1.0911	0.628795	0.3922	0.477234	no
20755	gw1.236.2.1	scaffoldPpl_236:43150-44925	73.2021	321.422	2.13451	1.22326	0.1007	0.163058	no
20877	gw1.14.38.1	scaffoldPpl_14:440128-442709	20.6192	57.7637	1.48617	0.816276	0.2729	0.35188	no
21062	gw1.83.4.1	scaffoldPpl_83:146883-149269	3.43114	4.76062	0.472462	0.258519	0.72465	0.779805	no
21076	gw1.172.4.1	scaffoldPpl_172:35354-35912	0.882027	0.472914	-0.899246	-0.434366	0.57185	0.646536	no
21132	gw1.106.13.1	scaffoldPpl_106:134234-136715	2.45304	6.28717	1.35784	0.732103	0.3222	0.405508	no
21309	gw1.107.11.1	scaffoldPpl_107:267616-269727	45.4898	40.3962	-0.171323	-0.0968091	0.8955	0.919127	no
21455	gw1.16.38.1	scaffoldPpl_16:692277-697582	3.66871	5.8225	0.666366	0.375902	0.6086	0.679391	no
21614	gw1.128.8.1	scaffoldPpl_128:198670-200422	5.40453	12.5468	1.21508	0.652061	0.38705	0.472094	no
21645	gw1.34.29.1	scaffoldPpl_34:59610-61487	10.4737	4.89363	-1.09779	-0.623241	0.3973	0.482306	no
21649	gw1.33.18.1	scaffoldPpl_33:125946-128287	3.99491	1.98954	-1.00573	-0.562679	0.45735	0.540364	no
21677	gw1.150.10.1	scaffoldPpl_150:6425-8029	0.786963	0.831316	0.0791015	0.0442491	0.9527	0.963715	no
21733	gw1.43.10.1	scaffoldPpl_43:235908-237894	2.70244	0.854911	-1.66042	-0.946267	0.2183	0.299152	no
21820	gw1.171.7.1	scaffoldPpl_171:45762-47685	0.148523	0.434513	1.54872	0	1	1	no
21828	gw1.142.13.1	scaffoldPpl_142:127863-129708	0.132762	0.679377	2.35537	1.12734	0.17235	0.247242	no
21931	gw1.162.9.1	scaffoldPpl_162:199505-201455	2.38405	1.69583	-0.49142	-0.278169	0.7101	0.767506	no
21953	gw1.207.1.1	scaffoldPpl_207:110412-112122	0.930916	4.68521	2.33139	1.29682	0.1008	0.163199	no
21997	gw1.236.4.1	scaffoldPpl_236:56941-58594	3.32429	3.90839	0.233526	0.130616	0.8637	0.893807	no
22001	gw1.216.9.1	scaffoldPpl_216:87717-89313	2.04629	4.78322	1.22497	0.6665	0.3646	0.449259	no
22049	gw1.151.5.1	scaffoldPpl_151:27587-28684	3.17779	6.68589	1.07309	0.572582	0.4322	0.516203	no
22059	gw1.21.36.1	scaffoldPpl_21:236617-238606	7.6416	4.7965	-0.671892	-0.36611	0.61595	0.685867	no
22072	gw1.10.20.1	scaffoldPpl_10:299733-302057	1.6189	12.4412	2.94204	1.52408	0.06395	0.112389	no
22120	gw1.151.6.1	scaffoldPpl_151:126512-127968	3.91237	10.9162	1.48036	0.825966	0.2649	0.342884	no
22162	gw1.56.30.1	scaffoldPpl_56:274551-276003	6.04288	19.4391	1.68565	0.923371	0.2203	0.301404	no
22165	gw1.104.8.1	scaffoldPpl_104:242758-244116	1.64398	6.07692	1.88615	1.04483	0.1766	0.252674	no
22241	gw1.34.46.1	scaffoldPpl_34:434614-435784	16.2952	12.8921	-0.337966	-0.199668	0.7831	0.828545	no
22255	gw1.103.9.1	scaffoldPpl_103:179280-180948	5.81338	9.26318	0.672131	0.364215	0.62035	0.689716	no
22256	gw1.21.38.1	scaffoldPpl_21:430726-432199	22.4694	41.4461	0.883274	0.494385	0.50815	0.587839	no
22276	gw1.30.33.1	scaffoldPpl_30:505456-506672	0	0	0	0	1	1	no
22289	gw1.150.12.1	scaffoldPpl_150:117126-118779	4.12908	1.01251	-2.02789	-1.08121	0.1677	0.241803	no
22292	gw1.222.8.1	scaffoldPpl_222:64338-65755	6.88267	13.7956	1.00317	0.543984	0.4672	0.549705	no
22365	gw1.208.7.1	scaffoldPpl_208:4107-5834	0	0	0	0	1	1	no
22525	gw1.91.14.1	scaffoldPpl_91:152410-153673	7.6556	25.4166	1.73118	0.933498	0.2149	0.295262	no
22530	gw1.41.27.1	scaffoldPpl_41:460843-461788	0.209474	0.127172	-0.719996	0	1	1	no
22549	gw1.196.10.1	scaffoldPpl_196:62-2221	2.98288	7.12644	1.25648	0.672346	0.36805	0.452808	no
22567	gw1.196.12.1	scaffoldPpl_196:100237-101755	2.83713	5.26993	0.893354	0.494736	0.51115	0.590666	no
22572	gw1.58.28.1	scaffoldPpl_58:255029-256557	6.56069	7.68073	0.227396	0.124864	0.8657	0.895385	no
22578	gw1.22.37.1	scaffoldPpl_22:9717-10528	5.84681	8.34076	0.512529	0.281522	0.7016	0.760311	no
22617	gw1.235.10.1	scaffoldPpl_235:55182-56428	53.8422	53.661	-0.00486275	-0.00264515	0.9965	0.997155	no
22625	gw1.137.12.1	scaffoldPpl_137:217709-219656	17.0496	29.1971	0.776091	0.426384	0.56725	0.642383	no
22687	gw1.155.12.1	scaffoldPpl_155:23590-25898	8.1174	23.0889	1.50811	0.37988	0.52995	0.608234	no
22689	gw1.17.45.1	scaffoldPpl_17:107827-109525	2.74651	3.18269	0.212646	0.111051	0.87995	0.906752	no
22724	gw1.22.38.1	scaffoldPpl_22:10865-12526	3.17679	6.09165	0.939263	0.527189	0.4727	0.554948	no
22746	gw1.43.21.1	scaffoldPpl_43:468325-469845	1.99355	35.0684	4.13676	2.41278	0.00655	0.012808	yes
22788	gw1.2.12.1	scaffoldPpl_2:738506-739424	1.86744	1.71669	-0.121434	-0.0725808	0.91395	0.933739	no
22813	gw1.12.68.1	scaffoldPpl_12:277362-278455	5.16793	8.20172	0.66634	0.358364	0.63025	0.698505	no
22826	gw1.146.7.1	scaffoldPpl_146:79367-80212	5.02448	0.19781	-4.66679	-2.20376	0.08765	0.149343	no
22840	gw1.142.16.1	scaffoldPpl_142:164571-165711	4.35333	15.0273	1.78739	1.15292	0.1088	0.173595	no
22870	gw1.45.47.1	scaffoldPpl_45:71118-72634	3.70349	7.58526	1.03431	0.569453	0.4498	0.533219	no
22876	gw1.115.26.1	scaffoldPpl_115:110845-112320	0.727747	2.82375	1.95611	1.05843	0.174	0.249338	no
22883	gw1.6.73.1	scaffoldPpl_6:181175-181655	13.0957	31.0944	1.24757	0.719591	0.35215	0.436539	no
22910	gw1.13.56.1	scaffoldPpl_13:702675-704190	4.83265	10.5161	1.12171	0.624156	0.4047	0.489561	no
22993	gw1.65.33.1	scaffoldPpl_65:209429-210946	8.23798	19.7773	1.26349	0.705893	0.35325	0.437662	no
23012	gw1.6.74.1	scaffoldPpl_6:416719-417951	6.45095	13.1079	1.02286	0.5594	0.4563	0.539372	no
23052	gw1.67.31.1	scaffoldPpl_67:90648-92001	6.47376	1.62084	-1.99786	-1.13719	0.1408	0.210266	no
23123	gw1.90.10.1	scaffoldPpl_90:183566-185384	1.55662	0.842957	-0.884883	-0.549495	0.4454	0.52901	no
23306	gw1.4.72.1	scaffoldPpl_4:778086-779279	8.37391	78.9781	3.23748	1.8478	0.02435	0.0457502	yes
23324	gw1.151.9.1	scaffoldPpl_151:206347-207947	18.4745	55.9127	1.59764	0.899399	0.2382	0.318685	no
23327	gw1.1.14.1	scaffoldPpl_1:1042620-1043964	4.15775	19.8202	2.2531	1.26261	0.1141	0.181058	no
23394	gw1.145.11.1	scaffoldPpl_145:46529-47591	0.136589	0.471786	1.78829	0	1	1	no
23404	gw1.94.19.1	scaffoldPpl_94:65073-66403	51.138	658.758	3.68728	2.02818	0.01705	0.0324602	yes
23483	gw1.94.20.1	scaffoldPpl_94:40836-41947	9.3605	49.2979	2.39687	1.33496	0.08655	0.147687	no
23485	gw1.65.38.1	scaffoldPpl_65:201435-202546	10.5907	49.0785	2.21229	1.18888	0.12745	0.197651	no
23494	gw1.12.76.1	scaffoldPpl_12:596112-597419	0.304864	0.00853305	-5.15896	0	1	1	no
23519	gw1.4.78.1	scaffoldPpl_4:224279-227880	2.94878	9.41081	1.6742	0.347067	0.4226	0.506952	no
23547	gw1.106.22.1	scaffoldPpl_106:124528-125904	1.73268	4.20216	1.27813	0.723174	0.33835	0.42236	no
23587	gw1.52.19.1	scaffoldPpl_52:121279-122679	6.16715	4.37494	-0.49534	-0.323369	0.63985	0.706805	no
23589	gw1.118.31.1	scaffoldPpl_118:54806-55949	2.55403	3.04225	0.252366	0.141058	0.85065	0.8834	no
23603	gw1.187.21.1	scaffoldPpl_187:74644-75830	0.126617	0.593024	2.22762	1.08868	0.1802	0.257245	no
23637	gw1.2.21.1	scaffoldPpl_2:776749-777658	0.545831	0.379186	-0.52555	-0.271238	0.70795	0.765703	no
23660	gw1.150.19.1	scaffoldPpl_150:19336-20296	0.879603	1.51719	0.786481	0.447478	0.55345	0.629737	no
23670	gw1.150.20.1	scaffoldPpl_150:43694-44654	2.35812	4.44302	0.913905	0.493292	0.5053	0.585166	no
23729	gw1.61.45.1	scaffoldPpl_61:382875-383762	0	0	0	0	1	1	no
23749	gw1.139.9.1	scaffoldPpl_139:37480-38708	4.21931	12.5304	1.57035	0.860571	0.23985	0.319001	no
23762	gw1.57.23.1	scaffoldPpl_57:162405-163102	1.36649	2.30354	0.753379	0.402714	0.60195	0.673461	no
23766	gw1.611.1.1	scaffoldPpl_611:0-2099	1.21919	1.14696	-0.0881058	-0.0488554	0.94615	0.958735	no
23775	gw1.164.8.1	scaffoldPpl_164:77050-78098	1.61082	1.05932	-0.604654	-0.344734	0.6469	0.712837	no
23776	gw1.42.24.1	scaffoldPpl_42:90241-91616	2.08743	5.07427	1.28147	0.717307	0.3467	0.430958	no
23796	gw1.12.77.1	scaffoldPpl_12:187641-188917	7.95178	9.00415	0.179313	0.0992079	0.8954	0.919051	no
23836	gw1.225.5.1	scaffoldPpl_225:22359-23526	0	0.102592	inf	0	1	1	no
23852	gw1.64.26.1	scaffoldPpl_64:358695-360168	0	0	0	0	1	1	no
23950	gw1.58.37.1	scaffoldPpl_58:74866-75994	33.8673	78.3241	1.20956	0.675792	0.37915	0.464162	no
23959	gw1.381.1.1	scaffoldPpl_381:8598-10071	5.31918	18.843	1.82475	1.02476	0.17735	0.253602	no
24004	gw1.157.18.1	scaffoldPpl_157:23575-24637	10.8403	33.1977	1.61467	0.871555	0.24385	0.322279	no
24119	gw1.54.46.1	scaffoldPpl_54:337253-338626	11.635	19.1766	0.720872	0.470723	0.49685	0.577348	no
24211	gw1.113.10.1	scaffoldPpl_113:117516-118578	3.92562	35.0463	3.15827	1.79347	0.03065	0.0565309	no
24214	gw1.10.43.1	scaffoldPpl_10:555914-556976	0.414518	2.35812	2.50813	1.3875	0.0838	0.143513	no
24229	gw1.5.101.1	scaffoldPpl_5:766768-767892	0.317742	1.49101	2.23036	1.24025	0.1386	0.207755	no
24245	gw1.64.28.1	scaffoldPpl_64:368121-368891	0	0	0	0	1	1	no
24249	gw1.304.7.1	scaffoldPpl_304:5012-6525	0	0	0	0	1	1	no
24255	gw1.123.11.1	scaffoldPpl_123:41133-42142	0.717698	3.1082	2.11463	1.13883	0.151	0.223564	no
24260	gw1.182.17.1	scaffoldPpl_182:60510-61519	2.0848	4.26329	1.03206	0.563957	0.4554	0.538527	no
24272	gw1.4.93.1	scaffoldPpl_4:395798-397181	1.27376	11.0252	3.11364	1.64624	0.05155	0.0918915	no
24324	gw1.216.13.1	scaffoldPpl_216:39496-40637	0.442369	0.122858	-1.84826	0	1	1	no
24325	gw1.110.6.1	scaffoldPpl_110:211835-218398	0.199356	0.00762326	-4.70879	0	1	1	no
24352	gw1.150.23.1	scaffoldPpl_150:178236-179103	11.3855	37.338	1.71345	0.974144	0.20395	0.282471	no
24358	gw1.5.106.1	scaffoldPpl_5:364070-364875	6.87229	9.78641	0.509987	0.282607	0.7042	0.762595	no
24367	gw1.185.22.1	scaffoldPpl_185:145124-146021	12.8928	19.6137	0.6053	0.349194	0.64455	0.710813	no
24469	gw1.126.17.1	scaffoldPpl_126:128981-129779	0.2809	0.418105	0.573808	0	1	1	no
24488	gw1.1168.1.1	scaffoldPpl_1168:5060-6160	0.282825	0.332678	0.234218	0	1	1	no
24502	gw1.115.37.1	scaffoldPpl_115:83334-84174	0.291573	0.622879	1.09509	0.528467	0.49065	0.571688	no
24514	gw1.90.14.1	scaffoldPpl_90:165008-165516	2.86427	7.24338	1.3385	0.906744	0.30015	0.381774	no
24550	gw1.28.32.1	scaffoldPpl_28:247292-247932	0.39899	0.24109	-0.72678	0	1	1	no
24555	gw1.167.13.1	scaffoldPpl_167:79682-81024	35.6369	101.221	1.50606	0.845286	0.27385	0.352921	no
24602	gw1.69.13.1	scaffoldPpl_69:200188-203375	6.04167	6.10019	0.0139079	0.00792967	0.9903	0.992392	no
24660	gw1.4.103.1	scaffoldPpl_4:983582-984782	7.68841	5.88535	-0.385557	-0.217529	0.767	0.815147	no
24661	gw1.196.19.1	scaffoldPpl_196:37179-38053	10.9109	20.2832	0.894509	0.505351	0.50585	0.585677	no
24676	gw1.17.78.1	scaffoldPpl_17:431617-432850	4.84461	17.2089	1.82871	0.99901	0.191	0.267298	no
24677	gw1.1233.4.1	scaffoldPpl_1233:4684-5916	4.86594	15.2455	1.64759	0.913839	0.2236	0.303734	no
24680	gw1.321.2.1	scaffoldPpl_321:10585-11823	0.187616	0.222657	0.247039	0	1	1	no
24705	gw1.101.27.1	scaffoldPpl_101:28052-29340	0.33485	0.20632	-0.698633	0	1	1	no
24732	gw1.265.2.1	scaffoldPpl_265:29087-29871	6.03342	3.93055	-0.618247	-0.361267	0.6367	0.704062	no
24749	gw1.66.28.1	scaffoldPpl_66:123426-124400	2.7732	4.83675	0.802484	0.46601	0.52565	0.604189	no
24755	gw1.258.7.1	scaffoldPpl_258:88403-88958	55.4346	64.7407	0.223886	0.124849	0.8696	0.898502	no
24756	gw1.136.6.1	scaffoldPpl_136:131211-132216	39.207	15.5001	-1.33883	-0.716672	0.3336	0.417407	no
24772	gw1.722.1.1	scaffoldPpl_722:2-1670	3.51959	6.23769	0.825606	0.440241	0.5483	0.625026	no
24789	gw1.12.85.1	scaffoldPpl_12:678523-679491	0	0	0	0	1	1	no
24859	gw1.9.78.1	scaffoldPpl_9:183216-184018	5.45825	8.40637	0.623044	0.316248	0.67725	0.739317	no
24862	gw1.40.46.1	scaffoldPpl_40:372362-373094	7.28214	10.3054	0.500963	0.284095	0.7031	0.761609	no
24868	gw1.159.12.1	scaffoldPpl_159:48709-49824	1.1704	3.1196	1.41435	0.75928	0.3219	0.40519	no
24869	gw1.377.1.1	scaffoldPpl_377:25826-26635	2.18943	0.40304	-2.44156	-1.41726	0.09565	0.158677	no
24881	gw1.77.51.1	scaffoldPpl_77:97577-98543	9.47821	14.4702	0.610402	0.336348	0.64675	0.712705	no
24882	gw1.123.14.1	scaffoldPpl_123:189257-192011	9.4196	17.9106	0.927073	0.518022	0.48685	0.568087	no
24886	gw1.45.61.1	scaffoldPpl_45:348631-349597	13.4073	21.5122	0.682139	0.371914	0.61345	0.683728	no
24893	gw1.63.18.1	scaffoldPpl_63:69739-70426	0.444073	2.41664	2.44413	1.42603	0.0789	0.135959	no
24944	gw1.24.50.1	scaffoldPpl_24:214045-215244	1.46295	9.40143	2.684	1.51844	0.06075	0.107215	no
24946	gw1.241.4.1	scaffoldPpl_241:9469-9949	0	0.597644	inf	#NAME?	0.01485	0.0283838	yes
24955	gw1.58.43.1	scaffoldPpl_58:282890-283827	6.06405	8.99483	0.568815	0.308641	0.67675	0.738882	no
24981	gw1.10.51.1	scaffoldPpl_10:553029-553958	52.3719	79.8997	0.609397	0.388149	0.56835	0.643365	no
25053	gw1.359.1.1	scaffoldPpl_359:22601-23647	0	0	0	0	1	1	no
25119	gw1.10.52.1	scaffoldPpl_10:191107-192076	11.1637	22.7031	1.02407	0.566919	0.4439	0.527601	no
25148	gw1.363.3.1	scaffoldPpl_363:18814-19635	16.6332	62.5034	1.90987	1.05074	0.17425	0.249664	no
25150	gw1.64.33.1	scaffoldPpl_64:166305-167145	2.10391	1.25266	-0.74807	-0.394247	0.59675	0.668859	no
25157	gw1.42.39.1	scaffoldPpl_42:412450-413265	7.09038	15.9091	1.16592	0.666873	0.368	0.452759	no
25159	gw1.5.117.1	scaffoldPpl_5:183553-184377	0	0	0	0	1	1	no
25181	gw1.17.83.1	scaffoldPpl_17:429956-430931	1.26569	3.71793	1.55457	0.838593	0.27255	0.351487	no
25193	gw1.380.2.1	scaffoldPpl_380:7754-8045	0	3.12401	inf	#NAME?	0.0504	0.0899555	no
25223	gw1.31.59.1	scaffoldPpl_31:48294-49064	19.2381	7.64504	-1.33137	-0.748894	0.33605	0.419933	no
25234	gw1.119.32.1	scaffoldPpl_119:91893-92717	0	0	0	0	1	1	no
25239	gw1.34.67.1	scaffoldPpl_34:65745-66560	0.166511	1.55906	3.22699	1.60314	0.0937	0.15706	no
25263	gw1.14.92.1	scaffoldPpl_14:657808-658669	0.729906	1.03361	0.501909	0.261647	0.7414	0.793848	no
25270	gw1.52.31.1	scaffoldPpl_52:267083-267940	2.78673	6.30579	1.1781	0.643062	0.3991	0.484074	no
25301	gw1.311.4.1	scaffoldPpl_311:28969-29999	2.60848	4.14399	0.667809	0.364928	0.626	0.694745	no
25306	gw1.79.37.1	scaffoldPpl_79:62228-63121	9.39352	12.0151	0.355111	0.187956	0.79615	0.839255	no
25363	gw1.167.16.1	scaffoldPpl_167:11945-12838	2.48619	1.82761	-0.44398	-0.272788	0.6913	0.751469	no
25375	gw1.523.3.1	scaffoldPpl_523:2056-3252	0.438687	0.651074	0.569631	0.316995	0.6621	0.726162	no
25380	gw1.76.31.1	scaffoldPpl_76:13667-14513	3.81195	1.54458	-1.30331	-0.72175	0.35195	0.436343	no
25391	gw1.131.15.1	scaffoldPpl_131:96708-97675	40.2215	8.25437	-2.28474	-1.26419	0.1134	0.180058	no
25402	gw1.653.1.1	scaffoldPpl_653:6969-7767	0.120392	0.278736	1.21116	0	1	1	no
25459	gw1.25.23.1	scaffoldPpl_25:508578-509697	0.0884539	0.606893	2.77844	1.22547	0.2181	0.298938	no
25577	gw1.14.96.1	scaffoldPpl_14:530107-531343	6.81388	20.3017	1.57505	0.869409	0.2579	0.334944	no
25593	gw1.668.1.1	scaffoldPpl_668:9875-11154	2.4016	4.15582	0.791136	0.452745	0.5522	0.628599	no
25607	gw1.673.2.1	scaffoldPpl_673:35353-36678	0.948834	2.91985	1.62167	0.916635	0.22585	0.306408	no
25623	gw1.74.45.1	scaffoldPpl_74:68698-69751	6.61503	9.68704	0.550309	0.349765	0.60395	0.675243	no
25630	gw1.7.92.1	scaffoldPpl_7:576391-577455	1.65147	17.8508	3.43416	1.96376	0.02045	0.0386568	yes
25643	gw1.43.42.1	scaffoldPpl_43:32625-33477	0	0	0	0	1	1	no
25647	gw1.144.31.1	scaffoldPpl_144:51217-51907	17.817	28.3236	0.668752	0.382809	0.5999	0.671668	no
25648	gw1.206.15.1	scaffoldPpl_206:105194-105884	21.0137	47.9154	1.18916	0.669025	0.37935	0.464362	no
25658	gw1.325.6.1	scaffoldPpl_325:18424-19334	4.76025	21.687	2.18772	1.2686	0.10025	0.162522	no
25687	gw1.1543.1.1	scaffoldPpl_1543:7165-8152	2.19252	3.58045	0.707549	0.406592	0.5826	0.656197	no
25704	gw1.19.61.1	scaffoldPpl_19:57060-57550	1.34062	2.44799	0.868692	0.464955	0.5595	0.635288	no
25735	gw1.79.39.1	scaffoldPpl_79:319456-320368	1.73499	12.0634	2.79764	1.55331	0.06015	0.106224	no
25738	gw1.150.27.1	scaffoldPpl_150:9300-9840	0.432188	1.19595	1.46843	0.817054	0.32265	0.405969	no
25750	gw1.46.67.1	scaffoldPpl_46:165004-165523	0.302989	1.53912	2.34476	1.17984	0.13355	0.201976	no
25764	gw1.50.59.1	scaffoldPpl_50:410896-411760	22.6155	13.3779	-0.757465	-0.416678	0.5737	0.648203	no
25855	gw1.53.51.1	scaffoldPpl_53:420315-420988	10.0155	21.7733	1.12033	0.728505	0.29395	0.37508	no
25862	gw1.35.38.1	scaffoldPpl_35:191060-191885	5.98413	23.8219	1.99308	1.09478	0.15505	0.228774	no
25916	gw1.62.58.1	scaffoldPpl_62:273088-273999	24.4289	2.46329	-3.30993	-1.79132	0.032	0.058815	no
26121	gw1.70.5.1	scaffoldPpl_70:48269-49399	78.8303	125.83	0.674649	0.378522	0.61485	0.684915	no
26183	gw1.133.36.1	scaffoldPpl_133:198181-198997	0	0	0	0	1	1	no
26251	gw1.349.1.1	scaffoldPpl_349:7839-8511	0	0	0	0	1	1	no
26315	gw1.7.98.1	scaffoldPpl_7:114718-115309	0	0	0	0	1	1	no
26320	gw1.133.39.1	scaffoldPpl_133:129992-130577	0	0	0	0	1	1	no
26325	gw1.379.1.1	scaffoldPpl_379:9676-10255	0	0	0	0	1	1	no
26328	gw1.5.133.1	scaffoldPpl_5:16616-17183	0	0	0	0	1	1	no
26340	gw1.2.35.1	scaffoldPpl_2:191050-191593	0	0	0	0	1	1	no
26343	gw1.195.9.1	scaffoldPpl_195:41275-41830	0	0	0	0	1	1	no
26344	gw1.355.5.1	scaffoldPpl_355:38937-39498	0	0	0	0	1	1	no
26353	gw1.250.1.1	scaffoldPpl_250:49510-50083	0	0	0	0	1	1	no
26368	gw1.213.12.1	scaffoldPpl_213:86761-87298	0	0	0	0	1	1	no
26388	gw1.324.1.1	scaffoldPpl_324:20067-20607	0	0	0	0	1	1	no
26390	gw1.34.75.1	scaffoldPpl_34:118404-118950	14.4615	19.5233	0.43298	0.250985	0.7392	0.792008	no
26391	gw1.242.4.1	scaffoldPpl_242:57846-58314	0	0	0	0	1	1	no
26393	gw1.242.5.1	scaffoldPpl_242:63271-63739	0	0	0	0	1	1	no
26400	gw1.514.1.1	scaffoldPpl_514:7501-8620	0	0.00435207	inf	0	1	1	no
26406	gw1.211.9.1	scaffoldPpl_211:65979-66444	0	0	0	0	1	1	no
26407	gw1.74.49.1	scaffoldPpl_74:171411-172086	2.86316	14.1321	2.3033	1.31095	0.1066	0.17046	no
26409	gw1.32.59.1	scaffoldPpl_32:244943-245420	0	0	0	0	1	1	no
26413	gw1.28.49.1	scaffoldPpl_28:286433-286883	0	0	0	0	1	1	no
26429	gw1.498.1.1	scaffoldPpl_498:9496-9919	0	0	0	0	1	1	no
26444	gw1.523.5.1	scaffoldPpl_523:4223-5358	3.85941	8.90406	1.20608	0.676567	0.3646	0.449259	no
26456	gw1.742.1.1	scaffoldPpl_742:7332-8078	0	0	0	0	1	1	no
26481	gw1.108.17.1	scaffoldPpl_108:282512-283106	0	0	0	0	1	1	no
26490	gw1.135.43.1	scaffoldPpl_135:242070-243522	5.77804	7.45615	0.36785	0.205161	0.77825	0.824486	no
26498	gw1.31.68.1	scaffoldPpl_31:239222-239959	4.77425	40.5063	3.0848	2.00268	0.0142	0.0271877	yes
26499	gw1.125.14.1	scaffoldPpl_125:229536-230097	0	0	0	0	1	1	no
26558	gw1.3.83.1	scaffoldPpl_3:535620-536537	13.4952	10.4747	-0.365545	-0.189902	0.80425	0.845891	no
26560	gw1.378.1.1	scaffoldPpl_378:7020-8610	1.81961	3.99761	1.13551	0.695834	0.31735	0.40033	no
26566	gw1.81.34.1	scaffoldPpl_81:330101-330876	0.44508	2.21055	2.31227	1.2363	0.1555	0.229242	no
26586	gw1.55.62.1	scaffoldPpl_55:92114-92795	0	0	0	0	1	1	no
26590	gw1.247.10.1	scaffoldPpl_247:21942-22512	13.6104	42.7812	1.65227	0.947149	0.2173	0.298049	no
26627	gw1.1664.1.1	scaffoldPpl_1664:7-1004	0.0448032	0	#NAME?	0	1	1	no
26679	gw1.335.7.1	scaffoldPpl_335:33225-34051	5.83921	14.0076	1.26236	0.721281	0.34545	0.429717	no
26714	gw1.159.14.1	scaffoldPpl_159:7748-8309	2.58674	1.37032	-0.916623	-0.516318	0.4937	0.57446	no
26722	gw1.34.78.1	scaffoldPpl_34:94952-95381	0	0.378085	inf	0	1	1	no
26727	gw1.167.18.1	scaffoldPpl_167:39140-39816	8.85019	24.1015	1.44534	0.750341	0.32235	0.405662	no
26732	gw1.387.3.1	scaffoldPpl_387:19841-20844	4.35151	66.6169	3.9363	2.33932	0.00735	0.0143459	yes
26774	gw1.27.78.1	scaffoldPpl_27:419600-420373	1.93296	4.42346	1.19437	0.659714	0.38865	0.473693	no
26775	gw1.7.104.1	scaffoldPpl_7:287280-288050	1.15701	3.19745	1.46652	0.78124	0.30525	0.38731	no
26777	gw1.27.79.1	scaffoldPpl_27:403807-404320	2.89897	8.23997	1.5071	0.880249	0.24285	0.321438	no
26795	gw1.239.6.1	scaffoldPpl_239:40245-40941	3.83743	15.3459	1.99964	1.08035	0.16265	0.237835	no
26798	gw1.183.22.1	scaffoldPpl_183:43417-44369	4.7459	12.6238	1.41139	0.811976	0.2901	0.370891	no
26800	gw1.72.52.1	scaffoldPpl_72:277989-278941	4.94805	12.2192	1.30422	0.744815	0.3195	0.402629	no
26813	gw1.198.15.1	scaffoldPpl_198:80877-81770	0.483606	0.468988	-0.04428	0	1	1	no
26829	gw1.944.2.1	scaffoldPpl_944:588-1747	21.2415	14.3621	-0.564616	-0.310348	0.6765	0.738673	no
26886	gw1.47.59.1	scaffoldPpl_47:431377-431908	0.880032	5.37385	2.61033	1.47228	0.06265	0.110281	no
26903	gw1.230.5.1	scaffoldPpl_230:21521-22094	2.5488	3.03136	0.250146	0.143348	0.8537	0.885811	no
26909	gw1.5.140.1	scaffoldPpl_5:639463-640317	6.41575	8.66424	0.433455	0.241367	0.74845	0.799706	no
26921	gw1.180.12.1	scaffoldPpl_180:58439-58958	5.82782	18.1496	1.63891	0.939465	0.23765	0.318509	no
26958	gw1.56.62.1	scaffoldPpl_56:154322-154932	2.17697	18.2037	3.06384	1.77074	0.0398	0.0724841	no
26970	gw1.424.2.1	scaffoldPpl_424:14028-14721	0.172823	1.14197	2.72415	1.45535	0.2157	0.296212	no
26985	gw1.236.17.1	scaffoldPpl_236:79601-80102	0	0	0	0	1	1	no
27005	gw1.40.57.1	scaffoldPpl_40:360622-361417	5.486	19.1382	1.80263	1.03476	0.18175	0.259191	no
27048	gw1.2.42.1	scaffoldPpl_2:523115-523834	14.3043	601.413	5.39384	3.05595	0.00115	0.00232801	yes
27049	gw1.2.43.1	scaffoldPpl_2:68687-69406	26.662	699.545	4.71356	2.71676	0.00345	0.00684355	yes
27082	gw1.157.35.1	scaffoldPpl_157:130170-130744	0.185144	0.00714912	-4.69474	0	1	1	no
27166	gw1.101.35.1	scaffoldPpl_101:269690-270110	1.92105	0	#NAME?	#NAME?	0.00425	0.00839179	yes
27177	gw1.95.29.1	scaffoldPpl_95:94149-94828	0	0	0	0	1	1	no
27191	gw1.276.9.1	scaffoldPpl_276:42239-42906	0.558441	1.64643	1.55986	0.82336	0.32225	0.405558	no
27198	gw1.120.17.1	scaffoldPpl_120:190332-190809	0	0	0	0	1	1	no
27262	gw1.1144.1.1	scaffoldPpl_1144:2314-3025	0	0	0	0	1	1	no
27268	gw1.55.72.1	scaffoldPpl_55:88662-89253	3.66092	7.15657	0.967064	0.56756	0.4439	0.527601	no
27339	gw1.10.74.1	scaffoldPpl_10:743695-744279	10.8178	10.9117	0.0124703	0.00727117	0.99175	0.993473	no
27342	gw1.120.18.1	scaffoldPpl_120:192055-192382	0	0	0	0	1	1	no
27400	gw1.137.31.1	scaffoldPpl_137:174900-176006	6.70702	15.2785	1.18776	0.669539	0.3742	0.459037	no
27402	gw1.110.12.1	scaffoldPpl_110:52749-53200	13.9469	2.1756	-2.68046	-1.44746	0.0793	0.13658	no
27411	gw1.37.28.1	scaffoldPpl_37:437063-437449	0	0	0	0	1	1	no
27413	gw1.95.30.1	scaffoldPpl_95:155805-156288	1.64925	0.584174	-1.49734	-0.741816	0.3317	0.415447	no
27424	gw1.2.46.1	scaffoldPpl_2:788869-789326	6.44388	1.73849	-1.89009	-1.03709	0.2068	0.28576	no
27430	gw1.1676.1.1	scaffoldPpl_1676:2965-3843	3.47577	6.16744	0.827339	0.4454	0.55015	0.626719	no
27460	gw1.1363.1.1	scaffoldPpl_1363:7418-7984	0.711547	177.98	7.96654	4.43965	0.0229	0.0431393	yes
27471	gw1.1156.1.1	scaffoldPpl_1156:16-1019	6.40187	10.3772	0.696859	0.376762	0.611	0.681551	no
27472	gw1.1177.1.1	scaffoldPpl_1177:95-1063	0	0	0	0	1	1	no
27476	gw1.147.48.1	scaffoldPpl_147:173256-173865	4.14529	10.3912	1.32581	0.75369	0.32645	0.409913	no
27511	gw1.4.139.1	scaffoldPpl_4:763195-763722	0.847243	2.2253	1.39316	0.695526	0.361	0.445605	no
27514	gw1.94.48.1	scaffoldPpl_94:300749-301510	1.06422	0.365791	-1.54071	-0.707849	0.382	0.467011	no
27519	gw1.30.74.1	scaffoldPpl_30:509772-510348	3.74909	7.54137	1.00829	0.572119	0.45315	0.536387	no
27523	gw1.291.7.1	scaffoldPpl_291:11626-12151	49.5563	52.1656	0.0740301	0.042479	0.9553	0.965694	no
27532	gw1.28.51.1	scaffoldPpl_28:510899-511199	15.745	26.7533	0.764824	0.472181	0.57225	0.646905	no
27537	gw1.27.90.1	scaffoldPpl_27:376637-377158	0.591243	1.04705	0.824505	0.3987	0.58565	0.658968	no
27561	gw1.54.64.1	scaffoldPpl_54:332078-332621	1.86718	3.34214	0.83991	0.462153	0.5483	0.625026	no
27564	gw1.525.2.1	scaffoldPpl_525:6010-6544	30.817	43.4412	0.495338	0.27599	0.71545	0.77205	no
27568	gw1.1228.1.1	scaffoldPpl_1228:2-668	2.62416	5.01999	0.935827	0.505019	0.5024	0.582539	no
27578	gw1.125.18.1	scaffoldPpl_125:1552-2008	0	0	0	0	1	1	no
27584	gw1.99.5.1	scaffoldPpl_99:209268-209934	35.1998	176.117	2.3229	1.30299	0.10475	0.168723	no
27587	gw1.378.5.1	scaffoldPpl_378:6150-6730	0	0	0	0	1	1	no
27594	gw1.114.40.1	scaffoldPpl_114:15602-16265	17.0844	2.19628	-2.95955	-1.94519	0.0259	0.048372	yes
27610	gw1.202.11.1	scaffoldPpl_202:67640-68341	9.31118	36.3191	1.96369	1.15027	0.14705	0.218734	no
27662	gw1.48.11.1	scaffoldPpl_48:361989-362468	37.9157	74.7214	0.978726	0.55178	0.4704	0.552748	no
27666	gw1.62.65.1	scaffoldPpl_62:52043-52457	8.69727	25.5594	1.55522	1.03352	0.16125	0.236149	no
27669	gw1.579.1.1	scaffoldPpl_579:1146-1752	0	0	0	0	1	1	no
27675	gw1.19.70.1	scaffoldPpl_19:167324-167738	3.50105	13.7474	1.97329	1.14468	0.1593	0.233585	no
27689	gw1.512.2.1	scaffoldPpl_512:8162-8669	1.50916	3.47374	1.20275	0.688351	0.38135	0.466348	no
27696	gw1.328.1.1	scaffoldPpl_328:116-1003	2.04838	5.59619	1.44996	0.799462	0.2947	0.375902	no
27700	gw1.90.26.1	scaffoldPpl_90:193134-193525	0	0	0	0	1	1	no
27717	gw1.206.21.1	scaffoldPpl_206:88831-89232	0	0	0	0	1	1	no
27742	gw1.43.51.1	scaffoldPpl_43:251596-251932	0	0.0131443	inf	0	1	1	no
27761	gw1.186.16.1	scaffoldPpl_186:39439-39839	5.01693	42.7059	3.08956	1.80293	0.0468	0.0838765	no
27769	gw1.47.72.1	scaffoldPpl_47:314595-315108	10.0842	22.0869	1.13109	0.636212	0.39955	0.484515	no
27784	gw1.227.8.1	scaffoldPpl_227:5910-6213	7.00138	2.39188	-1.54949	-0.872639	0.41585	0.500408	no
27798	gw1.587.1.1	scaffoldPpl_587:10680-11268	0	0	0	0	1	1	no
27804	gw1.438.3.1	scaffoldPpl_438:15098-16253	0.533573	0.804625	0.59263	0.304866	0.66755	0.730891	no
27823	gw1.283.15.1	scaffoldPpl_283:8331-8935	0	0	0	0	1	1	no
27833	gw1.159.19.1	scaffoldPpl_159:85592-85853	9.81463	6.93158	-0.501751	-0.335195	0.7267	0.781466	no
27847	gw1.18.65.1	scaffoldPpl_18:541871-542306	1.16522	2.20701	0.921493	0.506232	0.52225	0.601048	no
27861	gw1.75.59.1	scaffoldPpl_75:77180-77670	0	0.457876	inf	0	1	1	no
27870	gw1.789.1.1	scaffoldPpl_789:107-771	0.581752	1.14363	0.975146	0.524151	0.48655	0.5678	no
27897	gw1.303.3.1	scaffoldPpl_303:51423-53313	1.31085	4.34577	1.72911	1.42652	0.3589	0.443449	no
27906	gw1.131.22.1	scaffoldPpl_131:86223-86406	0	0	0	0	1	1	no
27949	gw1.781.1.1	scaffoldPpl_781:977-1830	0	0	0	0	1	1	no
27951	gw1.379.2.1	scaffoldPpl_379:293-872	0	0	0	0	1	1	no
27952	gw1.3.99.1	scaffoldPpl_3:1-787	14.2979	34.2852	1.26178	0.718675	0.3528	0.437205	no
27969	gw1.150.38.1	scaffoldPpl_150:8497-8824	0.41929	2.08711	2.31549	1.35233	0.2653	0.343344	no
27981	gw1.291.10.1	scaffoldPpl_291:51351-51669	20.05	223.568	3.47903	2.12967	0.02485	0.0465545	yes
27989	gw1.15.57.1	scaffoldPpl_15:133304-133721	3.78997	6.10152	0.686984	0.379919	0.62215	0.69136	no
28018	gw1.162.19.1	scaffoldPpl_162:223479-223986	0.517999	1.8052	1.80113	1.04361	0.2834	0.363493	no
28024	gw1.9.111.1	scaffoldPpl_9:631036-631457	4.97194	5.77205	0.215274	0.127706	0.87815	0.905299	no
28026	gw1.9.112.1	scaffoldPpl_9:637430-637874	0.169719	2.63736	3.95788	1.83201	0.2596	0.336864	no
28032	gw1.448.2.1	scaffoldPpl_448:793-1276	2.26983	5.73391	1.33694	0.786631	0.328	0.411569	no
28035	gw1.2190.1.1	scaffoldPpl_2190:2175-3325	0	0	0	0	1	1	no
28036	gw1.54.67.1	scaffoldPpl_54:442189-443107	0.759893	2.91988	1.94204	1.12149	0.1318	0.200254	no
28056	gw1.372.1.1	scaffoldPpl_372:21726-22290	0	0	0	0	1	1	no
28087	gw1.150.40.1	scaffoldPpl_150:189961-190657	5.6609	9.01689	0.671597	0.38696	0.6186	0.688196	no
28107	gw1.435.1.1	scaffoldPpl_435:0-420	0	0	0	0	1	1	no
28122	gw1.5.156.1	scaffoldPpl_5:954182-954723	5.09939	12.1648	1.25432	0.711462	0.36775	0.452504	no
28140	gw1.39.9.1	scaffoldPpl_39:434967-435309	62.5344	143.858	1.20192	0.923373	0.36755	0.452313	no
28191	gw1.48.13.1	scaffoldPpl_48:344992-345226	15.7797	28.8628	0.871136	0.613264	0.54955	0.626177	no
28201	gw1.26.19.1	scaffoldPpl_26:367074-367308	24.7803	9.63336	-1.36308	-0.970468	0.3539	0.438306	no
28204	gw1.137.35.1	scaffoldPpl_137:151944-153753	4.29415	20.2263	2.23579	1.50157	0.0712	0.12371	no
28210	gw1.114.41.1	scaffoldPpl_114:168994-169273	0	0	0	0	1	1	no
28228	gw1.30.79.1	scaffoldPpl_30:126583-126862	0	0	0	0	1	1	no
28235	gw1.75.60.1	scaffoldPpl_75:140931-141490	66.3517	129.159	0.960943	0.570383	0.4675	0.549999	no
28259	gw1.154.22.1	scaffoldPpl_154:25682-25964	55.3695	83.7739	0.59741	0.513567	0.58815	0.661247	no
28290	gw1.7.137.1	scaffoldPpl_7:402592-403032	22.2627	28.2258	0.342382	0.200884	0.801	0.843196	no
28306	gw1.146.27.1	scaffoldPpl_146:113922-114150	19.3268	58.2359	1.59131	1.0912	0.2947	0.375902	no
28324	gw1.537.1.1	scaffoldPpl_537:5243-5520	2.7182	0.0394656	-6.10591	-0.468135	0.2184	0.299273	no
28332	gw1.91.28.1	scaffoldPpl_91:91127-91551	27.9746	28.2083	0.0120043	0.00696058	0.99295	0.994433	no
28352	gw1.99.7.1	scaffoldPpl_99:146384-146738	0.24022	0	#NAME?	0	1	1	no
28353	gw1.101.40.1	scaffoldPpl_101:53103-53451	3.71477	3.11079	-0.255991	-0.189778	0.85915	0.890136	no
28358	gw1.380.6.1	scaffoldPpl_380:5750-6018	37.2957	172.874	2.21263	1.85983	0.07925	0.136498	no
28360	gw1.176.15.1	scaffoldPpl_176:91407-91761	0	0	0	0	1	1	no
28361	gw1.1701.2.1	scaffoldPpl_1701:3109-3782	0	0	0	0	1	1	no
28362	gw1.105.4.1	scaffoldPpl_105:54791-55139	0.619129	0	#NAME?	0	1	1	no
28376	gw1.88.37.1	scaffoldPpl_88:13483-13820	0.735408	6.14538	3.06289	2.2684	0.1982	0.27614	no
28377	gw1.327.2.1	scaffoldPpl_327:14111-14448	0	0	0	0	1	1	no
28402	gw1.94.52.1	scaffoldPpl_94:309388-309586	0	0.562928	inf	0	1	1	no
28420	gw1.163.32.1	scaffoldPpl_163:199385-199887	6.58891	13.2436	1.00718	0.594615	0.45875	0.541731	no
28436	gw1.381.4.1	scaffoldPpl_381:16862-17365	0	0	0	0	1	1	no
28441	gw1.1677.1.1	scaffoldPpl_1677:2360-2984	4.74513	1.38364	-1.77798	-1.09328	0.15815	0.232092	no
28443	gw1.15.59.1	scaffoldPpl_15:631346-636413	0	0	0	0	1	1	no
28445	gw1.185.36.1	scaffoldPpl_185:129973-130252	36.871	76.6501	1.0558	0.646339	0.4518	0.53511	no
28446	gw1.70.12.1	scaffoldPpl_70:120863-121183	0	0.0753218	inf	0	1	1	no
28452	gw1.415.4.1	scaffoldPpl_415:17128-17771	4.16547	10.4878	1.33217	0.769782	0.3183	0.401349	no
28461	gw1.159.21.1	scaffoldPpl_159:216906-217200	0	1.95974	inf	#NAME?	0.01465	0.0280158	yes
28463	gw1.111.37.1	scaffoldPpl_111:200019-200274	134.563	274.465	1.02834	0.813994	0.3261	0.409546	no
28471	gw1.194.10.1	scaffoldPpl_194:4552-4750	0	0	0	0	1	1	no
28475	gw1.598.3.1	scaffoldPpl_598:5801-6073	4.02268	14.0293	1.80222	1.96981	0.36605	0.450777	no
28481	gw1.44.90.1	scaffoldPpl_44:452262-452595	0.68313	4.86086	2.83098	2.02105	0.21655	0.297203	no
28492	gw1.120.19.1	scaffoldPpl_120:186237-186468	0	0	0	0	1	1	no
28528	gw1.1.29.1	scaffoldPpl_1:607840-608101	47.1677	86.821	0.880243	0.581233	0.5168	0.596021	no
28542	gw1.98.26.1	scaffoldPpl_98:249529-249700	0	34.8843	inf	#NAME?	0.0466	0.0835439	no
28551	gw1.448.5.1	scaffoldPpl_448:15001-15607	29.2289	58.5587	1.00248	0.585751	0.44495	0.528592	no
28578	gw1.964.2.1	scaffoldPpl_964:145-652	11.1372	27.2682	1.29182	0.76452	0.32315	0.406516	no
28582	gw1.1008.1.1	scaffoldPpl_1008:131-517	5.74365	14.2026	1.30612	0.815061	0.31845	0.40151	no
28619	gw1.449.2.1	scaffoldPpl_449:14187-14472	0	0	0	0	1	1	no
28632	gw1.1686.1.1	scaffoldPpl_1686:416-659	2.48398	2.6664	0.10224	0.0533938	0.87865	0.905696	no
28659	gw1.180.15.1	scaffoldPpl_180:46067-46278	722.956	1192.2	0.721646	0.484711	0.5873	0.660447	no
28661	gw1.247.12.1	scaffoldPpl_247:17682-17841	0	0	0	0	1	1	no
28670	gw1.572.6.1	scaffoldPpl_572:11975-12385	0	0	0	0	1	1	no
28674	gw1.2694.1.1	scaffoldPpl_2694:699-1641	8.7033	15.3963	0.82295	0.456492	0.55135	0.627824	no
28675	gw1.1677.3.1	scaffoldPpl_1677:4060-4312	111.295	84.1989	-0.40251	-0.289609	0.7885	0.833018	no
28678	gw1.219.20.1	scaffoldPpl_219:125647-125900	2.97675	0.307656	-3.27435	0	1	1	no
28683	gw1.3814.2.1	scaffoldPpl_3814:0-1221	37.1342	34.5116	-0.105664	-0.0596899	0.93645	0.95129	no
28686	gw1.1265.1.1	scaffoldPpl_1265:5645-5798	0	0	0	0	1	1	no
28688	gw1.750.3.1	scaffoldPpl_750:245-428	0	0	0	0	1	1	no
28690	gw1.3125.1.1	scaffoldPpl_3125:9-716	0.424406	2.32327	2.45264	1.30793	0.12695	0.197651	no
28725	gw1.4661.2.1	scaffoldPpl_4661:16-566	9.85474	19.1917	0.961595	0.541298	0.47235	0.554611	no
28726	gw1.4118.1.1	scaffoldPpl_4118:86-581	7.0923	28.169	1.98978	1.16819	0.1414	0.211082	no
28736	gw1.4531.1.1	scaffoldPpl_4531:884-1094	12.8049	53.286	2.05706	1.49148	0.1425	0.212574	no
28737	gw1.3467.2.1	scaffoldPpl_3467:38-287	12.6634	26.0159	1.03873	0.751512	0.43855	0.522453	no
28758	gw1.4372.2.1	scaffoldPpl_4372:28-235	69.6661	191.724	1.4605	1.25288	0.28045	0.360198	no
28776	gw1.5197.1.1	scaffoldPpl_5197:259-412	0	0	0	0	1	1	no
28881	gw1.319.3.1	scaffoldPpl_319:13897-19195	1.91015	4.0025	1.06722	0.590538	0.4184	0.502889	no
28901	gw1.319.4.1	scaffoldPpl_319:3824-9368	3.80992	6.88978	0.854697	0.471559	0.5294	0.607715	no
28903	gw1.78.3.1	scaffoldPpl_78:7932-11397	1.9545	5.93021	1.60128	0.892438	0.23045	0.311564	no
29102	gw1.83.29.1	scaffoldPpl_83:114933-119363	0.253577	1.06823	2.07474	1.1459	0.14155	0.211294	no
29178	gw1.31.88.1	scaffoldPpl_31:19392-28511	0	0.0649995	inf	0	1	1	no
29379	gw1.183.27.1	scaffoldPpl_183:51549-54648	3.96355	11.6393	1.55414	0.847604	0.2585	0.335621	no
29398	gw1.219.23.1	scaffoldPpl_219:51399-55414	2.76322	24.3698	3.14067	1.63382	0.04385	0.0789948	no
29586	gw1.108.27.1	scaffoldPpl_108:226236-229508	3.9742	6.00721	0.596031	0.324831	0.65345	0.718614	no
29608	gw1.1.70.1	scaffoldPpl_1:374935-377987	7.80799	15.6839	1.00626	0.657149	0.3706	0.455417	no
29615	gw1.18.77.1	scaffoldPpl_18:465607-468527	2.60289	4.97638	0.93498	0.518019	0.49525	0.57589	no
29667	gw1.156.36.1	scaffoldPpl_156:42707-45496	9.06022	25.178	1.47455	0.80692	0.28795	0.368537	no
29770	gw1.90.40.1	scaffoldPpl_90:84831-86668	1.21249	1.50804	0.314702	0.17261	0.8184	0.857315	no
29843	gw1.182.30.1	scaffoldPpl_182:38473-40793	3.40447	7.61167	1.16078	0.645114	0.38895	0.473988	no
29858	gw1.182.31.1	scaffoldPpl_182:133248-135778	16.3154	58.6159	1.84506	1.01128	0.18465	0.260037	no
29862	gw1.161.19.1	scaffoldPpl_161:34732-37294	59.9316	70.3544	0.231323	0.12652	0.8624	0.892785	no
29945	gw1.72.73.1	scaffoldPpl_72:133463-136198	1.23775	4.55962	1.88119	1.19752	0.09425	0.15712	no
29949	gw1.235.24.1	scaffoldPpl_235:84345-87084	1.59596	4.50971	1.4986	0.954728	0.1696	0.243927	no
30208	gw1.1.92.1	scaffoldPpl_1:779848-781856	6.51937	14.6571	1.16879	0.654257	0.38795	0.47297	no
30294	gw1.1.98.1	scaffoldPpl_1:1419798-1421578	8.32852	31.271	1.90869	1.03448	0.17715	0.253343	no
30323	gw1.27.103.1	scaffoldPpl_27:377801-381234	7.24916	37.0491	2.35355	1.27583	0.1111	0.176873	no
30605	gw1.152.23.1	scaffoldPpl_152:62356-63826	5.57086	13.0132	1.22401	0.685165	0.36055	0.445143	no
30640	gw1.6.146.1	scaffoldPpl_6:425021-427814	4.84532	9.55067	0.97901	0.518688	0.49105	0.572051	no
30883	gw1.1.129.1	scaffoldPpl_1:923632-925711	9.96471	74.7374	2.90693	1.62659	0.0451	0.0810068	no
31004	gw1.22.108.1	scaffoldPpl_22:527555-529083	31.1052	41.408	0.412757	0.231864	0.75805	0.80772	no
31028	gw1.25.49.1	scaffoldPpl_25:266205-267994	18.5359	51.6015	1.47709	0.812381	0.28535	0.365647	no
31159	gw1.51.44.1	scaffoldPpl_51:411468-413150	10.0655	15.8889	0.658601	0.362548	0.6238	0.692823	no
31174	gw1.19.97.1	scaffoldPpl_19:388502-389914	9.51876	19.7855	1.0556	0.586391	0.42075	0.505136	no
31195	gw1.14.170.1	scaffoldPpl_14:607586-609024	9.20446	11.5595	0.328675	0.183865	0.80085	0.843078	no
31249	gw1.34.96.1	scaffoldPpl_34:75191-78082	3.24378	1.48733	-1.12495	-0.639262	0.37965	0.464655	no
31257	gw1.135.59.1	scaffoldPpl_135:117546-119090	6.06582	10.362	0.772535	0.42197	0.5703	0.645161	no
31259	gw1.262.14.1	scaffoldPpl_262:45080-53724	0.0190181	0.833294	5.45338	0.437992	0.20345	0.281858	no
31390	gw1.174.28.1	scaffoldPpl_174:47777-49283	0	0	0	0	1	1	no
31403	gw1.1.148.1	scaffoldPpl_1:1405572-1407073	3.84336	7.41837	0.948733	0.526294	0.4798	0.561566	no
31483	gw1.59.75.1	scaffoldPpl_59:217796-219713	8.60996	19.1373	1.15231	0.634699	0.3997	0.484666	no
31589	gw1.53.81.1	scaffoldPpl_53:113580-115869	2.97464	9.01694	1.59992	1.00127	0.1489	0.220772	no
31598	gw1.119.54.1	scaffoldPpl_119:159461-161518	6.50884	27.0054	2.05277	1.13591	0.14035	0.209662	no
31612	gw1.45.113.1	scaffoldPpl_45:195065-197318	2.36685	5.48722	1.21311	0.660638	0.3767	0.461622	no
31721	gw1.15.82.1	scaffoldPpl_15:302797-304913	0.151268	0.204478	0.434839	0	1	1	no
31722	gw1.13.127.1	scaffoldPpl_13:541022-542875	1.71515	3.42065	0.995933	0.559998	0.44815	0.531624	no
31731	gw1.207.13.1	scaffoldPpl_207:35624-37477	1.6765	2.4312	0.536222	0.281632	0.7074	0.765276	no
31744	gw1.34.105.1	scaffoldPpl_34:364078-366169	0.726907	1.32849	0.869949	0.482258	0.5203	0.599261	no
31820	gw1.86.53.1	scaffoldPpl_86:13538-15315	3.4113	4.50721	0.401915	0.213605	0.7685	0.816382	no
31921	gw1.39.44.1	scaffoldPpl_39:376119-377725	25.4966	53.7957	1.07719	0.588998	0.42655	0.510782	no
31958	gw1.94.63.1	scaffoldPpl_94:192946-194854	5.50906	21.7122	1.97863	1.1038	0.14845	0.2202	no
31968	gw1.57.70.1	scaffoldPpl_57:246941-248848	3.85475	11.4705	1.57322	0.878483	0.24735	0.3247	no
31969	gw1.397.2.1	scaffoldPpl_397:11325-12514	12.6403	16.2171	0.359489	0.198106	0.78865	0.833143	no
32009	gw1.279.1.1	scaffoldPpl_279:50943-52603	1.05588	2.67177	1.33936	0.744907	0.33245	0.416219	no
32089	gw1.80.23.1	scaffoldPpl_80:40923-43246	1.04248	6.02866	2.53181	1.3721	0.08585	0.146624	no
32132	gw1.111.68.1	scaffoldPpl_111:28843-30366	3.61768	11.3097	1.64442	0.883191	0.2504	0.326844	no
32246	gw1.27.114.1	scaffoldPpl_27:346318-348019	1.56262	6.49364	2.05506	1.1103	0.1575	0.231245	no
32304	gw1.65.90.1	scaffoldPpl_65:375407-376319	9.38213	28.4417	1.60002	0.880764	0.24865	0.32586	no
32324	gw1.27.115.1	scaffoldPpl_27:266492-268312	0	0	0	0	1	1	no
32358	gw1.395.4.1	scaffoldPpl_395:9807-11267	9.56878	20.0004	1.06362	0.582421	0.43705	0.521059	no
32367	gw1.92.37.1	scaffoldPpl_92:234176-235636	7.75068	15.6537	1.01411	0.541604	0.4554	0.538527	no
32494	gw1.29.48.1	scaffoldPpl_29:161114-162027	7.70905	18.9016	1.29388	0.692086	0.35365	0.438061	no
32551	gw1.8.117.1	scaffoldPpl_8:467552-468704	5.69385	10.101	0.827021	0.438329	0.5534	0.629694	no
32604	gw1.210.34.1	scaffoldPpl_210:48315-49778	3.11269	5.5024	0.821899	0.459394	0.5414	0.618765	no
32625	gw1.192.5.1	scaffoldPpl_192:136242-137766	0.980995	2.79567	1.51088	0.849486	0.25765	0.334656	no
32664	gw1.44.113.1	scaffoldPpl_44:38424-39995	43.8218	22.5951	-0.955642	-0.531493	0.4834	0.564928	no
32671	gw1.200.27.1	scaffoldPpl_200:35519-37144	0.794941	2.31741	1.54359	0.854131	0.2577	0.334713	no
32692	gw1.33.74.1	scaffoldPpl_33:240283-241319	5.24192	5.53575	0.0786837	0.0417142	0.95605	0.966295	no
32709	gw1.32.90.1	scaffoldPpl_32:377843-378875	1.2032	3.43239	1.51234	0.904897	0.24575	0.323901	no
32743	gw1.61.98.1	scaffoldPpl_61:161809-162902	17.7549	12.1374	-0.548754	-0.30108	0.67965	0.741307	no
32868	gw1.294.2.1	scaffoldPpl_294:22835-24222	1.55019	5.21353	1.74982	0.987548	0.1954	0.272651	no
32934	gw1.16.146.1	scaffoldPpl_16:384867-386483	0.601136	2.72947	2.18286	1.22729	0.10825	0.172812	no
32950	gw1.72.93.1	scaffoldPpl_72:116472-117709	1.95129	4.3206	1.1468	0.623549	0.4064	0.491254	no
32976	gw1.559.2.1	scaffoldPpl_559:27219-28249	15.0289	48.8551	1.70077	0.961065	0.211	0.290622	no
32986	gw1.45.130.1	scaffoldPpl_45:308400-309778	2.26154	14.4919	2.67987	1.44061	0.0686	0.119615	no
33001	gw1.32.94.1	scaffoldPpl_32:436571-437565	0.891963	4.40147	2.30293	1.22886	0.123	0.193059	no
33008	gw1.50.113.1	scaffoldPpl_50:202187-203663	4.45429	8.13146	0.868319	0.482178	0.51015	0.589714	no
33082	gw1.214.22.1	scaffoldPpl_214:19103-20128	3.09644	2.88299	-0.103047	-0.056557	0.9417	0.955348	no
33149	gw1.111.74.1	scaffoldPpl_111:224015-225601	9.23032	17.6405	0.934438	0.504358	0.4997	0.580059	no
33161	gw1.56.100.1	scaffoldPpl_56:173910-175346	11.4034	22.0396	0.950635	0.529465	0.48395	0.565424	no
33224	gw1.83.66.1	scaffoldPpl_83:213040-217613	6.03939	14.2008	1.23349	0.646178	0.3862	0.471268	no
33280	gw1.1233.7.1	scaffoldPpl_1233:6660-8438	4.7852	18.2515	1.93137	1.04945	0.17425	0.249664	no
33288	gw1.228.22.1	scaffoldPpl_228:38773-39824	5.77574	17.3706	1.58857	0.890381	0.2433	0.32167	no
33302	gw1.34.121.1	scaffoldPpl_34:264319-265370	4.65759	12.9254	1.47256	0.832031	0.2685	0.346961	no
33310	gw1.53.98.1	scaffoldPpl_53:70883-71926	8.35134	23.107	1.46825	0.846374	0.26425	0.342139	no
33335	gw1.11.115.1	scaffoldPpl_11:481929-482739	3.66538	5.66733	0.628707	0.354178	0.6405	0.707362	no
33445	gw1.183.35.1	scaffoldPpl_183:147447-148932	22.6882	35.808	0.658338	0.359857	0.6292	0.697571	no
33531	gw1.44.119.1	scaffoldPpl_44:324169-325251	33.891	24.824	-0.449166	-0.282186	0.68995	0.750332	no
33536	gw1.156.64.1	scaffoldPpl_156:147577-148797	3.5231	6.59978	0.905574	0.479444	0.5196	0.598594	no
33685	gw1.3.131.1	scaffoldPpl_3:547124-548379	48.3985	70.1646	0.535782	0.289784	0.6992	0.758229	no
33702	gw1.14.218.1	scaffoldPpl_14:494073-496464	4.10446	17.3057	2.07598	1.14237	0.14575	0.216984	no
33727	gw1.362.8.1	scaffoldPpl_362:1658-3490	0.72588	1.11798	0.623085	0.327698	0.6483	0.714069	no
33734	gw1.143.45.1	scaffoldPpl_143:142172-143470	27.5086	63.9857	1.21787	0.766621	0.26845	0.346909	no
33807	gw1.94.68.1	scaffoldPpl_94:113863-115032	23.8066	41.675	0.80782	0.427022	0.56945	0.64438	no
33838	gw1.63.43.1	scaffoldPpl_63:296726-297992	0.811215	1.68357	1.05337	0.558691	0.46335	0.546018	no
33879	gw1.23.88.1	scaffoldPpl_23:219960-221879	4.80877	15.4195	1.68102	0.970713	0.20425	0.28283	no
33905	gw1.235.32.1	scaffoldPpl_235:4991-6595	1.27506	1.70625	0.420262	0.226684	0.75915	0.808612	no
33906	gw1.8.152.1	scaffoldPpl_8:909184-910582	15.1571	32.7306	1.11065	0.722808	0.29595	0.377276	no
33909	gw1.294.7.1	scaffoldPpl_294:13233-14123	0	0	0	0	1	1	no
33918	gw1.1.259.1	scaffoldPpl_1:794025-795195	6.21753	18.8705	1.60172	0.854519	0.25855	0.335678	no
33925	gw1.116.49.1	scaffoldPpl_116:23741-25135	0.969618	16.8266	4.11718	2.35683	0.0093	0.0180512	yes
34119	gw1.78.41.1	scaffoldPpl_78:103950-104766	5.81742	9.23491	0.666717	0.374774	0.62235	0.691539	no
34169	gw1.80.34.1	scaffoldPpl_80:141134-141845	43.3124	67.3032	0.635895	0.357906	0.6454	0.71155	no
34185	gw1.31.116.1	scaffoldPpl_31:286739-288005	4.86976	8.72435	0.841198	0.441665	0.55945	0.635243	no
34254	gw1.83.79.1	scaffoldPpl_83:257771-259212	6.57571	10.8658	0.724582	0.403865	0.584	0.657448	no
34260	gw1.141.44.1	scaffoldPpl_141:124059-124851	12.3805	37.512	1.59929	0.895146	0.2452	0.323439	no
34346	gw1.455.3.1	scaffoldPpl_455:14-1676	2.01501	3.00409	0.576142	0.301764	0.67905	0.740813	no
34407	gw1.73.41.1	scaffoldPpl_73:50979-52547	1.93442	3.66024	0.920035	0.487585	0.5211	0.599991	no
34471	gw1.176.18.1	scaffoldPpl_176:73868-74658	2.50809	4.1723	0.734257	0.39018	0.61365	0.683881	no
34507	gw1.573.1.1	scaffoldPpl_573:10-1101	0.0347915	0.00290424	-3.5825	0	1	1	no
34530	gw1.281.11.1	scaffoldPpl_281:47559-49015	7.79575	14.4027	0.885579	0.493873	0.50305	0.583131	no
34571	gw1.183.36.1	scaffoldPpl_183:89400-90668	1.50789	1.83754	0.285249	0.170299	0.79805	0.840751	no
34636	gw1.21.119.1	scaffoldPpl_21:44297-45171	31.4862	63.3292	1.00815	0.561417	0.44905	0.532506	no
34713	gw1.31.120.1	scaffoldPpl_31:256018-256649	0.325427	1.29659	1.99431	1.0576	0.2379	0.318685	no
34730	gw1.222.30.1	scaffoldPpl_222:76055-77298	8.36284	18.4773	1.14369	0.627859	0.40155	0.486465	no
34744	gw1.211.18.1	scaffoldPpl_211:138970-140215	8.89958	15.6158	0.811195	0.446575	0.544	0.621082	no
34748	gw1.63.49.1	scaffoldPpl_63:38914-39975	7.13091	21.9026	1.61894	0.893713	0.22955	0.310533	no
34750	gw1.185.48.1	scaffoldPpl_185:64442-65256	8.08507	8.99627	0.154067	0.0855357	0.9112	0.93155	no
34804	gw1.65.108.1	scaffoldPpl_65:233302-234121	10.5234	29.2651	1.47558	0.802429	0.2944	0.375568	no
34809	gw1.9.174.1	scaffoldPpl_9:124731-125714	8.28785	16.5491	0.997682	0.539883	0.475	0.557104	no
34822	gw1.109.73.1	scaffoldPpl_109:186741-187449	12.3452	36.6751	1.57085	0.905143	0.2434	0.321791	no
34823	gw1.40.95.1	scaffoldPpl_40:240541-241217	3.77937	11.6137	1.61961	0.908433	0.2435	0.321902	no
34840	gw1.93.71.1	scaffoldPpl_93:71848-72992	1.93296	2.88546	0.577991	0.317538	0.6715	0.734385	no
34850	gw1.6.170.1	scaffoldPpl_6:174473-175482	76.2823	107.744	0.498187	0.281172	0.69935	0.758359	no
34915	gw1.76.77.1	scaffoldPpl_76:227629-228326	21.7809	36.5629	0.747316	0.413253	0.5907	0.663446	no
34919	gw1.80.39.1	scaffoldPpl_80:124246-125214	4.07204	15.5468	1.93279	1.06879	0.1664	0.240524	no
34970	gw1.3.136.1	scaffoldPpl_3:512378-513391	0.680616	2.24445	1.72145	0.92065	0.24915	0.32586	no
35003	gw1.5.226.1	scaffoldPpl_5:41950-43009	6.93456	14.3242	1.04658	0.567145	0.4507	0.534075	no
35007	gw1.1.296.1	scaffoldPpl_1:849709-850396	10.8978	22.0798	1.01868	0.591243	0.43775	0.521725	no
35015	gw1.53.106.1	scaffoldPpl_53:395531-396425	8.33177	9.54726	0.196463	0.11123	0.87985	0.906675	no
35018	gw1.220.11.1	scaffoldPpl_220:98874-99924	3.10649	3.87624	0.319375	0.173107	0.81435	0.85403	no
35038	gw1.240.11.1	scaffoldPpl_240:50134-51688	0.765364	4.10258	2.42231	1.34098	0.10035	0.162554	no
35158	gw1.232.10.1	scaffoldPpl_232:7678-8524	11.4337	5.43509	-1.07292	-0.607415	0.43055	0.514652	no
35284	gw1.228.23.1	scaffoldPpl_228:24784-25894	17.3065	14.8709	-0.218823	-0.12166	0.8674	0.896744	no
35307	gw1.161.34.1	scaffoldPpl_161:108598-109454	545.262	4.98887	-6.77209	-3.66274	0.00055	0.00112739	yes
35364	gw1.49.78.1	scaffoldPpl_49:128836-129738	4.41778	6.27744	0.506854	0.286873	0.69665	0.756044	no
35413	gw1.8.186.1	scaffoldPpl_8:442160-443137	14.232	29.434	1.04835	0.597556	0.4341	0.518092	no
35472	gw1.72.116.1	scaffoldPpl_72:185013-185866	5.11097	4.80786	-0.0882029	-0.0475547	0.95155	0.96288	no
35476	gw1.279.18.1	scaffoldPpl_279:44689-45617	3.14756	3.41143	0.116144	0.0720199	0.9135	0.93337	no
35508	gw1.209.31.1	scaffoldPpl_209:119665-120361	2.67951	8.04679	1.58644	1.0173	0.1646	0.240413	no
35550	gw1.22.190.1	scaffoldPpl_22:421160-421969	38.7594	100.845	1.37952	0.776413	0.31695	0.399908	no
35583	gw1.1.323.1	scaffoldPpl_1:389258-390001	1.25244	3.83218	1.61343	0.999776	0.17945	0.25629	no
35598	gw1.39.67.1	scaffoldPpl_39:264244-265080	0.627493	0.642433	0.0339463	0.0185135	0.94785	0.960023	no
35602	gw1.97.48.1	scaffoldPpl_97:45693-46425	6.30352	17.8347	1.50046	0.850309	0.28055	0.360309	no
35608	gw1.118.62.1	scaffoldPpl_118:165053-165801	7.23485	20.3829	1.49432	0.817661	0.29375	0.374857	no
35623	gw1.1.325.1	scaffoldPpl_1:1296744-1297773	19.3072	24.7832	0.36022	0.197119	0.7908	0.834881	no
35638	gw1.13.156.1	scaffoldPpl_13:449064-449726	39.9457	39.0046	-0.0343945	-0.0191227	0.9797	0.984422	no
35679	gw1.194.19.1	scaffoldPpl_194:36903-38026	9.76158	14.3812	0.558996	0.315027	0.66855	0.73178	no
35692	gw1.1.332.1	scaffoldPpl_1:1141476-1142034	9.51651	20.8702	1.13294	0.622558	0.4116	0.496295	no
35694	gw1.1.333.1	scaffoldPpl_1:1150560-1151118	1.56448	3.79967	1.28019	0.714367	0.36095	0.445548	no
35699	gw1.39.73.1	scaffoldPpl_39:98512-99052	0	0	0	0	1	1	no
35709	gw1.238.36.1	scaffoldPpl_238:9594-10622	0.16475	1.11692	2.76118	1.35759	0.12915	0.198979	no
35717	gw1.1.336.1	scaffoldPpl_1:628639-629379	8.98488	21.1482	1.23496	0.685065	0.3747	0.459551	no
35720	gw1.1.337.1	scaffoldPpl_1:792874-793550	3.4955	16.5073	2.23953	1.23611	0.1232	0.193332	no
35724	gw1.1.338.1	scaffoldPpl_1:1081487-1081949	0	0	0	0	1	1	no
35725	gw1.29.82.1	scaffoldPpl_29:292322-292859	0	0	0	0	1	1	no
35727	gw1.8.194.1	scaffoldPpl_8:846392-846821	0	0	0	0	1	1	no
35786	gw1.92.61.1	scaffoldPpl_92:181079-182312	23.619	66.7521	1.49886	0.819968	0.2873	0.367814	no
35803	gw1.61.115.1	scaffoldPpl_61:44870-45380	1.32718	24.7954	4.22364	2.38203	0.0194	0.0367989	yes
35818	gw1.181.48.1	scaffoldPpl_181:91387-92198	0.442941	0.166907	-1.40807	0	1	1	no
35833	gw1.38.132.1	scaffoldPpl_38:56680-57585	7.20061	37.7882	2.39174	1.36252	0.0887	0.150923	no
35843	gw1.252.13.1	scaffoldPpl_252:63333-64158	4.71775	12.4209	1.3966	0.908477	0.20335	0.281799	no
35844	gw1.252.14.1	scaffoldPpl_252:60663-61468	8.25026	20.1391	1.28749	0.831683	0.23635	0.317664	no
35865	gw1.1716.1.1	scaffoldPpl_1716:149-1874	0.57713	1.10826	0.941325	0.511687	0.4928	0.573643	no
35906	gw1.91.49.1	scaffoldPpl_91:215499-216507	6.08768	13.2118	1.11786	0.605043	0.42845	0.512604	no
35956	gw1.55.96.1	scaffoldPpl_55:355347-355632	4.97054	4.50023	-0.143404	-0.0875533	0.9176	0.936604	no
35961	gw1.12.170.1	scaffoldPpl_12:459451-459895	46.4278	71.3886	0.620705	0.347736	0.6509	0.716329	no
35980	gw1.136.31.1	scaffoldPpl_136:218-1296	0	0	0	0	1	1	no
36004	gw1.58.87.1	scaffoldPpl_58:250729-251438	8.988	25.4849	1.50357	0.854046	0.27385	0.352921	no
36060	gw1.36.69.1	scaffoldPpl_36:376637-377073	5.78191	6.96038	0.26762	0.150033	0.8527	0.885027	no
36062	gw1.262.16.1	scaffoldPpl_262:24981-25176	0	0	0	0	1	1	no
36073	gw1.106.64.1	scaffoldPpl_106:271143-274234	1.48695	3.82014	1.36127	0.742157	0.3445	0.428725	no
36075	gw1.34.131.1	scaffoldPpl_34:7495-8160	0.598067	0.0228698	-4.70879	0	1	1	no
36097	gw1.279.20.1	scaffoldPpl_279:7349-8051	0	0.27008	inf	0	1	1	no
36114	gw1.310.11.1	scaffoldPpl_310:30991-31683	10.9476	31.7959	1.53822	0.866306	0.27245	0.351374	no
36126	gw1.108.48.1	scaffoldPpl_108:176025-176639	1.83337	7.55032	2.04204	1.16886	0.1505	0.222897	no
36151	gw1.18.128.1	scaffoldPpl_18:381802-382901	28.2951	29.3534	0.0529751	0.0307971	0.96625	0.974043	no
36161	gw1.184.9.1	scaffoldPpl_184:26626-27173	13.9591	50.4309	1.8531	1.03695	0.18545	0.260342	no
36167	gw1.18.129.1	scaffoldPpl_18:85266-85696	10.6193	21.7498	1.03431	0.592854	0.45655	0.539607	no
36180	gw1.61.118.1	scaffoldPpl_61:190318-191531	3.96274	5.63229	0.507224	0.287284	0.7017	0.760394	no
36181	gw1.132.40.1	scaffoldPpl_132:29525-30737	4.10671	8.97523	1.12797	0.652702	0.4005	0.485443	no
36183	gw1.124.31.1	scaffoldPpl_124:74182-74713	0.291844	1.20828	2.04968	0.994676	0.2172	0.297926	no
36189	gw1.1.365.1	scaffoldPpl_1:799878-800681	18.0677	40.6773	1.17082	0.670759	0.38375	0.468745	no
36241	gw1.183.41.1	scaffoldPpl_183:86691-87641	23.9982	36.3123	0.597535	0.330607	0.6608	0.725029	no
36253	gw1.124.51.1	scaffoldPpl_124:145002-145389	4.86198	13.0305	1.42228	0.826109	0.31465	0.397444	no
36276	gw1.597.1.1	scaffoldPpl_597:10298-11263	0	0	0	0	1	1	no
36290	gw1.61.122.1	scaffoldPpl_61:202978-203867	7.14597	16.5753	1.21383	0.661114	0.3728	0.457617	no
36293	gw1.127.64.1	scaffoldPpl_127:163560-164312	0.460019	1.58362	1.78346	0.941632	0.2477	0.324928	no
36332	gw1.49.79.1	scaffoldPpl_49:215268-215992	0.992544	6.7387	2.76327	1.41636	0.11345	0.180128	no
36368	gw1.61.125.1	scaffoldPpl_61:338441-338888	0	0	0	0	1	1	no
36377	gw1.93.75.1	scaffoldPpl_93:296345-298253	0.102405	0.181857	0.828514	0	1	1	no
36381	gw1.111.99.1	scaffoldPpl_111:189070-189475	152.993	500.264	1.70922	1.22921	0.2405	0.319773	no
36432	gw1.20.176.1	scaffoldPpl_20:558170-558748	9.35703	7.91378	-0.241683	-0.132478	0.859	0.890017	no
36449	gw1.92.66.1	scaffoldPpl_92:75287-75899	17.7115	59.538	1.74913	1.00701	0.20655	0.285468	no
36477	gw1.22.204.1	scaffoldPpl_22:523874-524499	0.749371	4.92921	2.7176	1.46059	0.103	0.1663	no
36504	gw1.111.101.1	scaffoldPpl_111:164082-164793	0.723576	0.920825	0.347783	0.169907	0.8223	0.860534	no
36507	gw1.165.51.1	scaffoldPpl_165:145592-146460	17.9349	63.7826	1.83039	0.967283	0.19975	0.27801	no
36513	gw1.61.126.1	scaffoldPpl_61:41626-42682	11.7448	39.308	1.7428	1.03734	0.1922	0.268789	no
36517	gw1.22.206.1	scaffoldPpl_22:255987-256677	10.0835	12.0659	0.258947	0.140557	0.85625	0.887807	no
36531	gw1.4.269.1	scaffoldPpl_4:291507-292315	15.4508	39.0086	1.33611	0.719838	0.3413	0.425413	no
36533	gw1.7.205.1	scaffoldPpl_7:391617-392139	0	0	0	0	1	1	no
36542	gw1.72.123.1	scaffoldPpl_72:311927-312423	3.87101	20.3447	2.39387	1.4061	0.1725	0.247427	no
36545	gw1.183.42.1	scaffoldPpl_183:81822-82310	0	0.968172	inf	0	1	1	no
36549	gw1.61.127.1	scaffoldPpl_61:58328-58942	2.75468	17.0733	2.63178	1.73139	0.05785	0.102421	no
36550	gw1.20.177.1	scaffoldPpl_20:550652-551266	2.407	17.3587	2.85036	1.7872	0.03195	0.0587309	no
36611	gw1.18.133.1	scaffoldPpl_18:394748-395282	2.56204	6.30177	1.29846	0.758713	0.33015	0.413858	no
36658	gw1.1.381.1	scaffoldPpl_1:1278988-1279408	31.2382	30.3227	-0.042911	-0.0238952	0.9726	0.978984	no
36700	gw1.172.40.1	scaffoldPpl_172:33547-34329	25.7801	44.338	0.782284	0.443667	0.5658	0.641063	no
36725	gw1.96.63.1	scaffoldPpl_96:230466-231028	3.35646	7.43257	1.14692	0.65056	0.40675	0.491603	no
36731	gw1.14.267.1	scaffoldPpl_14:515420-516130	17.4445	28.9239	0.729493	0.384001	0.6076	0.678533	no
36768	gw1.138.44.1	scaffoldPpl_138:120629-120995	6.74382	21.0688	1.64347	0.950437	0.2389	0.318685	no
36792	gw1.336.2.1	scaffoldPpl_336:2077-2623	0	0	0	0	1	1	no
36807	gw1.97.55.1	scaffoldPpl_97:209169-209535	4.11847	15.9707	1.95525	1.1233	0.1829	0.260037	no
36929	gw1.74.102.1	scaffoldPpl_74:267704-268316	15.8979	62.6008	1.97734	1.10062	0.16045	0.235099	no
36934	gw1.17.196.1	scaffoldPpl_17:59508-60213	2.54341	4.7415	0.898578	0.521661	0.50395	0.583933	no
36953	gw1.151.52.1	scaffoldPpl_151:87466-87970	0.137916	0	#NAME?	0	1	1	no
36982	gw1.132.45.1	scaffoldPpl_132:71829-72339	0	0	0	0	1	1	no
37001	gw1.61.132.1	scaffoldPpl_61:236684-237278	4.41432	6.25193	0.502111	0.29146	0.70915	0.766724	no
37003	gw1.14.279.1	scaffoldPpl_14:47234-47564	16.2003	23.4941	0.536275	0.369268	0.6163	0.686177	no
37052	gw1.7.211.1	scaffoldPpl_7:944967-945620	18.5116	28.298	0.612269	0.343333	0.64715	0.713063	no
37077	gw1.48.113.1	scaffoldPpl_48:115866-116482	3.64324	8.14502	1.1607	0.669312	0.3892	0.474237	no
37079	gw1.797.3.1	scaffoldPpl_797:832-1417	8.78308	68.5634	2.96464	1.96747	0.02055	0.0388387	yes
37160	gw1.29.92.1	scaffoldPpl_29:520461-520977	0	0	0	0	1	1	no
37165	gw1.124.56.1	scaffoldPpl_124:43834-44321	24.3246	140.308	2.52812	1.44164	0.07865	0.135562	no
37192	gw1.199.27.1	scaffoldPpl_199:84309-84744	0	0	0	0	1	1	no
37199	gw1.27.132.1	scaffoldPpl_27:359599-360153	19.6185	47.267	1.26862	0.706789	0.3637	0.448359	no
37201	gw1.199.28.1	scaffoldPpl_199:23697-24132	0	0	0	0	1	1	no
37209	gw1.157.48.1	scaffoldPpl_157:179135-179570	10.8126	25.6065	1.2438	0.743803	0.34525	0.429504	no
37227	gw1.184.12.1	scaffoldPpl_184:122836-123216	0	0	0	0	1	1	no
37254	gw1.14.284.1	scaffoldPpl_14:461005-461309	0	2.00271	inf	#NAME?	0.0504	0.0899555	no
37262	gw1.165.58.1	scaffoldPpl_165:61086-61516	5.35203	9.4597	0.821708	0.469729	0.53975	0.61721	no
37279	gw1.8.227.1	scaffoldPpl_8:903178-903691	2.45058	5.18719	1.08183	0.630675	0.41045	0.495163	no
37314	gw1.95.44.1	scaffoldPpl_95:254789-255065	1.54263	1.4582	-0.0811961	-0.0522029	0.88225	0.908619	no
37333	gw1.58.96.1	scaffoldPpl_58:102791-103509	18.5716	44.8715	1.2727	0.708935	0.35935	0.443914	no
37337	gw1.81.60.1	scaffoldPpl_81:162474-162856	0	0	0	0	1	1	no
37340	gw1.101.69.1	scaffoldPpl_101:209563-210049	19.3183	45.3066	1.22975	0.689678	0.3693	0.454094	no
37367	gw1.63.64.1	scaffoldPpl_63:292134-292684	0	0	0	0	1	1	no
37368	gw1.178.25.1	scaffoldPpl_178:37319-37869	0	0	0	0	1	1	no
37381	gw1.48.117.1	scaffoldPpl_48:10291-10906	11.7111	25.6194	1.12936	0.63192	0.4146	0.499201	no
37389	gw1.320.15.1	scaffoldPpl_320:24621-24993	10.9701	21.1392	0.946337	0.579754	0.47385	0.556023	no
37428	gw1.503.1.1	scaffoldPpl_503:87-1008	0	0	0	0	1	1	no
37460	gw1.163.69.1	scaffoldPpl_163:12-665	0	0	0	0	1	1	no
37493	gw1.111.116.1	scaffoldPpl_111:53311-53641	4.26018	7.6355	0.841808	0.51746	0.52525	0.6038	no
37505	gw1.56.144.1	scaffoldPpl_56:308448-308778	5.43108	9.0772	0.741007	0.440401	0.5807	0.654468	no
37517	gw1.373.7.1	scaffoldPpl_373:3040-3634	6.73937	8.64449	0.359167	0.211789	0.78805	0.832643	no
37542	gw1.12.179.1	scaffoldPpl_12:194734-195298	16.1933	26.0612	0.686509	0.389338	0.61595	0.685867	no
37548	gw1.788.5.1	scaffoldPpl_788:3482-4000	157.758	1336.63	3.08282	1.72307	0.04095	0.0744622	no
37578	gw1.141.54.1	scaffoldPpl_141:77713-78053	9.71936	46.0184	2.24328	1.50959	0.1459	0.217186	no
37579	gw1.109.85.1	scaffoldPpl_109:240997-241337	5.41949	35.4165	2.70819	1.87344	0.0998	0.162261	no
37595	gw1.143.88.1	scaffoldPpl_143:105204-105470	74.3807	128.212	0.785526	0.632737	0.5583	0.63421	no
37643	gw1.283.23.1	scaffoldPpl_283:41678-42125	7.23748	21.3492	1.56062	0.907959	0.25495	0.331634	no
37710	gw1.1436.5.1	scaffoldPpl_1436:5373-5912	0	0	0	0	1	1	no
37762	gw1.32.126.1	scaffoldPpl_32:300915-301326	103.785	154.782	0.576641	0.354425	0.671	0.733938	no
37782	gw1.79.124.1	scaffoldPpl_79:8338-8747	4.4818	8.91562	0.992258	0.608063	0.49285	0.573684	no
37783	gw1.143.91.1	scaffoldPpl_143:83359-83961	3.64469	2.79377	-0.383582	-0.233268	0.7724	0.819573	no
37787	gw1.32.127.1	scaffoldPpl_32:169176-169801	13.1073	39.7898	1.60202	0.946469	0.251	0.327449	no
37789	gw1.74.105.1	scaffoldPpl_74:307031-307404	7.5526	10.5229	0.478487	0.335811	0.69235	0.752353	no
37898	gw1.190.25.1	scaffoldPpl_190:72426-72823	6.55269	12.6673	0.950949	0.66287	0.42085	0.505228	no
37913	gw1.201.36.1	scaffoldPpl_201:137037-137444	0	0	0	0	1	1	no
37920	gw1.495.1.1	scaffoldPpl_495:13435-13990	0	0	0	0	1	1	no
38006	gw1.22.224.1	scaffoldPpl_22:86844-87263	2.42233	0	#NAME?	#NAME?	0.0065	0.012731	yes
38050	gw1.33.98.1	scaffoldPpl_33:254504-254942	0	0	0	0	1	1	no
38091	gw1.129.49.1	scaffoldPpl_129:191960-192392	41.8578	152.501	1.86525	1.10384	0.1992	0.27738	no
38113	gw1.30.168.1	scaffoldPpl_30:228808-229107	156.744	269.362	0.781134	0.551336	0.5656	0.640876	no
38139	gw1.99.48.1	scaffoldPpl_99:119333-119700	6.98711	18.2647	1.38629	0.93401	0.34135	0.425459	no
38143	gw1.54.152.1	scaffoldPpl_54:154036-154561	18.8619	75.3373	1.99789	1.27657	0.14465	0.215481	no
38147	gw1.168.42.1	scaffoldPpl_168:53525-53857	5.10933	1.80602	-1.50032	-0.844304	0.3869	0.471947	no
38153	gw1.64.69.1	scaffoldPpl_64:279669-280116	0.632729	0.0145289	-5.44459	-0.252191	0.2184	0.299273	no
38177	gw1.751.7.1	scaffoldPpl_751:3257-3724	0	0	0	0	1	1	no
38195	gw1.89.55.1	scaffoldPpl_89:331276-331941	22.8589	51.4346	1.16998	0.64206	0.4015	0.486418	no
38216	gw1.111.121.1	scaffoldPpl_111:26966-27366	55.5235	122.614	1.14296	0.797453	0.3958	0.48081	no
38219	gw1.56.157.1	scaffoldPpl_56:331902-332302	63.2955	104.985	0.730003	0.495496	0.60605	0.677143	no
38277	gw1.100.128.1	scaffoldPpl_100:111767-112182	6.98711	19.5854	1.48701	1.03273	0.28955	0.370303	no
38293	gw1.185.63.1	scaffoldPpl_185:47704-47908	271.065	386.307	0.51111	0.373002	0.7199	0.775839	no
38296	gw1.53.118.1	scaffoldPpl_53:234097-234322	12.8974	20.5711	0.673535	0.518231	0.5834	0.656901	no
38314	gw1.1902.1.1	scaffoldPpl_1902:2-503	0	0	0	0	1	1	no
38378	gw1.530.3.1	scaffoldPpl_530:10786-11245	0	0	0	0	1	1	no
38386	gw1.107.74.1	scaffoldPpl_107:166398-166712	363.396	575.705	0.663788	0.436944	0.63035	0.698602	no
38388	gw1.56.159.1	scaffoldPpl_56:152105-152409	63.4885	97.1636	0.613922	0.458813	0.6472	0.713112	no
38391	gw1.153.78.1	scaffoldPpl_153:109052-109496	79.0885	32.9116	-1.26487	-0.961687	0.2571	0.334025	no
38439	gw1.236.31.1	scaffoldPpl_236:10024-10256	43.7189	351.687	3.00796	4.52986	0.10985	0.175092	no
38447	gw1.7.224.1	scaffoldPpl_7:364916-365075	391.59	76.7515	-2.35108	-1.6169	0.14315	0.213437	no
38452	gw1.103.31.1	scaffoldPpl_103:22784-23062	4.85295	29.8777	2.62213	2.55627	0.1442	0.21486	no
38457	gw1.15.106.1	scaffoldPpl_15:9629-9788	0	74.6311	inf	#NAME?	0.0466	0.0835439	no
38463	gw1.217.8.1	scaffoldPpl_217:25776-26052	49.8295	345.39	2.79315	2.18123	0.00595	0.0116753	yes
38467	gw1.42.128.1	scaffoldPpl_42:54556-55055	0.969078	7.35654	2.92434	2.36538	0.1845	0.260037	no
38481	gw1.82.45.1	scaffoldPpl_82:297359-297580	1282.16	1480.51	0.207513	0.172322	0.84525	0.879064	no
38500	gw1.14.327.1	scaffoldPpl_14:547820-548155	632.266	769.515	0.283418	0.220702	0.83545	0.871074	no
38504	gw1.40.108.1	scaffoldPpl_40:133231-133575	0	0	0	0	1	1	no
38505	gw1.5.271.1	scaffoldPpl_5:896144-896487	0	0	0	0	1	1	no
38528	gw1.121.104.1	scaffoldPpl_121:85465-85624	236.547	229.548	-0.0433325	-0.0558292	0.95065	0.962183	no
38552	gw1.74.116.1	scaffoldPpl_74:260609-261079	152.777	136.453	-0.163026	-0.115026	0.9013	0.923671	no
38576	gw1.32.140.1	scaffoldPpl_32:452539-452851	4.46743	67.1299	3.90944	5.17029	0.18405	0.260037	no
38581	gw1.20.198.1	scaffoldPpl_20:482092-482266	219.056	629.247	1.52233	1.06671	0.29665	0.378031	no
38594	gw1.99.50.1	scaffoldPpl_99:138111-138340	0	0	0	0	1	1	no
38601	gw1.3.166.1	scaffoldPpl_3:460509-460762	11.8906	0.263616	-5.49524	-1.77566	0.22945	0.310418	no
38604	gw1.193.36.1	scaffoldPpl_193:76584-76916	0	0	0	0	1	1	no
38605	gw1.2.90.1	scaffoldPpl_2:677286-677618	0	0	0	0	1	1	no
38700	gw1.70.27.1	scaffoldPpl_70:365038-365239	0	0	0	0	1	1	no
38710	gw1.1318.1.1	scaffoldPpl_1318:403-598	93.4212	305.994	1.71168	1.45352	0.19425	0.271325	no
38764	gw1.4610.1.1	scaffoldPpl_4610:1-1042	1.91806	6.54874	1.77157	0.975033	0.20895	0.288314	no
38770	gw1.2837.3.1	scaffoldPpl_2837:4-244	11.4435	16.0714	0.489968	0.527143	0.7101	0.767506	no
38779	gw1.2517.5.1	scaffoldPpl_2517:398-554	28.6299	0	#NAME?	0	1	1	no
38821	gw1.199.31.1	scaffoldPpl_199:26854-52168	2.70474	6.39557	1.24158	0.709161	0.3412	0.425306	no
38955	gw1.129.51.1	scaffoldPpl_129:115994-118935	5.5887	12.8083	1.1965	0.633219	0.3806	0.465583	no
39119	gw1.51.80.1	scaffoldPpl_51:233768-236522	11.9728	31.8422	1.41118	0.769132	0.31275	0.395402	no
39125	gw1.517.7.1	scaffoldPpl_517:3706-5332	12.6789	24.7696	0.966144	0.540187	0.46755	0.550043	no
39149	gw1.71.97.1	scaffoldPpl_71:310299-313504	6.32731	15.0907	1.254	0.684081	0.36065	0.445248	no
39170	gw1.7.227.1	scaffoldPpl_7:448095-449859	1.44337	2.45242	0.76476	0.425024	0.56485	0.640173	no
39198	gw1.65.143.1	scaffoldPpl_65:250945-252572	3.76791	7.36153	0.966242	0.620521	0.3706	0.455417	no
39207	gw1.163.75.1	scaffoldPpl_163:157517-159159	2.8825	4.29786	0.576299	0.308595	0.6767	0.738841	no
39215	gw1.13.183.1	scaffoldPpl_13:253511-255069	25.8425	45.0399	0.801455	0.437165	0.55755	0.63353	no
39224	gw1.48.141.1	scaffoldPpl_48:366051-368381	5.17575	11.176	1.11057	0.614739	0.41145	0.496154	no
39235	gw1.5.278.1	scaffoldPpl_5:933973-935841	0.412609	0.680873	0.722611	0.439244	0.5339	0.611834	no
39403	gw1.51.87.1	scaffoldPpl_51:278028-280411	2.56131	24.7495	3.27244	1.74098	0.03455	0.0633054	no
39411	gw1.210.58.1	scaffoldPpl_210:96735-98701	20.1891	46.5881	1.20638	0.675371	0.36135	0.445943	no
39459	gw1.20.211.1	scaffoldPpl_20:91089-92270	0.674182	1.49904	1.15283	0.621398	0.4146	0.499201	no
39469	gw1.51.89.1	scaffoldPpl_51:357316-359080	0.891426	1.54291	0.791464	0.437934	0.54685	0.623714	no
39481	gw1.100.135.1	scaffoldPpl_100:242096-243870	49.8257	107.603	1.11075	0.602322	0.42135	0.505713	no
39529	gw1.254.46.1	scaffoldPpl_254:73266-75523	6.8001	12.1446	0.836691	0.456785	0.5286	0.606973	no
39581	gw1.39.101.1	scaffoldPpl_39:443935-445527	1.57114	4.07026	1.37331	0.74815	0.3162	0.399093	no
39602	gw1.2.98.1	scaffoldPpl_2:717615-718879	26.8734	183.875	2.77447	1.82182	0.02545	0.0476181	yes
39609	gw1.34.142.1	scaffoldPpl_34:153426-153963	4.5973	3.00981	-0.611113	-0.358419	0.64225	0.708845	no
39759	gw1.105.61.1	scaffoldPpl_105:197692-199145	2.6178	35.4646	3.75995	2.11912	0.0141	0.0269996	yes
39900	gw1.4.320.1	scaffoldPpl_4:699201-700248	0.309541	0.567371	0.874162	0.455384	0.54365	0.620754	no
39910	gw1.18.175.1	scaffoldPpl_18:379875-380710	0.0544446	0	#NAME?	0	1	1	no
39932	gw1.155.81.1	scaffoldPpl_155:95450-96617	21.1117	32.7521	0.633544	0.340838	0.6462	0.71221	no
39937	gw1.224.28.1	scaffoldPpl_224:94217-95369	0.936502	0.472935	-0.985639	-0.517994	0.50205	0.582196	no
40100	gw1.165.81.1	scaffoldPpl_165:175559-177022	6.66119	12.961	0.960328	0.535209	0.4728	0.555041	no
40102	gw1.92.119.1	scaffoldPpl_92:208938-210307	7.7553	15.807	1.02731	0.558931	0.4527	0.535964	no
40142	gw1.21.157.1	scaffoldPpl_21:551222-552036	2.68074	4.43163	0.725208	0.393516	0.60625	0.677324	no
40171	gw1.211.24.1	scaffoldPpl_211:137409-138528	2.11147	6.07244	1.52403	0.839717	0.2638	0.341621	no
40330	gw1.496.4.1	scaffoldPpl_496:1415-2982	1.31677	2.28508	0.795244	0.454701	0.5272	0.605642	no
40337	gw1.30.193.1	scaffoldPpl_30:55001-56154	2.25301	6.41148	1.5088	0.978838	0.1793	0.256087	no
40363	gw1.2.102.1	scaffoldPpl_2:995065-995584	1.83315	9.50742	2.37473	1.27299	0.118	0.18653	no
40389	gw1.231.7.1	scaffoldPpl_231:19073-20466	1.49599	4.2669	1.51209	1.08338	0.1088	0.173595	no
40396	gw1.139.34.1	scaffoldPpl_139:159552-160997	76.7231	20.9187	-1.87487	-1.0429	0.17485	0.25044	no
40438	gw1.142.59.1	scaffoldPpl_142:64651-65065	0	0	0	0	1	1	no
40446	gw1.56.172.1	scaffoldPpl_56:328913-330427	3.47088	9.87763	1.50886	0.851497	0.26225	0.339877	no
40478	gw1.69.85.1	scaffoldPpl_69:98360-99736	4.06615	8.08835	0.992181	0.547235	0.4625	0.545222	no
40518	gw1.156.98.1	scaffoldPpl_156:30388-31619	4.4227	8.31986	0.911631	0.495666	0.5128	0.592237	no
40546	gw1.59.107.1	scaffoldPpl_59:150701-151500	0.411276	0.877293	1.09295	0.546302	0.47535	0.557439	no
40661	gw1.106.79.1	scaffoldPpl_106:219360-220064	1.15653	1.36621	0.240367	0.128362	0.8717	0.900196	no
40711	gw1.16.237.1	scaffoldPpl_16:10618-12047	4.31809	6.24218	0.531656	0.281854	0.70465	0.762969	no
40808	gw1.48.173.1	scaffoldPpl_48:324656-325919	2.16798	14.4536	2.73701	1.61078	0.05025	0.0897068	no
40820	gw1.108.61.1	scaffoldPpl_108:157911-159316	14.0497	16.2049	0.205889	0.11283	0.88	0.906788	no
40870	gw1.1.491.1	scaffoldPpl_1:306488-307368	3.42922	7.67237	1.16179	0.66373	0.3788	0.463803	no
40915	gw1.58.126.1	scaffoldPpl_58:212262-213526	8.49076	12.3845	0.544571	0.297773	0.68885	0.749396	no
40961	gw1.128.57.1	scaffoldPpl_128:167057-168135	0.804992	0.209587	-1.94143	-0.917855	0.23865	0.318685	no
40964	gw1.16.245.1	scaffoldPpl_16:433823-434773	1.32493	2.46931	0.89819	0.49943	0.50635	0.586129	no
41078	gw1.182.52.1	scaffoldPpl_182:54465-54624	490.425	747.018	0.607112	0.409644	0.6542	0.71928	no
41104	gw1.26.199.1	scaffoldPpl_26:567170-567983	8.3758	13.2077	0.65708	0.371712	0.6188	0.688358	no
41125	gw1.46.143.1	scaffoldPpl_46:169015-170095	0.965569	0.589354	-0.712246	-0.388705	0.61335	0.683637	no
41141	gw1.86.84.1	scaffoldPpl_86:242186-243279	5.00267	59.7858	3.57903	2.10824	0.01465	0.0280158	yes
41145	gw1.74.124.1	scaffoldPpl_74:112017-113021	3.9364	12.7925	1.70035	0.991134	0.2029	0.28162	no
41197	gw1.184.16.1	scaffoldPpl_184:118447-119413	2.52812	6.32409	1.32279	0.720075	0.345	0.429261	no
41213	gw1.72.144.1	scaffoldPpl_72:256638-257817	8.99478	21.7822	1.27599	0.691999	0.3621	0.44672	no
41239	gw1.170.76.1	scaffoldPpl_170:26157-27007	10.3883	56.5789	2.44531	1.41396	0.07785	0.134293	no
41243	gw1.88.79.1	scaffoldPpl_88:257270-257762	2.37833	4.28962	0.850901	0.494908	0.5213	0.600179	no
41261	gw1.1.504.1	scaffoldPpl_1:346653-347378	0.792307	1.31165	0.727257	0.378202	0.62155	0.690799	no
41324	gw1.69.93.1	scaffoldPpl_69:23683-24266	2.04271	13.4329	2.71721	1.52383	0.0721	0.125152	no
41332	gw1.15.112.1	scaffoldPpl_15:245864-246677	17.7168	83.0337	2.22858	1.34062	0.09405	0.15706	no
41362	gw1.88.80.1	scaffoldPpl_88:292168-293319	7.45605	30.104	2.01347	1.30026	0.0733	0.127072	no
41384	gw1.159.42.1	scaffoldPpl_159:96718-97593	1.31286	5.14695	1.971	1.08703	0.173	0.248078	no
41401	gw1.85.148.1	scaffoldPpl_85:76672-77815	59.7407	84.7172	0.50394	0.279585	0.70785	0.765624	no
41405	gw1.150.66.1	scaffoldPpl_150:128018-128833	1.454	1.04315	-0.479088	-0.268714	0.7222	0.777802	no
41411	gw1.243.16.1	scaffoldPpl_243:73145-74052	16.0062	36.7802	1.2003	0.67297	0.3812	0.466202	no
41412	gw1.21.173.1	scaffoldPpl_21:219584-220592	9.49424	28.4323	1.58241	0.882393	0.24905	0.32586	no
41422	gw1.35.95.1	scaffoldPpl_35:409493-410290	7.82668	0.396521	-4.30293	-2.32825	0.02315	0.0435646	yes
41423	gw1.7.245.1	scaffoldPpl_7:902655-903452	8.59898	1.19125	-2.85169	-1.56148	0.06945	0.120993	no
41450	gw1.18.199.1	scaffoldPpl_18:573431-574285	27.3148	45.4904	0.735882	0.409384	0.58335	0.656863	no
41500	gw1.310.17.1	scaffoldPpl_310:22371-22959	0.873382	1.91719	1.13431	0.586259	0.44195	0.52574	no
41505	gw1.47.136.1	scaffoldPpl_47:74781-75369	6.01371	10.567	0.813235	0.466283	0.527	0.605453	no
41547	gw1.224.32.1	scaffoldPpl_224:74534-75361	49.9412	4.49083	-3.47518	-1.89115	0.0255	0.0477056	yes
41568	gw1.13.191.1	scaffoldPpl_13:285442-285691	1.31085	0.29386	-2.1573	0	1	1	no
41600	gw1.481.8.1	scaffoldPpl_481:2812-3469	1.04716	0.547641	-0.935187	-0.523276	0.52525	0.6038	no
41644	gw1.47.139.1	scaffoldPpl_47:77824-78349	1.12567	3.09633	1.45978	0.779627	0.3123	0.394905	no
41645	gw1.310.18.1	scaffoldPpl_310:25143-25668	1.80776	3.4116	0.916243	0.522888	0.49375	0.574508	no
41698	gw1.26.218.1	scaffoldPpl_26:323026-323691	16.3941	33.7367	1.04114	0.577224	0.45305	0.536291	no
41699	gw1.20.229.1	scaffoldPpl_20:277179-277876	0.222345	0.367509	0.724979	0	1	1	no
41744	gw1.258.38.1	scaffoldPpl_258:17433-18131	11.5982	33.5276	1.53145	0.867792	0.25995	0.337269	no
41760	gw1.239.15.1	scaffoldPpl_239:75774-76585	7.72609	3.45564	-1.16079	-0.610482	0.4155	0.500074	no
41786	gw1.84.68.1	scaffoldPpl_84:62891-63400	37.6179	77.772	1.04783	0.603381	0.44085	0.52468	no
41793	gw1.92.139.1	scaffoldPpl_92:103813-104595	6.17935	9.08171	0.555509	0.308382	0.68735	0.748096	no
41827	gw1.83.119.1	scaffoldPpl_83:92441-92972	10.4479	20.289	0.957484	0.539923	0.48815	0.569321	no
41854	gw1.6.218.1	scaffoldPpl_6:215717-219317	0	0.0128935	inf	0	1	1	no
41856	gw1.8.307.1	scaffoldPpl_8:385032-385782	11.2248	13.7885	0.296781	0.168093	0.8192	0.85797	no
41867	gw1.155.87.1	scaffoldPpl_155:168569-169339	11.2949	24.2822	1.10422	0.650898	0.3919	0.476931	no
41878	gw1.4.335.1	scaffoldPpl_4:76285-76965	0.559809	1.34057	1.25983	0.60664	0.451	0.534376	no
41938	gw1.45.193.1	scaffoldPpl_45:207184-207727	1.21132	5.62367	2.21493	1.26429	0.11655	0.184557	no
41939	gw1.53.138.1	scaffoldPpl_53:103231-103774	2.41464	8.97952	1.89483	1.03899	0.1972	0.274906	no
41954	gw1.12.210.1	scaffoldPpl_12:301409-301613	0	0	0	0	1	1	no
41978	gw1.20.234.1	scaffoldPpl_20:158655-159235	0	0	0	0	1	1	no
41983	gw1.20.237.1	scaffoldPpl_20:133212-133790	1.29042	6.51395	2.33569	1.31739	0.10625	0.169958	no
41997	gw1.137.84.1	scaffoldPpl_137:51711-52533	7.15151	12.1778	0.767938	0.446586	0.5619	0.637465	no
41998	gw1.155.91.1	scaffoldPpl_155:29070-29546	21.0935	46.2799	1.13359	0.771653	0.29295	0.373994	no
42003	gw1.5.297.1	scaffoldPpl_5:956362-956830	5.27465	12.0054	1.18653	0.66365	0.40035	0.485291	no
42007	gw1.16.278.1	scaffoldPpl_16:431101-431909	17.0723	32.1508	0.913201	0.504877	0.50885	0.588506	no
42012	gw1.106.84.1	scaffoldPpl_106:203551-204557	6.80869	16.7349	1.29741	0.714917	0.34495	0.429207	no
42034	gw1.43.98.1	scaffoldPpl_43:296233-296941	0	0	0	0	1	1	no
42040	gw1.7.251.1	scaffoldPpl_7:904389-904989	0.789151	6.56265	3.05591	1.71274	0.04365	0.0786835	no
42043	gw1.35.104.1	scaffoldPpl_35:407956-408556	1.27322	10.3514	3.02328	1.68722	0.04595	0.0824456	no
42054	gw1.17.253.1	scaffoldPpl_17:220587-221193	17.975	48.582	1.43443	0.789157	0.3053	0.387357	no
42059	gw1.83.120.1	scaffoldPpl_83:100680-101123	3.1013	12.7029	2.03421	1.16124	0.1694	0.243663	no
42067	gw1.42.149.1	scaffoldPpl_42:302449-302614	25.897	1.83644	-3.8178	-8.18379	0.3392	0.423231	no
42103	gw1.112.24.1	scaffoldPpl_112:187822-188251	19.1234	56.1384	1.55365	0.901619	0.2612	0.338677	no
42107	gw1.200.46.1	scaffoldPpl_200:59318-59678	25.4883	33.5252	0.395414	0.231768	0.76995	0.817577	no
42110	gw1.25.101.1	scaffoldPpl_25:349366-349726	29.6285	44.7125	0.593694	0.34747	0.6554	0.720361	no
42137	gw1.225.23.1	scaffoldPpl_225:47588-48301	13.4875	36.2398	1.42596	0.823586	0.29015	0.370947	no
42152	gw1.121.120.1	scaffoldPpl_121:109071-109612	144.156	209.694	0.540654	0.325715	0.68655	0.747379	no
42161	gw1.2.116.1	scaffoldPpl_2:408025-408241	0	0	0	0	1	1	no
42225	gw1.45.197.1	scaffoldPpl_45:86179-86656	2.27131	3.08808	0.443185	0.253612	0.7402	0.792821	no
42248	gw1.92.144.1	scaffoldPpl_92:158002-158426	33.3234	71.7976	1.1074	0.674916	0.40865	0.493419	no
42280	gw1.559.4.1	scaffoldPpl_559:28680-29087	0	0	0	0	1	1	no
42287	gw1.121.121.1	scaffoldPpl_121:231366-231639	17.9075	1.70371	-3.39381	-1.91859	0.0852	0.145642	no
42290	gw1.226.37.1	scaffoldPpl_226:87868-88395	1.10528	0.0616677	-4.16375	-1.1752	0.23755	0.318391	no
42298	gw1.33.118.1	scaffoldPpl_33:320474-320995	1.70032	1.80625	0.0871897	0.0476036	0.9529	0.963851	no
42311	gw1.58.154.1	scaffoldPpl_58:308349-308871	1.52886	2.82769	0.887168	0.504688	0.50705	0.586798	no
42313	gw1.226.38.1	scaffoldPpl_226:81576-81904	0	0	0	0	1	1	no
42326	gw1.192.36.1	scaffoldPpl_192:103211-103825	10.2127	10.9243	0.0971794	0.0538615	0.94265	0.956083	no
42338	gw1.16.285.1	scaffoldPpl_16:359013-359641	8.14082	6.97832	-0.222294	-0.131468	0.86255	0.892908	no
42387	gw1.140.37.1	scaffoldPpl_140:198704-199322	0.780301	0.290554	-1.42523	-0.671159	0.4167	0.501239	no
42398	gw1.48.206.1	scaffoldPpl_48:167274-167739	10.6248	18.3535	0.788623	0.446953	0.57945	0.653375	no
42412	gw1.129.70.1	scaffoldPpl_129:211462-211941	47.6808	5.67592	-3.07048	-2.09921	0.02455	0.046112	yes
42413	gw1.9.222.1	scaffoldPpl_9:79966-80443	65.607	16.4935	-1.99195	-1.40376	0.09735	0.16095	no
42433	gw1.132.61.1	scaffoldPpl_132:5-797	2.64224	2.89983	0.134208	0.073908	0.92025	0.938693	no
42435	gw1.25.103.1	scaffoldPpl_25:340774-341020	0	0	0	0	1	1	no
42439	gw1.41.118.1	scaffoldPpl_41:474222-474539	6.71852	24.5953	1.87217	1.13329	0.2268	0.307528	no
42451	gw1.6.221.1	scaffoldPpl_6:194178-194470	23.4021	43.7891	0.903935	0.697679	0.4899	0.57101	no
42494	gw1.220.20.1	scaffoldPpl_220:85153-85694	1.69997	3.26144	0.939998	0.620712	0.47605	0.55809	no
42496	gw1.8.319.1	scaffoldPpl_8:283146-283767	14.9763	32.1951	1.10416	0.622449	0.42255	0.506902	no
42500	gw1.252.21.1	scaffoldPpl_252:67745-68184	0.994282	7.65024	2.94378	1.6124	0.0882	0.150183	no
42504	gw1.47.148.1	scaffoldPpl_47:63483-63657	0	0	0	0	1	1	no
42505	gw1.345.10.1	scaffoldPpl_345:2810-3393	0.304559	0	#NAME?	0	1	1	no
42506	gw1.47.149.1	scaffoldPpl_47:81947-82121	0	0	0	0	1	1	no
42511	gw1.336.7.1	scaffoldPpl_336:22651-23076	0	0	0	0	1	1	no
42517	gw1.261.1.1	scaffoldPpl_261:33968-34426	0	0	0	0	1	1	no
42530	gw1.130.46.1	scaffoldPpl_130:144070-144310	3.26956	0.202148	-4.01561	-1.66961	0.2772	0.356644	no
42534	gw1.63.79.1	scaffoldPpl_63:35818-35998	45.5061	134.918	1.56795	1.10188	0.32365	0.407028	no
42544	gw1.1.551.1	scaffoldPpl_1:382377-382770	0.571231	7.91096	3.79171	1.85805	0.09625	0.159347	no
42586	gw1.493.3.1	scaffoldPpl_493:445-1143	0	0	0	0	1	1	no
42655	gw1.453.1.1	scaffoldPpl_453:15066-15766	39.3105	64.544	0.715367	0.402134	0.60085	0.672517	no
42683	gw1.16.291.1	scaffoldPpl_16:464889-465431	112.478	145.931	0.375641	0.217433	0.78205	0.827671	no
42688	gw1.47.150.1	scaffoldPpl_47:397655-397835	22.9652	155.996	2.76399	1.71619	0.1077	0.172015	no
42695	gw1.186.39.1	scaffoldPpl_186:170475-171009	0	0	0	0	1	1	no
42718	gw1.14.380.1	scaffoldPpl_14:308982-309340	0	0	0	0	1	1	no
42762	gw1.77.126.1	scaffoldPpl_77:113935-114184	0	0	0	0	1	1	no
42763	gw1.14.382.1	scaffoldPpl_14:536659-536927	65.6612	135.467	1.04483	0.787815	0.4662	0.548737	no
42785	gw1.215.49.1	scaffoldPpl_215:37752-38076	320.245	346.084	0.111948	0.0775585	0.93655	0.95138	no
42787	gw1.51.116.1	scaffoldPpl_51:398043-398453	14.5474	21.7925	0.583071	0.361852	0.6747	0.737101	no
42827	gw1.229.11.1	scaffoldPpl_229:1823-2425	0.722013	0.124334	-2.5378	0	1	1	no
42844	gw1.172.45.1	scaffoldPpl_172:115664-115938	0	5.38327	inf	#NAME?	0.0466	0.0835439	no
42850	gw1.19.153.1	scaffoldPpl_19:556285-556559	4.26079	0.438719	-3.27975	-1.6554	0.31235	0.394958	no
42855	gw1.105.70.1	scaffoldPpl_105:256989-257241	0	0	0	0	1	1	no
42862	gw1.109.113.1	scaffoldPpl_109:94576-94897	131.22	304.528	1.21458	1.09858	0.2718	0.350644	no
42865	gw1.12.213.1	scaffoldPpl_12:53611-53764	76.0098	474.063	2.64082	3.39867	0.222	0.302515	no
42874	gw1.174.52.1	scaffoldPpl_174:11025-11309	113.933	243.425	1.0953	0.828563	0.4228	0.507136	no
42879	gw1.14.384.1	scaffoldPpl_14:348426-348621	7.01926	11.4763	0.709263	0.742718	0.7019	0.760573	no
42880	gw1.1.558.1	scaffoldPpl_1:1209969-1210290	11.5406	15.0794	0.385862	0.240094	0.79145	0.835414	no
42892	gw1.82.67.1	scaffoldPpl_82:267257-267489	260.067	175.369	-0.568485	-0.388922	0.6961	0.755579	no
42904	gw1.234.14.1	scaffoldPpl_234:26811-27115	0	0	0	0	1	1	no
42906	gw1.18.227.1	scaffoldPpl_18:608080-608305	8.93203	38.6664	2.11402	1.40323	0.2056	0.284454	no
42922	gw1.126.54.1	scaffoldPpl_126:98094-98337	60.4124	54.0993	-0.159235	-0.115683	0.90685	0.928012	no
42934	gw1.82.69.1	scaffoldPpl_82:162286-162691	0	0	0	0	1	1	no
42936	gw1.2.118.1	scaffoldPpl_2:297346-297751	0	0	0	0	1	1	no
42940	gw1.31.140.1	scaffoldPpl_31:57070-57475	0	0	0	0	1	1	no
42981	gw1.26.239.1	scaffoldPpl_26:1107-1560	4.4818	4.03822	-0.150358	-0.0905967	0.91665	0.93584	no
42995	gw1.507.5.1	scaffoldPpl_507:12097-12444	0	0	0	0	1	1	no
42998	gw1.21.178.1	scaffoldPpl_21:449565-449886	0	0	0	0	1	1	no
42999	gw1.266.21.1	scaffoldPpl_266:8775-9096	0	0	0	0	1	1	no
43004	gw1.60.90.1	scaffoldPpl_60:97259-97468	0	0	0	0	1	1	no
43009	gw1.109.115.1	scaffoldPpl_109:33581-33847	10.2622	37.4504	1.86764	1.26072	0.2733	0.352319	no
43011	gw1.1.562.1	scaffoldPpl_1:271051-271260	0	0	0	0	1	1	no
43030	gw1.200.50.1	scaffoldPpl_200:141212-141529	0	0	0	0	1	1	no
43039	gw1.451.1.1	scaffoldPpl_451:14805-15120	0	0	0	0	1	1	no
43045	gw1.89.90.1	scaffoldPpl_89:48144-48416	0	0	0	0	1	1	no
43046	gw1.20.243.1	scaffoldPpl_20:629037-629324	0	0	0	0	1	1	no
43051	gw1.290.4.1	scaffoldPpl_290:47547-47703	0	0	0	0	1	1	no
43055	gw1.31.141.1	scaffoldPpl_31:159-564	0	0	0	0	1	1	no
43059	gw1.930.3.1	scaffoldPpl_930:1338-1566	14.7812	30.5682	1.04827	0.830061	0.38085	0.465839	no
43088	gw1.4217.1.1	scaffoldPpl_4217:91-256	0	0	0	0	1	1	no
43099	gw1.5178.10.1	scaffoldPpl_5178:32-212	10214.8	5413.29	-0.916088	-0.728958	0.3528	0.437205	no
43117	e_gw1.728.9.1	scaffoldPpl_728:9195-9892	3.23128	2.44642	-0.401438	-0.218985	0.7702	0.817766	no
43124	e_gw1.29.104.1	scaffoldPpl_29:225240-226954	63.0591	11.3031	-2.47999	-1.36136	0.08205	0.140826	no
43125	e_gw1.29.26.1	scaffoldPpl_29:339774-343300	9.58381	17.4408	0.863797	0.467105	0.5322	0.610271	no
43159	e_gw1.29.107.1	scaffoldPpl_29:205984-206799	2.21992	0.914036	-1.28018	-0.683044	0.3686	0.453374	no
43160	e_gw1.29.81.1	scaffoldPpl_29:474603-475581	0	0	0	0	1	1	no
43170	e_gw1.29.40.1	scaffoldPpl_29:365184-366898	5.1344	10.3108	1.00589	0.545539	0.45625	0.539322	no
43181	e_gw1.29.44.1	scaffoldPpl_29:418628-419683	4.03269	9.75836	1.27489	0.733373	0.3271	0.410603	no
43183	e_gw1.29.7.1	scaffoldPpl_29:85073-86827	0.734081	8.30623	3.50018	1.89695	0.0265	0.0494527	yes
43184	e_gw1.29.36.1	scaffoldPpl_29:331719-334926	22.7087	12.2822	-0.886674	-0.480822	0.5187	0.597782	no
43185	e_gw1.29.106.1	scaffoldPpl_29:215015-215837	99.6689	2.59593	-5.26282	-2.85292	0.0035	0.00694077	yes
43186	e_gw1.29.80.1	scaffoldPpl_29:482419-483412	0	0	0	0	1	1	no
43189	e_gw1.29.64.1	scaffoldPpl_29:368237-370107	165.507	83.9119	-0.979943	-0.540566	0.48095	0.562649	no
43190	e_gw1.29.56.1	scaffoldPpl_29:347347-349263	13.2386	88.9705	2.74858	1.75281	0.0253	0.0473459	yes
43196	e_gw1.29.31.1	scaffoldPpl_29:496613-500327	6.7731	14.5622	1.10434	0.621624	0.39615	0.481163	no
43199	e_gw1.29.23.1	scaffoldPpl_29:231284-236310	3.0096	5.28356	0.811939	0.433575	0.55395	0.630222	no
43209	e_gw1.29.27.1	scaffoldPpl_29:153723-160180	4.90476	13.3867	1.44855	0.463507	0.64655	0.71253	no
43220	e_gw1.29.75.1	scaffoldPpl_29:93054-94026	6.57677	49.8998	2.92358	1.58375	0.0492	0.0879336	no
43223	e_gw1.29.67.1	scaffoldPpl_29:207145-208489	8.92752	19.1182	1.09861	0.614396	0.40685	0.491705	no
43225	e_gw1.29.59.1	scaffoldPpl_29:420546-422106	2.10676	14.4023	2.7732	1.75965	0.02515	0.0470765	yes
43234	e_gw1.8.255.1	scaffoldPpl_8:118982-123140	6.06843	243.289	5.3252	2.94764	0.00085	0.001729	yes
43241	e_gw1.8.116.1	scaffoldPpl_8:493803-494954	4.79415	11.1692	1.22018	0.651754	0.38785	0.472874	no
43242	e_gw1.8.108.1	scaffoldPpl_8:433145-435251	0.409297	2.42347	2.56585	1.48792	0.05275	0.0939097	no
43243	e_gw1.8.250.1	scaffoldPpl_8:303803-309628	2.9526	4.50482	0.609482	0.329282	0.6484	0.714159	no
43252	e_gw1.8.221.1	scaffoldPpl_8:937048-938049	12.2242	33.4904	1.45401	0.773395	0.2986	0.380109	no
43255	e_gw1.8.84.1	scaffoldPpl_8:264874-266821	59.1781	105.519	0.834373	0.458202	0.5359	0.613707	no
43265	e_gw1.8.191.1	scaffoldPpl_8:37324-38185	0	0	0	0	1	1	no
43266	e_gw1.8.63.1	scaffoldPpl_8:313426-315578	13.4834	9.74582	-0.468333	-0.266438	0.70975	0.767204	no
43281	e_gw1.8.42.1	scaffoldPpl_8:128142-131372	18.4464	46.4211	1.33144	0.724443	0.32485	0.408277	no
43300	e_gw1.8.251.1	scaffoldPpl_8:361505-366461	2.88844	6.35	1.13647	0.618015	0.41245	0.497133	no
43301	e_gw1.8.243.1	scaffoldPpl_8:921093-921591	26.2807	53.2859	1.01975	0.59625	0.4499	0.533314	no
43304	e_gw1.8.98.1	scaffoldPpl_8:101523-103505	5.21275	13.7664	1.40103	0.771519	0.2975	0.378928	no
43311	e_gw1.8.93.1	scaffoldPpl_8:421758-423644	24.7141	61.5469	1.31635	0.711746	0.3351	0.418962	no
43314	e_gw1.8.7.1	scaffoldPpl_8:341914-343538	3.53856	12.2238	1.78846	1.12393	0.1181	0.186666	no
43325	e_gw1.8.192.1	scaffoldPpl_8:789393-790386	0	0	0	0	1	1	no
43333	e_gw1.8.286.1	scaffoldPpl_8:910711-912607	3.28608	29.8518	3.18338	1.69983	0.04135	0.0751528	no
43336	e_gw1.8.163.1	scaffoldPpl_8:336799-338169	7.99803	37.8847	2.2439	1.24533	0.11195	0.178099	no
43372	e_gw1.8.202.1	scaffoldPpl_8:197383-198777	30.3786	80.7087	1.40967	0.766148	0.31875	0.401823	no
43374	e_gw1.8.65.1	scaffoldPpl_8:123802-125920	2.36945	7.16261	1.59593	0.861205	0.2595	0.336757	no
43376	e_gw1.8.57.1	scaffoldPpl_8:566152-568662	7.36497	15.619	1.08455	0.602471	0.41355	0.498211	no
43379	e_gw1.8.177.1	scaffoldPpl_8:643687-644979	9.95819	13.3087	0.418419	0.222508	0.76155	0.810607	no
43387	e_gw1.8.180.1	scaffoldPpl_8:596548-598162	2.59277	10.6837	2.04284	1.10951	0.1449	0.215818	no
43392	e_gw1.8.156.1	scaffoldPpl_8:928363-929726	7.20552	13.139	0.866686	0.476259	0.52015	0.599113	no
43394	e_gw1.8.148.1	scaffoldPpl_8:532821-534485	5.51487	39.9123	2.85544	1.54126	0.05665	0.100445	no
43407	e_gw1.8.261.1	scaffoldPpl_8:301643-303530	4.79037	6.80074	0.505553	0.26889	0.7058	0.763947	no
43424	e_gw1.8.101.1	scaffoldPpl_8:452556-454676	0.147027	0.567897	1.94954	0.98816	0.2248	0.305155	no
43436	e_gw1.8.321.1	scaffoldPpl_8:579978-580295	420.037	572.665	0.447173	0.348563	0.7426	0.794862	no
43446	e_gw1.8.165.1	scaffoldPpl_8:572388-573749	30.6071	61.0423	0.99594	0.547984	0.4678	0.55027	no
43451	e_gw1.8.149.1	scaffoldPpl_8:569756-571263	3.91216	5.908	0.594702	0.331279	0.64915	0.714806	no
43461	e_gw1.8.136.1	scaffoldPpl_8:692673-694317	0.332015	0.597144	0.846831	0.440133	0.56495	0.640265	no
43463	e_gw1.8.246.1	scaffoldPpl_8:427243-427531	577.471	718.058	0.314352	0.272412	0.76715	0.815256	no
43466	e_gw1.8.115.1	scaffoldPpl_8:158156-160110	8.52807	13.827	0.697193	0.383112	0.6034	0.674764	no
43479	e_gw1.8.212.1	scaffoldPpl_8:91970-92952	3.45128	5.11785	0.568404	0.318051	0.67415	0.736645	no
43480	e_gw1.8.83.1	scaffoldPpl_8:227492-230196	3.7003	4.44502	0.264547	0.144263	0.84395	0.878015	no
43482	e_gw1.8.5.1	scaffoldPpl_8:555485-557789	7.42687	3.69265	-1.0081	-0.553838	0.45675	0.539797	no
43483	e_gw1.8.75.1	scaffoldPpl_8:581014-587007	11.8629	19.2043	0.694969	0.270378	0.76905	0.816835	no
43485	e_gw1.8.187.1	scaffoldPpl_8:110472-111384	14.569	32.7393	1.16812	0.637776	0.3919	0.476931	no
43488	e_gw1.8.306.1	scaffoldPpl_8:155300-156268	14.576	37.3555	1.35773	0.770821	0.30755	0.389775	no
43492	e_gw1.8.190.1	scaffoldPpl_8:32453-33323	0	0	0	0	1	1	no
43494	e_gw1.8.182.1	scaffoldPpl_8:534759-535820	2.49789	14.1297	2.49995	1.33264	0.0904	0.153428	no
43497	e_gw1.8.46.1	scaffoldPpl_8:621532-624591	10.1069	15.9877	0.661619	0.359888	0.6278	0.696335	no
43499	e_gw1.8.158.1	scaffoldPpl_8:608213-609467	6.54558	8.06336	0.300859	0.165889	0.8262	0.863712	no
43502	e_gw1.8.276.1	scaffoldPpl_8:241459-243460	4.50924	7.04999	0.644738	0.372085	0.61595	0.685867	no
43505	e_gw1.8.161.1	scaffoldPpl_8:156428-157775	2.21143	9.0155	2.02743	1.29682	0.0756	0.130726	no
43518	e_gw1.39.35.1	scaffoldPpl_39:266557-268616	20.6439	34.2415	0.730026	0.415892	0.5748	0.649184	no
43522	e_gw1.39.116.1	scaffoldPpl_39:404170-404812	0.219217	0.769336	1.81125	0.903649	0.26975	0.348349	no
43525	e_gw1.39.91.1	scaffoldPpl_39:331103-331352	229.608	676.369	1.55863	1.20239	0.2668	0.345051	no
43530	e_gw1.39.22.1	scaffoldPpl_39:139073-141461	5.06648	12.2009	1.26793	0.688976	0.35615	0.440646	no
43532	e_gw1.39.14.1	scaffoldPpl_39:294860-298204	6.46476	17.9438	1.47281	0.811455	0.2744	0.353558	no
43540	e_gw1.39.34.1	scaffoldPpl_39:200183-202242	13.4327	21.8228	0.700084	0.399474	0.59	0.662841	no
43555	e_gw1.39.66.1	scaffoldPpl_39:260168-261298	0.144468	0.128248	-0.171813	0	1	1	no
43559	e_gw1.39.94.1	scaffoldPpl_39:153121-153342	0	0	0	0	1	1	no
43562	e_gw1.39.41.1	scaffoldPpl_39:195484-197434	0.7631	3.48231	2.1901	1.17927	0.13245	0.200599	no
43567	e_gw1.39.17.1	scaffoldPpl_39:327167-330604	6.69516	14.8319	1.14752	0.629059	0.40115	0.486079	no
43572	e_gw1.39.114.1	scaffoldPpl_39:381909-385549	0.0468786	0.175396	1.90361	0	1	1	no
43585	e_gw1.39.93.1	scaffoldPpl_39:313603-313824	0	0	0	0	1	1	no
43588	e_gw1.39.32.1	scaffoldPpl_39:143947-146434	72.661	333.491	2.19839	1.25632	0.0983	0.162261	no
43590	e_gw1.39.24.1	scaffoldPpl_39:346994-364694	0	0	0	0	1	1	no
43591	e_gw1.39.69.1	scaffoldPpl_39:218408-219278	0	0	0	0	1	1	no
43605	e_gw1.39.64.1	scaffoldPpl_39:207845-208974	0.216258	0.0301865	-2.84078	0	1	1	no
43609	e_gw1.39.48.1	scaffoldPpl_39:148271-149481	12.9612	18.8379	0.539443	0.303631	0.6865	0.747343	no
43617	e_gw1.1.214.1	scaffoldPpl_1:612509-614503	3.76625	10.1698	1.43309	0.763943	0.3124	0.395014	no
43620	e_gw1.1.197.1	scaffoldPpl_1:472887-474209	19.0776	29.4518	0.626476	0.349944	0.64055	0.707401	no
43624	e_gw1.1.557.1	scaffoldPpl_1:937332-937664	99.7528	154.772	0.633719	0.415337	0.64745	0.713329	no
43625	e_gw1.1.324.1	scaffoldPpl_1:1078123-1079116	0	0	0	0	1	1	no
43635	e_gw1.1.201.1	scaffoldPpl_1:707753-709974	0.359945	1.23743	1.7815	0.957841	0.22735	0.308137	no
43638	e_gw1.1.418.1	scaffoldPpl_1:1305272-1305723	95.8138	188.095	0.973159	0.666485	0.35665	0.441166	no
43640	e_gw1.1.184.1	scaffoldPpl_1:239225-241068	24.1086	3.87025	-2.63905	-1.33484	0.09225	0.156075	no
43646	e_gw1.1.303.1	scaffoldPpl_1:1477162-1479888	12.4497	93.1213	2.903	1.72879	0.03665	0.0669822	no
43658	e_gw1.1.388.1	scaffoldPpl_1:1028751-1029894	12.8329	34.6819	1.43433	0.818729	0.28925	0.369969	no
43660	e_gw1.1.155.1	scaffoldPpl_1:520836-523069	0.383989	0.786575	1.03452	0.539465	0.47365	0.555843	no
43667	e_gw1.1.273.1	scaffoldPpl_1:1040895-1042185	1.73965	4.3588	1.32514	0.732563	0.33385	0.417664	no
43669	e_gw1.1.498.1	scaffoldPpl_1:974820-976038	41.8493	477.943	3.51356	2.02062	0.0163	0.0310741	yes
43673	e_gw1.1.249.1	scaffoldPpl_1:795671-796660	5.35672	13.7883	1.36402	0.725985	0.32995	0.413653	no
43692	e_gw1.1.244.1	scaffoldPpl_1:105710-107286	3.79485	4.54842	0.261322	0.143183	0.8427	0.876988	no
43693	e_gw1.1.469.1	scaffoldPpl_1:702519-704135	13.7967	20.3965	0.563995	0.306139	0.66895	0.732141	no
43699	e_gw1.1.362.1	scaffoldPpl_1:1170735-1171560	17.1898	25.3701	0.561571	0.327893	0.66465	0.728385	no
43709	e_gw1.1.11.1	scaffoldPpl_1:1395550-1397183	36.9393	29.5227	-0.323334	-0.178067	0.8103	0.850784	no
43722	e_gw1.1.309.1	scaffoldPpl_1:977411-978541	10.6103	11.9643	0.173265	0.0991102	0.88675	0.912202	no
43741	e_gw1.1.91.1	scaffoldPpl_1:1138413-1140439	5.1668	10.6056	1.03749	0.55727	0.44495	0.528592	no
43742	e_gw1.1.304.1	scaffoldPpl_1:1403521-1404517	123.997	66.4141	-0.900746	-0.480703	0.5182	0.597301	no
43744	e_gw1.1.83.1	scaffoldPpl_1:159943-163017	8.92819	18.1465	1.02325	0.551034	0.4609	0.543756	no
43749	e_gw1.1.67.1	scaffoldPpl_1:257443-260366	2.74569	3.61926	0.398524	0.224969	0.75965	0.80902	no
43750	e_gw1.1.4.1	scaffoldPpl_1:26953-28717	0.7558	1.51678	1.00494	0.539043	0.4633	0.545969	no
43752	e_gw1.1.414.1	scaffoldPpl_1:617271-617867	2.00465	0.0270568	-6.21121	-0.735425	0.1567	0.230175	no
43753	e_gw1.1.180.1	scaffoldPpl_1:9894-11867	95.7411	1494.75	3.96462	2.18714	0.0064	0.0125385	yes
43775	e_gw1.1.392.1	scaffoldPpl_1:1355584-1356199	16.4006	34.3558	1.0668	0.595971	0.4322	0.516203	no
43783	e_gw1.1.503.1	scaffoldPpl_1:1316153-1317110	6.83591	11.0637	0.694627	0.380871	0.60715	0.678123	no
43784	e_gw1.1.494.1	scaffoldPpl_1:283782-288084	2.97141	2.86845	-0.050876	-0.0274482	0.97075	0.977538	no
43789	e_gw1.1.253.1	scaffoldPpl_1:109745-111123	20.5859	41.3741	1.00707	0.565063	0.4467	0.530242	no
43792	e_gw1.1.25.1	scaffoldPpl_1:1123903-1124826	4.03496	7.00276	0.795369	0.462044	0.5471	0.623942	no
43793	e_gw1.1.237.1	scaffoldPpl_1:1008316-1009828	1.21632	2.63952	1.11776	0.602137	0.4224	0.50675	no
43796	e_gw1.1.371.1	scaffoldPpl_1:1233453-1234305	90.4775	439.456	2.28009	1.42259	0.07745	0.13368	no
43800	e_gw1.1.122.1	scaffoldPpl_1:253882-256534	19.8854	8.32181	-1.25674	-0.697558	0.351	0.435374	no
43801	e_gw1.1.347.1	scaffoldPpl_1:1172234-1173040	1.0054	1.60526	0.675036	0.366594	0.6413	0.708041	no
43807	e_gw1.1.20.1	scaffoldPpl_1:626803-627852	32.0122	35.9198	0.166157	0.0983802	0.89495	0.918673	no
43818	e_gw1.1.559.1	scaffoldPpl_1:126114-126496	0	0	0	0	1	1	no
43820	e_gw1.1.326.1	scaffoldPpl_1:1099624-1100485	0	0	0	0	1	1	no
43821	e_gw1.1.318.1	scaffoldPpl_1:308238-309089	1.44554	0.548054	-1.39922	-0.753701	0.3393	0.423334	no
43822	e_gw1.1.97.1	scaffoldPpl_1:132861-135290	4.95791	10.9847	1.1477	0.636658	0.3938	0.478821	no
43824	e_gw1.1.89.1	scaffoldPpl_1:1160550-1163889	3.67717	3.55605	-0.0483183	-0.0302918	0.96285	0.971465	no
43828	e_gw1.1.203.1	scaffoldPpl_1:1107345-1108854	3.99664	17.5654	2.13587	1.17865	0.1256	0.196666	no
43833	e_gw1.1.178.1	scaffoldPpl_1:1220173-1221507	35.0669	71.188	1.02152	0.556678	0.4579	0.540902	no
43841	e_gw1.1.431.1	scaffoldPpl_1:694623-696869	2.31434	2.1604	-0.0993056	-0.05478	0.9439	0.956999	no
43842	e_gw1.1.68.1	scaffoldPpl_1:529875-532957	4.82512	19.7412	2.03257	1.27793	0.07835	0.135089	no
43853	e_gw1.1.157.1	scaffoldPpl_1:1453465-1455034	43.6033	171.252	1.97362	1.12139	0.1404	0.209728	no
43865	e_gw1.1.267.1	scaffoldPpl_1:552336-554166	19.8346	40.3896	1.02597	0.563869	0.4516	0.534922	no
43875	e_gw1.1.520.1	scaffoldPpl_1:119860-120987	6.26098	11.0027	0.813397	0.438767	0.5546	0.630809	no
43879	e_gw1.1.136.1	scaffoldPpl_1:1321159-1323421	25.6176	12.7314	-1.00875	-0.507512	0.50105	0.581284	no
43884	e_gw1.1.50.1	scaffoldPpl_1:774892-779154	5.82314	11.0607	0.925571	0.507104	0.4987	0.579098	no
43887	e_gw1.1.42.1	scaffoldPpl_1:155106-158702	5.75847	10.3022	0.839193	0.458354	0.5386	0.61616	no
43898	e_gw1.1.131.1	scaffoldPpl_1:844654-846370	6.3803	14.0913	1.14311	0.636725	0.3941	0.479107	no
43899	e_gw1.1.356.1	scaffoldPpl_1:551398-551853	2.01904	5.7955	1.52126	0.855924	0.2885	0.369135	no
43900	e_gw1.1.123.1	scaffoldPpl_1:961603-963173	0.48338	1.2636	1.38631	0.762894	0.30345	0.385384	no
43905	e_gw1.1.474.1	scaffoldPpl_1:1117542-1118654	1.59796	0.439175	-1.86337	-1.12098	0.1299	0.199913	no
43912	e_gw1.1.217.1	scaffoldPpl_1:720453-722712	83.5599	235.202	1.49302	0.854678	0.2565	0.333353	no
43919	e_gw1.1.319.1	scaffoldPpl_1:1491630-1492620	15.8349	30.7571	0.957812	0.535648	0.4803	0.562044	no
43930	e_gw1.1.330.1	scaffoldPpl_1:213045-213918	0	0	0	0	1	1	no
43935	e_gw1.1.314.1	scaffoldPpl_1:1030023-1031211	9.88877	17.3952	0.814822	0.428893	0.5597	0.635461	no
43941	e_gw1.1.77.1	scaffoldPpl_1:1180039-1183416	6.98101	20.2385	1.5356	0.84605	0.27425	0.353389	no
43959	e_gw1.1.292.1	scaffoldPpl_1:519508-520481	0.33805	0.00397574	-6.40987	0	1	1	no
43960	e_gw1.1.518.1	scaffoldPpl_1:1037082-1037894	0.576426	1.02287	0.827423	0.476855	0.56005	0.635783	no
43961	e_gw1.1.72.1	scaffoldPpl_1:797037-799104	9.25953	19.3699	1.06481	0.589517	0.4316	0.515651	no
43973	e_gw1.1.378.1	scaffoldPpl_1:1057476-1059600	47.0119	206.827	2.13733	1.26481	0.11085	0.176519	no
43991	e_gw1.1.373.1	scaffoldPpl_1:848733-849558	67.5052	26.8266	-1.33134	-0.748556	0.33815	0.422146	no
44003	e_gw1.1.30.1	scaffoldPpl_1:1400865-1401153	4.76818	33.8909	2.82939	1.80748	0.05575	0.0989409	no
44004	e_gw1.1.475.1	scaffoldPpl_1:310565-311887	5.19174	12.0411	1.21368	0.665035	0.3786	0.463596	no
44012	e_gw1.1.218.1	scaffoldPpl_1:1071161-1072839	13.0728	46.1259	1.81901	0.990618	0.19505	0.272218	no
44013	e_gw1.1.360.1	scaffoldPpl_1:1106309-1107039	6.2054	10.459	0.753145	0.401171	0.5854	0.658736	no
44019	e_gw1.1.328.1	scaffoldPpl_1:846620-847480	24.4334	43.0638	0.817623	0.44886	0.54465	0.621695	no
44029	e_gw1.1.331.1	scaffoldPpl_1:400164-401157	0	0	0	0	1	1	no
44032	e_gw1.1.548.1	scaffoldPpl_1:1243472-1244092	33.251	40.3384	0.278759	0.156976	0.82935	0.866198	no
44049	e_gw1.1.159.1	scaffoldPpl_1:1358332-1359917	0.658604	1.00539	0.610266	0.338805	0.65195	0.71724	no
44054	e_gw1.1.293.1	scaffoldPpl_1:713628-714861	4.3172	6.72295	0.638999	0.342659	0.63855	0.705655	no
44056	e_gw1.1.285.1	scaffoldPpl_1:1049945-1051245	0	0.583509	inf	#NAME?	0.0025	0.00499352	yes
44091	e_gw1.1.366.1	scaffoldPpl_1:1053789-1054654	12.6304	38.532	1.60916	0.878371	0.2589	0.336078	no
44093	e_gw1.1.358.1	scaffoldPpl_1:863950-864783	3.79981	4.02817	0.084197	0.0486054	0.94715	0.959489	no
44094	e_gw1.1.125.1	scaffoldPpl_1:583075-585420	9.38949	32.7065	1.80046	0.995491	0.1835	0.260037	no
44096	e_gw1.1.117.1	scaffoldPpl_1:687662-690052	6.6185	13.3554	1.01284	0.567384	0.4443	0.527977	no
44106	e_gw1.1.227.1	scaffoldPpl_1:1189380-1190845	28.6619	72.913	1.34704	0.744286	0.33355	0.417356	no
44128	e_gw1.20.223.1	scaffoldPpl_20:389588-390889	13.2068	188.404	3.83448	2.15211	0.00985	0.019098	yes
44140	e_gw1.20.100.1	scaffoldPpl_20:598135-599454	13.2162	22.3719	0.759379	0.430121	0.55715	0.633181	no
44143	e_gw1.20.129.1	scaffoldPpl_20:568731-571232	22.1202	143.739	2.70001	1.56184	0.0486	0.0869114	no
44148	e_gw1.20.193.1	scaffoldPpl_20:332678-333147	174.584	178.51	0.0320811	0.0183445	0.98065	0.985133	no
44163	e_gw1.20.72.1	scaffoldPpl_20:461473-474267	0.234792	0.332544	0.50216	0	1	1	no
44164	e_gw1.20.226.1	scaffoldPpl_20:551678-552945	5.01381	14.3585	1.51793	0.84713	0.25535	0.332062	no
44168	e_gw1.20.172.1	scaffoldPpl_20:533924-534835	9.53237	26.5857	1.47974	0.869157	0.25875	0.335905	no
44170	e_gw1.20.11.1	scaffoldPpl_20:9855-12059	4.31305	54.1587	3.65041	1.91232	0.02225	0.0419551	yes
44173	e_gw1.20.156.1	scaffoldPpl_20:419445-421005	5.79472	14.9344	1.36583	0.728783	0.3271	0.410603	no
44177	e_gw1.20.103.1	scaffoldPpl_20:371662-373835	4.18853	0.394223	-3.40936	-1.85441	0.02985	0.0551105	no
44181	e_gw1.20.88.1	scaffoldPpl_20:228448-230323	48.8041	124.621	1.35247	0.758343	0.31665	0.399587	no
44186	e_gw1.20.151.1	scaffoldPpl_20:337446-338503	7.04219	724.856	6.68553	3.60482	0.0003	0.000621345	yes
44193	e_gw1.20.119.1	scaffoldPpl_20:487651-489554	20.7441	61.5245	1.56846	0.856948	0.2543	0.330909	no
44219	e_gw1.20.54.1	scaffoldPpl_20:216191-218947	20.3031	49.4904	1.28545	0.690475	0.359	0.443548	no
44226	e_gw1.20.6.1	scaffoldPpl_20:345370-348070	4.25174	8.88261	1.06293	0.570603	0.4406	0.524444	no
44242	e_gw1.20.125.1	scaffoldPpl_20:425827-427737	6.28853	10.3069	0.712817	0.410828	0.5795	0.653414	no
44244	e_gw1.20.109.1	scaffoldPpl_20:105227-107587	0.174222	0.407654	1.22642	0	1	1	no
44247	e_gw1.20.235.1	scaffoldPpl_20:150434-151014	0	0	0	0	1	1	no
44261	e_gw1.20.149.1	scaffoldPpl_20:214292-215944	9.32211	29.4741	1.66072	0.92745	0.2205	0.301643	no
44263	e_gw1.20.230.1	scaffoldPpl_20:538-1294	0	0	0	0	1	1	no
44272	e_gw1.20.4.1	scaffoldPpl_20:578723-586132	5.71622	28.9519	2.34052	1.35561	0.0839	0.143663	no
44289	e_gw1.20.168.1	scaffoldPpl_20:114655-115616	0.511001	0.515432	0.0124553	0.0070902	0.9624	0.971157	no
44304	e_gw1.20.110.1	scaffoldPpl_20:378297-380480	0.459521	0.405515	-0.180374	0	1	1	no
44313	e_gw1.20.87.1	scaffoldPpl_20:231834-233711	14.4651	69.5737	2.26597	1.30357	0.0973	0.160877	no
44319	e_gw1.20.187.1	scaffoldPpl_20:273145-273611	71.4778	128.411	0.845199	0.476883	0.54195	0.619239	no
44327	e_gw1.20.90.1	scaffoldPpl_20:351850-354239	0.201532	0.441988	1.133	0	1	1	no
44331	e_gw1.20.74.1	scaffoldPpl_20:206091-208869	21.891	4.40455	-2.31327	-1.21603	0.11685	0.184987	no
44338	e_gw1.20.13.1	scaffoldPpl_20:240883-242704	2.43542	6.50204	1.41672	0.791951	0.2932	0.37427	no
44342	e_gw1.78.27.1	scaffoldPpl_78:287095-289464	6.48644	12.233	0.915277	0.511082	0.4973	0.57777	no
44346	e_gw1.78.71.1	scaffoldPpl_78:219971-222244	5.84398	12.429	1.08869	0.59401	0.4257	0.509949	no
44350	e_gw1.78.55.1	scaffoldPpl_78:13502-14118	0.749427	0.309008	-1.27814	-0.612615	0.4579	0.540902	no
44367	e_gw1.78.6.1	scaffoldPpl_78:304518-307670	0.724131	0.841396	0.216536	0.114442	0.8832	0.909391	no
44370	e_gw1.78.26.1	scaffoldPpl_78:245402-247212	6.76393	49.6322	2.87534	1.75833	0.03415	0.062598	no
44373	e_gw1.78.8.1	scaffoldPpl_78:109379-111835	4.01082	7.40976	0.885528	0.469276	0.52875	0.607121	no
44377	e_gw1.78.54.1	scaffoldPpl_78:196238-197130	2.17528	0.650955	-1.74057	-0.91281	0.2464	0.324164	no
44378	e_gw1.78.28.1	scaffoldPpl_78:254770-257139	44.5309	23.7941	-0.904205	-0.490784	0.5142	0.59356	no
44386	e_gw1.78.48.1	scaffoldPpl_78:282009-283203	5.81987	5.69203	-0.032043	-0.0186219	0.9809	0.985338	no
44387	e_gw1.78.21.1	scaffoldPpl_78:192304-195638	14.5918	37.636	1.36696	0.745484	0.31925	0.402361	no
44397	e_gw1.78.51.1	scaffoldPpl_78:149749-150723	3.72733	15.9139	2.09408	1.15617	0.14245	0.212503	no
44402	e_gw1.413.6.1	scaffoldPpl_413:2537-3313	87.6984	167.276	0.931604	0.525025	0.5002	0.580524	no
44421	e_gw1.112.12.1	scaffoldPpl_112:160889-161882	0	0	0	0	1	1	no
44431	e_gw1.112.7.1	scaffoldPpl_112:177036-179267	2.18065	3.18681	0.547355	0.300578	0.67845	0.74033	no
44433	e_gw1.112.8.1	scaffoldPpl_112:230122-236162	3.10749	3.23109	0.0562712	0.0310672	0.96795	0.975339	no
44435	e_gw1.112.9.1	scaffoldPpl_112:216773-218890	10.1594	65.6714	2.69245	1.53623	0.0533	0.0948371	no
44438	e_gw1.1684.3.1	scaffoldPpl_1684:2447-4558	24.5654	51.345	1.0636	0.588282	0.4317	0.515734	no
44442	e_gw1.170.21.1	scaffoldPpl_170:100526-102024	17.7965	23.3627	0.392615	0.214082	0.77415	0.821006	no
44451	e_gw1.170.17.1	scaffoldPpl_170:180517-182237	0.0565508	0	#NAME?	0	1	1	no
44455	e_gw1.170.45.1	scaffoldPpl_170:123081-123509	258.866	419.416	0.696177	0.479048	0.5053	0.585166	no
44459	e_gw1.170.73.1	scaffoldPpl_170:136020-136790	27.1913	45.5101	0.743043	0.420917	0.57185	0.646536	no
44467	e_gw1.170.77.1	scaffoldPpl_170:120224-121340	26.6971	64.8948	1.28142	0.714877	0.3532	0.437612	no
44468	e_gw1.170.32.1	scaffoldPpl_170:102787-103983	16.8165	18.5293	0.139934	0.0762976	0.917	0.936139	no
44470	e_gw1.170.24.1	scaffoldPpl_170:93204-94717	14.6851	14.855	0.0165942	0.00913288	0.99045	0.992505	no
44475	e_gw1.170.36.1	scaffoldPpl_170:108735-109572	24.2099	41.4899	0.777164	0.425575	0.57355	0.648075	no
44478	e_gw1.170.72.1	scaffoldPpl_170:47268-48296	9.45482	9.1229	-0.0515572	-0.028135	0.96815	0.97549	no
44496	e_gw1.170.71.1	scaffoldPpl_170:85576-86685	17.4858	35.0205	1.00202	0.560343	0.4642	0.546838	no
44520	e_gw1.170.54.1	scaffoldPpl_170:129378-131139	5.6653	10.5521	0.897309	0.499047	0.5076	0.587306	no
44537	e_gw1.26.44.1	scaffoldPpl_26:435162-438006	4.33433	7.99146	0.882651	0.484445	0.5164	0.595635	no
44546	e_gw1.26.234.1	scaffoldPpl_26:144623-145277	26.2063	38.5444	0.556609	0.31455	0.6773	0.739362	no
44549	e_gw1.26.180.1	scaffoldPpl_26:484706-486385	104.066	203.018	0.964111	0.52805	0.4788	0.560623	no
44553	e_gw1.26.76.1	scaffoldPpl_26:97030-98749	35.0257	509.12	3.86152	2.12662	0.0111	0.0214721	yes
44558	e_gw1.26.23.1	scaffoldPpl_26:367516-371360	1.46906	2.46276	0.745389	0.416697	0.57205	0.646716	no
44560	e_gw1.26.148.1	scaffoldPpl_26:400697-401320	79.4419	89.7321	0.175725	0.0998827	0.89715	0.920421	no
44562	e_gw1.26.221.1	scaffoldPpl_26:530647-531734	16.8464	65.1737	1.95185	1.24056	0.094	0.15706	no
44572	e_gw1.26.10.1	scaffoldPpl_26:240852-241779	31.6828	61.2624	0.9513	0.537951	0.48845	0.569602	no
44574	e_gw1.26.47.1	scaffoldPpl_26:396906-399335	5.24399	10.8045	1.04289	0.571201	0.4532	0.536433	no
44578	e_gw1.26.119.1	scaffoldPpl_26:521306-522176	26.0942	42.3036	0.697053	0.380452	0.6131	0.683409	no
44581	e_gw1.26.229.1	scaffoldPpl_26:407978-408710	32.3792	41.2594	0.349654	0.193412	0.7959	0.839056	no
44582	e_gw1.26.183.1	scaffoldPpl_26:270171-271549	7.58581	18.6866	1.30063	0.734635	0.32795	0.411516	no
44595	e_gw1.26.114.1	scaffoldPpl_26:177384-182167	0	0	0	0	1	1	no
44597	e_gw1.26.18.1	scaffoldPpl_26:36579-37279	0.727036	3.39255	2.22227	1.33505	0.12475	0.195492	no
44598	e_gw1.26.232.1	scaffoldPpl_26:509147-509846	68.3429	78.5215	0.200298	0.110763	0.88385	0.909903	no
44602	e_gw1.26.82.1	scaffoldPpl_26:47488-49532	2.44072	3.15635	0.37095	0.204428	0.7824	0.82796	no
44610	e_gw1.26.21.1	scaffoldPpl_26:29040-36300	2.42158	4.86259	1.00578	0.561885	0.4442	0.527892	no
44615	e_gw1.26.138.1	scaffoldPpl_26:501860-502495	26.3815	54.8585	1.05619	0.599761	0.44255	0.526309	no
44630	e_gw1.26.93.1	scaffoldPpl_26:286708-287936	42.9651	83.4983	0.958579	0.53368	0.48105	0.562738	no
44632	e_gw1.26.219.1	scaffoldPpl_26:283803-284873	26.6921	40.201	0.590816	0.33696	0.65825	0.72281	no
44641	e_gw1.26.69.1	scaffoldPpl_26:502655-505140	26.6834	109.108	2.03174	1.06562	0.1687	0.242768	no
44642	e_gw1.26.24.1	scaffoldPpl_26:447230-452207	0.936377	1.78697	0.932355	0.513432	0.4879	0.569087	no
44647	e_gw1.26.80.1	scaffoldPpl_26:54727-61654	0.345984	0.988949	1.51519	0.805622	0.3021	0.383894	no
44654	e_gw1.26.56.1	scaffoldPpl_26:42103-44394	2.52937	0.889603	-1.50754	-0.810415	0.27225	0.351151	no
44658	e_gw1.26.128.1	scaffoldPpl_26:395799-396697	19.8196	45.445	1.19719	0.651748	0.39295	0.477995	no
44663	e_gw1.26.96.1	scaffoldPpl_26:203868-205588	3.45181	7.42084	1.10423	0.606686	0.422	0.506342	no
44672	e_gw1.26.27.1	scaffoldPpl_26:492060-496673	14.901	85.3943	2.51873	1.34405	0.08535	0.145872	no
44680	e_gw1.26.171.1	scaffoldPpl_26:478507-480223	15.1849	65.0516	2.09895	1.13783	0.13785	0.207727	no
44690	e_gw1.26.59.1	scaffoldPpl_26:412259-413892	9.74469	13.5631	0.476996	0.257833	0.7246	0.779763	no
44692	e_gw1.26.139.1	scaffoldPpl_26:90823-91322	5.17877	8.85215	0.773418	0.451219	0.56905	0.644019	no
44698	e_gw1.26.62.1	scaffoldPpl_26:134758-136875	19.9953	26.7078	0.417596	0.224999	0.76205	0.811025	no
44705	e_gw1.26.118.1	scaffoldPpl_26:298429-299247	15.6407	19.1857	0.294723	0.159168	0.82815	0.865226	no
44715	e_gw1.26.78.1	scaffoldPpl_26:169607-171759	3.61706	1.8664	-0.954559	-0.547586	0.4742	0.556361	no
44720	e_gw1.26.17.1	scaffoldPpl_26:357135-357561	1.28916	31.536	4.6125	2.56185	0.06865	0.119693	no
44722	e_gw1.26.223.1	scaffoldPpl_26:444327-445173	9.62453	10.8842	0.177445	0.095008	0.8997	0.922407	no
44724	e_gw1.26.81.1	scaffoldPpl_26:468312-470423	0.852032	2.69907	1.66348	0.88474	0.24375	0.322188	no
44736	e_gw1.526.2.1	scaffoldPpl_526:8166-9435	0	0.0905681	inf	0	1	1	no
44748	e_gw1.232.16.1	scaffoldPpl_232:32610-33458	7.01409	13.1429	0.905954	0.487758	0.51615	0.595424	no
44766	e_gw1.207.11.1	scaffoldPpl_207:122194-124060	14.7792	31.7052	1.10115	0.604395	0.4216	0.505951	no
44776	e_gw1.207.8.1	scaffoldPpl_207:114650-116192	8.67791	32.3245	1.89721	1.08527	0.1647	0.240524	no
44785	e_gw1.207.35.1	scaffoldPpl_207:44426-45590	0.51934	0.537352	0.049189	0.0248298	0.9725	0.9789	no
44786	e_gw1.207.18.1	scaffoldPpl_207:32934-34927	5.63318	12.2293	1.11832	0.607151	0.4121	0.496784	no
44788	e_gw1.207.27.1	scaffoldPpl_207:252-1125	0	0	0	0	1	1	no
44804	e_gw1.48.184.1	scaffoldPpl_48:48289-49639	14.6136	35.0391	1.26166	0.673011	0.3718	0.456638	no
44805	e_gw1.48.176.1	scaffoldPpl_48:119846-121008	24.8146	24.892	0.00449204	0.00285681	0.99585	0.996668	no
44809	e_gw1.48.107.1	scaffoldPpl_48:307171-307868	1.04056	2.30801	1.14929	0.636256	0.4069	0.491754	no
44812	e_gw1.48.20.1	scaffoldPpl_48:426766-431827	1.60855	2.30591	0.519572	0.283106	0.69865	0.757753	no
44820	e_gw1.48.155.1	scaffoldPpl_48:129981-131171	14.0151	5.14165	-1.44668	-0.786362	0.3041	0.386083	no
44829	e_gw1.48.204.1	scaffoldPpl_48:387332-388064	30.6579	42.4525	0.46959	0.254286	0.7282	0.782737	no
44834	e_gw1.48.187.1	scaffoldPpl_48:342944-343687	8.59508	22.0608	1.3599	0.76434	0.32205	0.405351	no
44835	e_gw1.48.142.1	scaffoldPpl_48:124123-126338	6.97603	14.8854	1.09342	0.601108	0.4211	0.505469	no
44841	e_gw1.48.84.1	scaffoldPpl_48:326604-327741	17.9764	68.5736	1.93155	1.08931	0.1515	0.224241	no
44849	e_gw1.48.174.1	scaffoldPpl_48:209392-210947	2.66619	6.90206	1.37225	0.732292	0.32995	0.413653	no
44851	e_gw1.48.121.1	scaffoldPpl_48:66651-67184	45.6794	164.452	1.84805	1.05981	0.1856	0.260528	no
44859	e_gw1.48.215.1	scaffoldPpl_48:450066-450939	0	0	0	0	1	1	no
44874	e_gw1.48.79.1	scaffoldPpl_48:141501-142596	2.29972	7.13777	1.63402	0.922424	0.2314	0.312579	no
44904	e_gw1.48.9.1	scaffoldPpl_48:380059-380681	85.8768	92.0915	0.100798	0.0564731	0.94445	0.957436	no
44905	e_gw1.48.29.1	scaffoldPpl_48:414568-417419	3.88241	7.09505	0.869859	0.475225	0.51885	0.597908	no
44915	e_gw1.48.32.1	scaffoldPpl_48:376244-378674	3.25618	9.80146	1.58982	0.860279	0.2538	0.330393	no
44922	e_gw1.48.16.1	scaffoldPpl_48:168149-203449	17.0858	30.9884	0.85893	0.464792	0.5264	0.6049	no
44934	e_gw1.48.56.1	scaffoldPpl_48:45691-47809	23.7291	1.54664	-3.93945	-2.38147	0.00855	0.0166242	yes
44937	e_gw1.48.162.1	scaffoldPpl_48:241708-243085	7.12036	15.233	1.09718	0.597081	0.41255	0.49724	no
44948	e_gw1.48.27.1	scaffoldPpl_48:294712-298065	4.52048	17.8605	1.98223	1.06708	0.16655	0.240524	no
44950	e_gw1.48.194.1	scaffoldPpl_48:204055-204735	5.07183	18.3772	1.85734	1.18843	0.1014	0.164069	no
44956	e_gw1.48.125.1	scaffoldPpl_48:306836-307025	27.0238	43.5128	0.687209	0.884265	0.6378	0.705037	no
44960	e_gw1.48.75.1	scaffoldPpl_48:447672-449851	5.71199	3.0014	-0.928357	-0.520824	0.48375	0.56526	no
44982	e_gw1.48.197.1	scaffoldPpl_48:423861-424707	6.93195	5.69641	-0.283208	-0.153148	0.8371	0.872435	no
44990	e_gw1.788.7.1	scaffoldPpl_788:4322-6112	4.87382	12.5911	1.36928	0.728132	0.3187	0.40177	no
44998	e_gw1.782.3.1	scaffoldPpl_782:6503-7446	6.62599	201.015	4.92302	2.62545	0.00405	0.00800327	yes
45006	e_gw1.89.41.1	scaffoldPpl_89:14940-15498	0.793693	2.22918	1.48986	0.914756	0.2909	0.371765	no
45007	e_gw1.89.78.1	scaffoldPpl_89:12133-13395	2.75359	4.29253	0.640517	0.360888	0.62905	0.697432	no
45008	e_gw1.89.33.1	scaffoldPpl_89:180080-181241	18.6292	33.8129	0.860006	0.470953	0.5288	0.607168	no
45009	e_gw1.89.25.1	scaffoldPpl_89:317517-319063	6.04924	17.5396	1.53579	0.846435	0.26315	0.340883	no
45013	e_gw1.89.53.1	scaffoldPpl_89:181524-181971	3.22	4.87189	0.597422	0.381221	0.59735	0.669398	no
45015	e_gw1.89.37.1	scaffoldPpl_89:198765-199492	0	0	0	0	1	1	no
45019	e_gw1.89.20.1	scaffoldPpl_89:324338-326075	5.8305	11.7397	1.0097	0.5528	0.4638	0.546458	no
45025	e_gw1.89.85.1	scaffoldPpl_89:41212-42116	3.0305	3.37706	0.156214	0.0855791	0.90935	0.930036	no
45026	e_gw1.89.77.1	scaffoldPpl_89:43159-44872	3.69052	2.26792	-0.702457	-0.386583	0.6065	0.677535	no
45036	e_gw1.89.36.1	scaffoldPpl_89:116624-117413	0	0	0	0	1	1	no
45039	e_gw1.89.72.1	scaffoldPpl_89:188399-189687	4.90122	9.81045	1.00118	0.540183	0.46305	0.545745	no
45052	e_gw1.89.35.1	scaffoldPpl_89:152491-153475	0	0	0	0	1	1	no
45062	e_gw1.89.30.1	scaffoldPpl_89:163164-164559	17.5139	37.7095	1.10643	0.608797	0.42025	0.504644	no
45073	e_gw1.89.34.1	scaffoldPpl_89:122219-123206	0	0	0	0	1	1	no
45100	e_gw1.184.15.1	scaffoldPpl_184:33062-33330	220.403	285.57	0.373696	0.273612	0.78865	0.833143	no
45105	e_gw1.184.4.1	scaffoldPpl_184:36528-37758	8.02184	13.6641	0.768385	0.428545	0.56025	0.635974	no
45117	e_gw1.181.28.1	scaffoldPpl_181:59478-61335	2.57739	3.86901	0.586052	0.326272	0.66195	0.726038	no
45122	e_gw1.181.56.1	scaffoldPpl_181:21090-24242	6.22328	17.9477	1.52805	0.818818	0.27485	0.354053	no
45126	e_gw1.181.21.1	scaffoldPpl_181:3478-6194	19.294	30.9452	0.681564	0.374702	0.6174	0.687154	no
45128	e_gw1.181.13.1	scaffoldPpl_181:106077-107112	3.71589	9.48213	1.3515	0.776549	0.3112	0.393721	no
45150	e_gw1.181.47.1	scaffoldPpl_181:46745-47609	0	0	0	0	1	1	no
45155	e_gw1.181.49.1	scaffoldPpl_181:108437-109459	3.47869	6.0442	0.797009	0.428948	0.5522	0.628599	no
45162	e_gw1.181.8.1	scaffoldPpl_181:136734-142798	0.966216	2.65578	1.45872	0.902921	0.1911	0.267419	no
45163	e_gw1.181.32.1	scaffoldPpl_181:6427-7821	2.72615	5.90367	1.11474	0.629072	0.39765	0.482657	no
45164	e_gw1.181.50.1	scaffoldPpl_181:88449-89367	1.97569	1.18497	-0.737505	-0.400431	0.5861	0.659384	no
45174	e_gw1.281.5.1	scaffoldPpl_281:37201-38731	1.60786	2.12383	0.40153	0.217716	0.7727	0.819796	no
45179	e_gw1.3832.1.1	scaffoldPpl_3832:1010-1207	0	0	0	0	1	1	no
45180	e_gw1.741.2.1	scaffoldPpl_741:2145-2513	29.1751	29.1133	-0.00305982	-0.00187486	0.99495	0.995988	no
45202	e_gw1.165.64.1	scaffoldPpl_165:87253-87573	220.658	271.961	0.301593	0.217813	0.81905	0.857845	no
45203	e_gw1.165.5.1	scaffoldPpl_165:97534-98613	3.45432	5.72611	0.729155	0.388097	0.5945	0.666831	no
45205	e_gw1.165.48.1	scaffoldPpl_165:157908-158860	2.79116	5.20939	0.900248	0.522266	0.48255	0.564152	no
45226	e_gw1.165.47.1	scaffoldPpl_165:195904-197729	21.5131	41.204	0.937571	0.506251	0.4894	0.570535	no
45231	e_gw1.165.30.1	scaffoldPpl_165:177948-180235	1.23415	4.2583	1.78676	0.993766	0.19465	0.271719	no
45249	e_gw1.165.110.1	scaffoldPpl_165:101830-102064	13.6094	43.925	1.69044	2.08176	0.366	0.450726	no
45256	e_gw1.165.66.1	scaffoldPpl_165:99372-99709	61.9413	74.2306	0.261112	0.167177	0.8492	0.882226	no
45268	e_gw1.165.17.1	scaffoldPpl_165:135475-140349	8.13266	35.4726	2.12491	1.1873	0.1195	0.188684	no
45288	e_gw1.2553.1.1	scaffoldPpl_2553:1287-1745	0	0	0	0	1	1	no
45297	e_gw1.1179.4.1	scaffoldPpl_1179:6912-8489	0.945012	2.28251	1.27222	0.726626	0.3336	0.417407	no
45303	e_gw1.2837.4.1	scaffoldPpl_2837:831-1264	6.19368	7.08547	0.194068	0.113686	0.8877	0.912951	no
45307	e_gw1.80.9.1	scaffoldPpl_80:105485-108534	6.10924	15.3881	1.33275	0.721399	0.3319	0.415647	no
45310	e_gw1.80.12.1	scaffoldPpl_80:145488-147740	111.868	5.41107	-4.36974	-2.42221	0.00515	0.0101294	yes
45316	e_gw1.80.16.1	scaffoldPpl_80:142505-144313	121.675	5.04886	-4.59093	-2.51808	0.0053	0.0104174	yes
45362	e_gw1.80.66.1	scaffoldPpl_80:217547-218204	34.2446	99.4398	1.53795	0.875524	0.261	0.338455	no
45364	e_gw1.80.58.1	scaffoldPpl_80:132655-134579	1.20298	3.65343	1.60264	0.926523	0.23145	0.312636	no
45365	e_gw1.80.13.1	scaffoldPpl_80:182779-185105	49.1456	1.74617	-4.81479	-2.61232	0.00435	0.00858318	yes
45369	e_gw1.80.33.1	scaffoldPpl_80:137030-137962	35.9315	94.3051	1.39209	0.886846	0.19945	0.277686	no
45371	e_gw1.80.17.1	scaffoldPpl_80:151963-154109	33.2143	1.26713	-4.71217	-2.44552	0.00595	0.0116753	yes
45375	e_gw1.80.45.1	scaffoldPpl_80:94548-95450	23.959	42.5704	0.829283	0.470051	0.52635	0.604852	no
45381	e_gw1.336.4.1	scaffoldPpl_336:13842-14550	3.6504	5.74603	0.65451	0.356101	0.6359	0.703371	no
45383	e_gw1.336.6.1	scaffoldPpl_336:27958-28633	0	0	0	0	1	1	no
45387	e_gw1.383.1.1	scaffoldPpl_383:3127-3633	0	0	0	0	1	1	no
45398	e_gw1.92.105.1	scaffoldPpl_92:118103-120210	3.27062	4.41345	0.432344	0.247673	0.7398	0.792504	no
45401	e_gw1.92.8.1	scaffoldPpl_92:80711-81067	4.18118	22.5566	2.43157	1.50456	0.0995	0.162261	no
45406	e_gw1.92.137.1	scaffoldPpl_92:5895-6854	0.376606	0	#NAME?	0	1	1	no
45412	e_gw1.92.3.1	scaffoldPpl_92:257603-258989	1.3602	1.25443	-0.116792	-0.065007	0.9297	0.946079	no
45415	e_gw1.92.132.1	scaffoldPpl_92:207235-208315	4.98452	9.02753	0.856876	0.488436	0.51665	0.595876	no
45432	e_gw1.92.34.1	scaffoldPpl_92:199805-201579	17.4164	36.4118	1.06396	0.578732	0.4483	0.531761	no
45439	e_gw1.92.135.1	scaffoldPpl_92:262010-262676	35.0794	52.9154	0.593066	0.329568	0.653	0.718208	no
45447	e_gw1.92.13.1	scaffoldPpl_92:38159-44580	2.84585	9.99375	1.81217	0.99662	0.1893	0.265161	no
45478	e_gw1.92.48.1	scaffoldPpl_92:35678-37667	1.94617	8.40544	2.11069	1.15529	0.14135	0.211017	no
45486	e_gw1.92.35.1	scaffoldPpl_92:262774-264441	16.7147	26.6821	0.674755	0.370697	0.6161	0.686013	no
45491	e_gw1.92.152.1	scaffoldPpl_92:199362-199633	86.6868	162.11	0.90309	0.800175	0.4205	0.504892	no
45495	e_gw1.92.30.1	scaffoldPpl_92:64799-69483	6.52398	4.34191	-0.587422	-0.31969	0.6617	0.725816	no
45508	e_gw1.92.99.1	scaffoldPpl_92:148850-151537	12.3625	25.7146	1.05662	0.581578	0.43405	0.518048	no
45509	e_gw1.92.115.1	scaffoldPpl_92:203481-205285	29.729	46.4875	0.644974	0.352077	0.62975	0.698065	no
45529	e_gw1.92.20.1	scaffoldPpl_92:96461-99767	9.60003	26.2447	1.45092	0.796153	0.27925	0.358899	no
45531	e_gw1.92.57.1	scaffoldPpl_92:147710-148729	23.2881	33.4203	0.521131	0.288369	0.69765	0.756897	no
45535	e_gw1.1164.3.1	scaffoldPpl_1164:6918-7486	0.858238	7.50259	3.12794	1.67595	0.0568	0.100694	no
45537	e_gw1.419.1.1	scaffoldPpl_419:7570-8440	0	0	0	0	1	1	no
45540	e_gw1.365.4.1	scaffoldPpl_365:10063-10495	0	0	0	0	1	1	no
45552	e_gw1.252.6.1	scaffoldPpl_252:64786-66387	2.32193	4.83695	1.05877	0.572236	0.43805	0.522004	no
45557	e_gw1.252.9.1	scaffoldPpl_252:74205-75420	4.47605	9.90668	1.14617	0.636053	0.3975	0.482505	no
45563	e_gw1.105.43.1	scaffoldPpl_105:185536-186549	2.15201	0.957693	-1.16805	-0.624806	0.415	0.499597	no
45564	e_gw1.105.17.1	scaffoldPpl_105:24956-27264	17.3448	96.4273	2.47494	1.43517	0.05945	0.105068	no
45569	e_gw1.105.19.1	scaffoldPpl_105:183128-185044	5.18405	16.3629	1.65827	0.913205	0.23085	0.311974	no
45575	e_gw1.105.47.1	scaffoldPpl_105:216910-217768	1.50893	1.63737	0.117855	0.0681052	0.93045	0.946689	no
45577	e_gw1.105.20.1	scaffoldPpl_105:244020-245382	0.455066	1.03244	1.18191	0.626281	0.41165	0.496342	no
45581	e_gw1.105.30.1	scaffoldPpl_105:148059-149379	0.174928	0.203722	0.219839	0	1	1	no
45585	e_gw1.105.6.1	scaffoldPpl_105:251579-255431	0.251984	0.476713	0.919791	0	1	1	no
45587	e_gw1.105.14.1	scaffoldPpl_105:187173-190239	4.69677	7.72189	0.717286	0.394758	0.5886	0.66162	no
45592	e_gw1.105.16.1	scaffoldPpl_105:190405-192443	10.2354	20.9544	1.03369	0.583722	0.42805	0.512227	no
45597	e_gw1.105.26.1	scaffoldPpl_105:205384-206611	4.91144	12.7892	1.3807	0.762064	0.3113	0.393819	no
45599	e_gw1.105.18.1	scaffoldPpl_105:57423-59007	18.0516	29.0558	0.686697	0.379886	0.6054	0.676553	no
45602	e_gw1.105.1.1	scaffoldPpl_105:17854-19248	0.108526	0.195596	0.849834	0	1	1	no
45603	e_gw1.105.28.1	scaffoldPpl_105:248155-249675	12.5542	3.84505	-1.70709	-0.948491	0.19725	0.274968	no
45616	e_gw1.105.68.1	scaffoldPpl_105:181874-182429	1.36259	4.54398	1.7376	1.05093	0.1517	0.224507	no
45617	e_gw1.105.23.1	scaffoldPpl_105:228602-229629	18.9574	16.3689	-0.211802	-0.136549	0.84145	0.875983	no
45623	e_gw1.129.69.1	scaffoldPpl_129:14954-15969	1.4061	4.20074	1.57895	0.916727	0.23725	0.318037	no
45627	e_gw1.129.1.1	scaffoldPpl_129:41801-45296	2.47407	5.65449	1.19251	0.659821	0.3712	0.456031	no
45633	e_gw1.129.64.1	scaffoldPpl_129:208568-210705	15.7885	24.5188	0.635014	0.343606	0.64115	0.707919	no
45634	e_gw1.129.56.1	scaffoldPpl_129:4162-6549	12.702	24.6642	0.957359	0.528989	0.479	0.56082	no
45643	e_gw1.129.43.1	scaffoldPpl_129:213144-214441	16.0996	34.6005	1.10377	0.618441	0.4076	0.492415	no
45651	e_gw1.129.39.1	scaffoldPpl_129:89164-91016	15.4386	26.3416	0.770799	0.447343	0.5502	0.626766	no
45653	e_gw1.129.30.1	scaffoldPpl_129:83753-87806	4.42466	10.3337	1.22371	0.680795	0.35995	0.444527	no
45665	e_gw1.129.3.1	scaffoldPpl_129:178102-181292	4.54058	8.28248	0.867187	0.46184	0.5337	0.611662	no
45672	e_gw1.129.7.1	scaffoldPpl_129:51333-54293	8.64802	22.3746	1.37142	0.757127	0.31985	0.403	no
45675	e_gw1.129.25.1	scaffoldPpl_129:188200-189368	33.8176	39.095	0.20921	0.121826	0.8686	0.897716	no
45676	e_gw1.129.17.1	scaffoldPpl_129:149992-151454	16.4906	71.9995	2.12634	1.11728	0.14805	0.219669	no
45694	e_gw1.168.4.1	scaffoldPpl_168:78929-80182	1.55903	2.68149	0.782386	0.439456	0.55875	0.634622	no
45698	e_gw1.168.11.1	scaffoldPpl_168:113306-115382	0.879203	2.32313	1.4018	0.769872	0.31405	0.396801	no
45702	e_gw1.168.23.1	scaffoldPpl_168:59809-61075	2.6309	6.05125	1.20167	0.64098	0.38045	0.465427	no
45703	e_gw1.168.41.1	scaffoldPpl_168:165889-166283	64.5093	402.738	2.64226	1.69052	0.06055	0.106888	no
45704	e_gw1.168.15.1	scaffoldPpl_168:152795-154188	28.9479	18.5862	-0.639226	-0.399132	0.5751	0.649457	no
45716	e_gw1.168.39.1	scaffoldPpl_168:7616-8256	4.91794	6.12298	0.316179	0.181198	0.8106	0.851007	no
45726	e_gw1.168.24.1	scaffoldPpl_168:36783-38501	13.0572	14.7726	0.178082	0.0963647	0.8938	0.917779	no
45730	e_gw1.168.2.1	scaffoldPpl_168:44084-45999	0.683211	5.3918	2.98036	1.53145	0.06445	0.113209	no
45734	e_gw1.124.69.1	scaffoldPpl_124:125737-127793	4.38894	86.3932	4.29897	2.52114	0.0049	0.00964421	yes
45737	e_gw1.124.60.1	scaffoldPpl_124:51376-51778	1.00267	0.469352	-1.0951	-0.563799	0.49235	0.573247	no
45751	e_gw1.124.15.1	scaffoldPpl_124:150313-151640	2.32155	1.85066	-0.327045	-0.208068	0.75945	0.808845	no
45756	e_gw1.124.71.1	scaffoldPpl_124:194090-195358	13.662	30.2099	1.14486	0.61303	0.4178	0.502308	no
45759	e_gw1.124.63.1	scaffoldPpl_124:7239-9039	13.8687	5.44607	-1.34854	-0.782651	0.27875	0.358353	no
45760	e_gw1.124.55.1	scaffoldPpl_124:206252-207242	1.07213	0.952854	-0.17015	-0.0941365	0.8995	0.92226	no
45763	e_gw1.124.39.1	scaffoldPpl_124:58737-59271	0	0.259988	inf	0	1	1	no
45764	e_gw1.124.75.1	scaffoldPpl_124:45365-45717	95.3415	277.609	1.54188	0.942857	0.273	0.351982	no
45770	e_gw1.124.50.1	scaffoldPpl_124:168360-171272	1.91008	11.5841	2.60044	1.38941	0.08575	0.146472	no
45775	e_gw1.124.70.1	scaffoldPpl_124:60936-62797	9.71212	67.6958	2.80121	1.42724	0.07295	0.126514	no
45776	e_gw1.124.18.1	scaffoldPpl_124:148514-149746	11.6896	23.4472	1.00419	0.559709	0.4625	0.545222	no
45783	e_gw1.124.21.1	scaffoldPpl_124:118212-119085	0	0	0	0	1	1	no
45784	e_gw1.124.58.1	scaffoldPpl_124:42716-43166	1.06857	1.90897	0.837111	0.543686	0.61255	0.682918	no
45786	e_gw1.124.8.1	scaffoldPpl_124:188008-189736	7.51553	23.1065	1.62035	0.885203	0.2348	0.316468	no
45791	e_gw1.124.53.1	scaffoldPpl_124:155211-159724	3.50802	3.04992	-0.201886	-0.0189461	0.90435	0.926067	no
45793	e_gw1.124.37.1	scaffoldPpl_124:129894-130428	0.511534	1.27665	1.31947	0.691291	0.3923	0.477343	no
45803	e_gw1.685.2.1	scaffoldPpl_685:2893-5106	22.7136	58.2986	1.3599	0.868293	0.20575	0.284636	no
45804	e_gw1.351.1.1	scaffoldPpl_351:16350-17343	0	0	0	0	1	1	no
45805	e_gw1.351.2.1	scaffoldPpl_351:9001-9862	0	0	0	0	1	1	no
45806	e_gw1.405.2.1	scaffoldPpl_405:2617-3782	7.06614	12.05	0.770034	0.420941	0.57075	0.645557	no
45814	e_gw1.1561.1.1	scaffoldPpl_1561:80-515	1.66682	4.32053	1.37412	0.817288	0.27815	0.357689	no
45816	e_gw1.60.87.1	scaffoldPpl_60:196937-197483	4.00959	14.1405	1.8183	1.0106	0.19345	0.270339	no
45821	e_gw1.60.70.1	scaffoldPpl_60:132855-134590	5.56687	12.2919	1.14277	0.62789	0.3999	0.484856	no
45833	e_gw1.60.13.1	scaffoldPpl_60:309527-314246	1.60113	1.29187	-0.309624	-0.194497	0.7629	0.811693	no
45834	e_gw1.60.1.1	scaffoldPpl_60:189645-193071	9.29573	10.8923	0.228674	0.149575	0.83085	0.867367	no
45842	e_gw1.60.45.1	scaffoldPpl_60:104706-105902	19.4185	326.541	4.07176	2.20807	0.0118	0.0227651	yes
45846	e_gw1.60.73.1	scaffoldPpl_60:109513-113696	6.85745	3.19989	-1.09965	-0.601203	0.42925	0.513398	no
45849	e_gw1.60.9.1	scaffoldPpl_60:173580-174855	11.377	26.7308	1.23239	0.677647	0.3735	0.458325	no
45856	e_gw1.60.60.1	scaffoldPpl_60:305080-309395	5.95163	14.9005	1.324	0.735796	0.3374	0.421362	no
45866	e_gw1.60.11.1	scaffoldPpl_60:389292-390252	0	0	0	0	1	1	no
45871	e_gw1.60.68.1	scaffoldPpl_60:326553-328408	0.352496	0.997857	1.50123	0.869873	0.2288	0.309744	no
45874	e_gw1.60.51.1	scaffoldPpl_60:50503-51130	28.9551	41.9621	0.535271	0.285702	0.69705	0.756413	no
45879	e_gw1.60.19.1	scaffoldPpl_60:321350-326057	5.66411	13.6198	1.26579	0.703053	0.34815	0.432444	no
45886	e_gw1.60.91.1	scaffoldPpl_60:238466-238667	0	0	0	0	1	1	no
45887	e_gw1.60.83.1	scaffoldPpl_60:177724-178425	2.01069	3.67576	0.87035	0.472486	0.5371	0.614794	no
45890	e_gw1.60.67.1	scaffoldPpl_60:46862-48635	12.3646	26.6258	1.10661	0.602608	0.4186	0.503069	no
45891	e_gw1.60.22.1	scaffoldPpl_60:317761-321205	0.850752	2.07746	1.28801	0.723493	0.33395	0.417772	no
45907	e_gw1.82.37.1	scaffoldPpl_82:322586-323552	0	0	0	0	1	1	no
45919	e_gw1.82.2.1	scaffoldPpl_82:7167-10179	0.4384	0.98677	1.17047	0.614192	0.4124	0.497087	no
45922	e_gw1.82.24.1	scaffoldPpl_82:283495-286060	12.3077	200.221	4.02396	2.25778	0.0081	0.0157725	yes
45927	e_gw1.82.34.1	scaffoldPpl_82:38997-39958	3.0012	1.04268	-1.52524	-0.822454	0.2903	0.371118	no
45931	e_gw1.82.70.1	scaffoldPpl_82:138843-139237	33.766	54.3128	0.685719	0.559733	0.61675	0.686565	no
45936	e_gw1.82.36.1	scaffoldPpl_82:123469-124462	0	0	0	0	1	1	no
45941	e_gw1.82.38.1	scaffoldPpl_82:106671-107535	0	0	0	0	1	1	no
45948	e_gw1.82.13.1	scaffoldPpl_82:34808-35837	0.894425	0.668832	-0.419317	-0.219257	0.76815	0.816093	no
45952	e_gw1.82.23.1	scaffoldPpl_82:169583-171567	1.72192	4.04545	1.23228	0.776567	0.2574	0.334369	no
45956	e_gw1.82.33.1	scaffoldPpl_82:178789-180345	12.3444	15.7567	0.352099	0.188837	0.79425	0.837711	no
45959	e_gw1.69.19.1	scaffoldPpl_69:206066-206574	8.07978	29.3743	1.86217	1.19774	0.1048	0.168797	no
45962	e_gw1.69.47.1	scaffoldPpl_69:47557-49735	0.0286381	0.196894	2.78141	0	1	1	no
45969	e_gw1.69.59.1	scaffoldPpl_69:212231-213221	0	0	0	0	1	1	no
45973	e_gw1.69.42.1	scaffoldPpl_69:92106-93559	61.3913	150.08	1.28962	0.716174	0.3342	0.418025	no
45979	e_gw1.69.54.1	scaffoldPpl_69:93941-95571	32.0027	152.688	2.25432	1.23927	0.12385	0.194245	no
45989	e_gw1.69.86.1	scaffoldPpl_69:309414-311056	32.0488	35.5661	0.150232	0.0820419	0.9118	0.932005	no
45995	e_gw1.69.61.1	scaffoldPpl_69:102196-102859	15.4695	34.9169	1.1745	0.675209	0.3847	0.469721	no
45999	e_gw1.69.37.1	scaffoldPpl_69:51227-53115	9.17508	10.8117	0.236795	0.127758	0.8601	0.890926	no
46000	e_gw1.69.29.1	scaffoldPpl_69:67860-70993	4.52444	9.88739	1.12785	0.618805	0.39825	0.483268	no
46005	e_gw1.69.3.1	scaffoldPpl_69:290900-293653	15.0707	31.2893	1.05392	0.574463	0.45	0.533402	no
46013	e_gw1.69.60.1	scaffoldPpl_69:9915-10719	0	0	0	0	1	1	no
46031	e_gw1.69.15.1	scaffoldPpl_69:270045-271460	4.54072	15.1657	1.73982	0.954457	0.1989	0.277008	no
46033	e_gw1.69.6.1	scaffoldPpl_69:267528-269497	7.58383	26.1191	1.7841	0.961922	0.2018	0.280313	no
46048	e_gw1.224.18.1	scaffoldPpl_224:96660-99244	1.45501	2.1056	0.533199	0.33261	0.6195	0.688974	no
46052	e_gw1.224.11.1	scaffoldPpl_224:63885-65850	5.7121	10.4439	0.870567	0.513493	0.486	0.56729	no
46058	e_gw1.224.23.1	scaffoldPpl_224:27513-27809	2.8148	13.983	2.31257	2.29167	0.1847	0.260037	no
46059	e_gw1.224.15.1	scaffoldPpl_224:10435-12402	0	0	0	0	1	1	no
46063	e_gw1.224.17.1	scaffoldPpl_224:69005-70487	10.1425	20.0382	0.982346	0.534673	0.4761	0.558137	no
46064	e_gw1.224.27.1	scaffoldPpl_224:31874-33874	5.37373	6.38152	0.247975	0.142493	0.8466	0.880115	no
46070	e_gw1.279.7.1	scaffoldPpl_279:16978-18630	2.26638	2.66808	0.235412	0.131635	0.86355	0.89368	no
46071	e_gw1.279.11.1	scaffoldPpl_279:20833-22582	25.9367	0.873801	-4.89154	-2.71844	0.0035	0.00694077	yes
46077	e_gw1.279.9.1	scaffoldPpl_279:22737-23583	37.4629	342.487	3.19251	1.81967	0.02585	0.0482814	yes
46087	e_gw1.279.17.1	scaffoldPpl_279:25830-26630	5.83299	10.0088	0.778959	0.43556	0.55625	0.632335	no
46093	e_gw1.279.29.1	scaffoldPpl_279:28851-29721	0.382659	2.3598	2.62453	1.49208	0.0989	0.162261	no
46101	e_gw1.99.57.1	scaffoldPpl_99:39708-40649	0	0	0	0	1	1	no
46112	e_gw1.99.24.1	scaffoldPpl_99:267298-269096	12.2062	11.1128	-0.135391	-0.0749229	0.9193	0.937937	no
46114	e_gw1.99.16.1	scaffoldPpl_99:197737-199051	2.9753	10.1808	1.77475	0.955706	0.2043	0.282889	no
46117	e_gw1.99.26.1	scaffoldPpl_99:232677-234169	24.3297	30.945	0.346988	0.190253	0.7975	0.840318	no
46118	e_gw1.99.52.1	scaffoldPpl_99:150881-154603	4.61327	8.88358	0.94535	0.523075	0.4855	0.566824	no
46137	e_gw1.99.6.1	scaffoldPpl_99:140256-140672	0.150757	0	#NAME?	0	1	1	no
46142	e_gw1.99.8.1	scaffoldPpl_99:77895-82872	3.36713	6.88138	1.03118	0.564819	0.4392	0.523081	no
46158	e_gw1.263.16.1	scaffoldPpl_263:14665-15088	6.67374	17.0106	1.34987	0.757585	0.337	0.420936	no
46164	e_gw1.263.19.1	scaffoldPpl_263:54435-54912	5.10627	13.6701	1.42068	0.839867	0.335	0.418864	no
46165	e_gw1.263.3.1	scaffoldPpl_263:55620-57772	6.05502	16.5832	1.45352	0.784514	0.2935	0.374594	no
46169	e_gw1.263.11.1	scaffoldPpl_263:22684-23122	25.4461	61.903	1.28257	0.704554	0.3662	0.450924	no
46174	e_gw1.263.7.1	scaffoldPpl_263:43356-44438	15.0713	47.4848	1.65566	0.918097	0.22955	0.310533	no
46183	e_gw1.310.19.1	scaffoldPpl_310:27389-28184	0.685692	1.25743	0.874842	0.485422	0.5159	0.595194	no
46184	e_gw1.310.1.1	scaffoldPpl_310:47066-49867	7.14183	16.8929	1.24205	0.67887	0.35925	0.443808	no
46201	e_gw1.310.8.1	scaffoldPpl_310:32333-33910	0.400589	0.397458	-0.0113224	0	1	1	no
46214	e_gw1.192.2.1	scaffoldPpl_192:114720-116753	7.04852	12.5607	0.833525	0.452853	0.5389	0.616441	no
46218	e_gw1.192.38.1	scaffoldPpl_192:2809-3477	0	0	0	0	1	1	no
46220	e_gw1.192.21.1	scaffoldPpl_192:106926-107908	80.4366	171.33	1.09086	0.607389	0.4272	0.511413	no
46223	e_gw1.192.31.1	scaffoldPpl_192:91469-92018	0.647793	1.09417	0.756239	0.431317	0.6025	0.673955	no
46227	e_gw1.192.1.1	scaffoldPpl_192:97494-97762	0	0.153828	inf	0	1	1	no
46264	e_gw1.90.61.1	scaffoldPpl_90:164163-164463	3.54625	6.46014	0.865271	0.526413	0.5189	0.597958	no
46267	e_gw1.90.45.1	scaffoldPpl_90:216927-218951	12.6287	19.484	0.625583	0.397097	0.5377	0.615325	no
46315	e_gw1.90.19.1	scaffoldPpl_90:208305-211102	5.41937	5.74959	0.0853339	0.0489152	0.9474	0.959674	no
46332	e_gw1.90.4.1	scaffoldPpl_90:269822-273045	0.678893	1.32257	0.962087	0.523185	0.4824	0.564009	no
46338	e_gw1.4997.2.1	scaffoldPpl_4997:24-936	10.2892	10.9898	0.0950293	0.0551502	0.9377	0.952259	no
46347	e_gw1.11.142.1	scaffoldPpl_11:474616-477873	5.36752	13.1448	1.29217	0.677294	0.35355	0.43797	no
46362	e_gw1.11.158.1	scaffoldPpl_11:411085-413491	8.58894	17.1651	0.99893	0.564969	0.44365	0.527373	no
46363	e_gw1.11.113.1	scaffoldPpl_11:322891-324415	14.496	26.888	0.891309	0.4931	0.5084	0.588087	no
46366	e_gw1.11.50.1	scaffoldPpl_11:548391-549856	3.2736	8.36058	1.35273	0.767698	0.3025	0.384324	no
46369	e_gw1.11.34.1	scaffoldPpl_11:414212-416405	0.0169479	0.168749	3.31569	0	1	1	no
46370	e_gw1.11.26.1	scaffoldPpl_11:478182-480664	0.167863	0.564955	1.75085	1.01751	0.16605	0.240524	no
46371	e_gw1.11.18.1	scaffoldPpl_11:337134-339904	8.43814	16.7847	0.992152	0.565545	0.45	0.533402	no
46373	e_gw1.11.198.1	scaffoldPpl_11:231891-232398	8.54844	16.3379	0.934492	0.543582	0.48275	0.564345	no
46381	e_gw1.11.74.1	scaffoldPpl_11:603210-604203	0	0	0	0	1	1	no
46390	e_gw1.11.132.1	scaffoldPpl_11:141809-142668	0.853102	0.874358	0.0355065	0.0180341	0.96245	0.97119	no
46398	e_gw1.11.53.1	scaffoldPpl_11:725622-727683	3.40211	6.03887	0.827852	0.433553	0.5572	0.633219	no
46404	e_gw1.11.111.1	scaffoldPpl_11:104818-107015	2.98153	4.53763	0.605886	0.339753	0.6467	0.712659	no
46409	e_gw1.11.77.1	scaffoldPpl_11:448016-448949	0	0	0	0	1	1	no
46444	e_gw1.11.146.1	scaffoldPpl_11:305977-307707	11.2227	23.3049	1.05422	0.576528	0.43295	0.516956	no
46456	e_gw1.11.178.1	scaffoldPpl_11:552266-554337	4.22276	10.6831	1.33907	0.738597	0.32535	0.40877	no
46477	e_gw1.11.78.1	scaffoldPpl_11:391497-392211	0	0	0	0	1	1	no
46479	e_gw1.11.25.1	scaffoldPpl_11:288473-290051	5.95943	81.0666	3.76586	2.12206	0.0128	0.0246505	yes
46489	e_gw1.11.65.1	scaffoldPpl_11:419303-420272	3.25712	10.4083	1.67606	0.942584	0.2215	0.302515	no
46497	e_gw1.11.168.1	scaffoldPpl_11:113547-115315	8.45892	22.5666	1.41565	0.785625	0.2918	0.372751	no
46509	e_gw1.11.163.1	scaffoldPpl_11:303228-305136	13.425	25.7602	0.940228	0.523925	0.4906	0.571641	no
46511	e_gw1.11.155.1	scaffoldPpl_11:365272-367721	0.23618	0.739082	1.64584	0.874196	0.26025	0.337608	no
46520	e_gw1.199.6.1	scaffoldPpl_199:82833-84073	5.95181	13.7631	1.2094	0.655466	0.3793	0.464317	no
46523	e_gw1.199.39.1	scaffoldPpl_199:90534-92215	6.97	76.2158	3.45086	1.88214	0.0267	0.0498131	yes
46526	e_gw1.199.12.1	scaffoldPpl_199:52836-53910	1.03575	5.30839	2.3576	1.29444	0.1034	0.166787	no
46538	e_gw1.199.34.1	scaffoldPpl_199:93269-95623	3.24925	5.55887	0.774684	0.410611	0.5776	0.651694	no
46539	e_gw1.199.26.1	scaffoldPpl_199:24437-24878	0	0	0	0	1	1	no
46544	e_gw1.199.5.1	scaffoldPpl_199:71387-73766	13.9274	24.7309	0.828392	0.441406	0.5527	0.629058	no
46554	e_gw1.199.23.1	scaffoldPpl_199:2-1071	20.8796	74.7249	1.8395	0.992939	0.2019	0.280436	no
46557	e_gw1.199.33.1	scaffoldPpl_199:63956-67758	12.2471	24.5968	1.00603	0.55661	0.44845	0.531912	no
46567	e_gw1.273.4.1	scaffoldPpl_273:56865-57351	0	0	0	0	1	1	no
46570	e_gw1.273.5.1	scaffoldPpl_273:522-1365	0	0	0	0	1	1	no
46580	e_gw1.131.21.1	scaffoldPpl_131:236452-236809	2.79764	4.33437	0.631615	0.367579	0.65665	0.721442	no
46581	e_gw1.131.5.1	scaffoldPpl_131:234074-235834	2.63159	9.83888	1.90256	1.02818	0.1764	0.252422	no
46582	e_gw1.131.13.1	scaffoldPpl_131:166933-168185	1.86552	3.56124	0.932802	0.590819	0.38225	0.467258	no
46586	e_gw1.131.7.1	scaffoldPpl_131:106877-107940	5.53523	14.9445	1.4329	0.76495	0.31705	0.400011	no
46590	e_gw1.131.17.1	scaffoldPpl_131:40935-41349	0	0	0	0	1	1	no
46592	e_gw1.131.19.1	scaffoldPpl_131:67847-68837	0	0	0	0	1	1	no
46594	e_gw1.131.29.1	scaffoldPpl_131:113944-115526	79.2577	1.53421	-5.69099	-3.13077	0.00145	0.00292463	yes
46596	e_gw1.131.2.1	scaffoldPpl_131:97892-100052	16.7238	29.6984	0.828481	0.448957	0.55465	0.630854	no
46598	e_gw1.131.20.1	scaffoldPpl_131:187881-188655	0.541786	0.0146251	-5.2112	-0.536437	0.179	0.25569	no
46599	e_gw1.131.4.1	scaffoldPpl_131:185951-186833	0.192763	0.00643139	-4.90556	0	1	1	no
46608	e_gw1.1565.1.1	scaffoldPpl_1565:4-790	0	0	0	0	1	1	no
46610	e_gw1.37.45.1	scaffoldPpl_37:201804-202179	0	0	0	0	1	1	no
46614	e_gw1.37.10.1	scaffoldPpl_37:285606-287330	2.07481	2.57197	0.309898	0.166593	0.8232	0.861308	no
46615	e_gw1.37.12.1	scaffoldPpl_37:199979-201561	3.92509	8.25442	1.07244	0.598786	0.4268	0.511033	no
46619	e_gw1.37.22.1	scaffoldPpl_37:259476-260420	12.2784	39.6679	1.69185	0.960162	0.21195	0.291765	no
46620	e_gw1.37.14.1	scaffoldPpl_37:229310-233194	6.7099	5.2941	-0.341905	-0.219888	0.74345	0.795587	no
46635	e_gw1.37.18.1	scaffoldPpl_37:51748-54088	1.58299	2.67385	0.756267	0.425347	0.56285	0.638345	no
46636	e_gw1.37.62.1	scaffoldPpl_37:37396-37642	0.914524	0.0613871	-3.89701	0	1	1	no
46645	e_gw1.37.21.1	scaffoldPpl_37:315884-316877	0	0	0	0	1	1	no
46646	e_gw1.37.58.1	scaffoldPpl_37:265665-270264	0.497934	1.63075	1.71151	0.944707	0.2208	0.301939	no
46670	e_gw1.41.47.1	scaffoldPpl_41:337766-338696	5.81986	129.448	4.47524	2.65077	0.0036	0.00713461	yes
46675	e_gw1.41.110.1	scaffoldPpl_41:399376-401292	25.3874	30.3254	0.256412	0.141303	0.8482	0.881425	no
46679	e_gw1.41.22.1	scaffoldPpl_41:194583-196826	67.4854	360.791	2.41852	1.39265	0.0671	0.117341	no
46681	e_gw1.41.1.1	scaffoldPpl_41:294583-300859	8.80277	25.8262	1.5528	0.8441	0.2653	0.343344	no
46688	e_gw1.41.79.1	scaffoldPpl_41:265170-269512	2.4156	3.14581	0.381052	0.239667	0.71405	0.770882	no
46696	e_gw1.41.54.1	scaffoldPpl_41:290253-290561	280.36	488.694	0.801648	0.744065	0.44405	0.527745	no
46699	e_gw1.41.38.1	scaffoldPpl_41:352695-354002	17.9669	5.45023	-1.72095	-0.929669	0.2211	0.302286	no
46717	e_gw1.41.17.1	scaffoldPpl_41:31038-33309	1.80446	3.29625	0.869257	0.545089	0.4406	0.524444	no
46728	e_gw1.41.65.1	scaffoldPpl_41:25304-27336	2.70794	9.00332	1.73326	0.996039	0.17945	0.25629	no
46734	e_gw1.41.49.1	scaffoldPpl_41:363801-364677	0	0	0	0	1	1	no
46740	e_gw1.41.112.1	scaffoldPpl_41:218071-219740	6.77033	13.1668	0.959611	0.510977	0.4915	0.572451	no
46747	e_gw1.41.97.1	scaffoldPpl_41:271040-272751	0.99939	1.82292	0.86713	0.471122	0.53035	0.608608	no
46748	e_gw1.41.52.1	scaffoldPpl_41:478182-479334	10.8088	24.329	1.17048	0.657905	0.3912	0.47624	no
46755	e_gw1.41.80.1	scaffoldPpl_41:259206-263589	6.61438	6.80309	0.0405834	0.0259745	0.9668	0.97446	no
46756	e_gw1.41.72.1	scaffoldPpl_41:77185-78225	0.164279	0.468551	1.51206	0	1	1	no
46760	e_gw1.41.92.1	scaffoldPpl_41:275621-277329	10.4707	42.0212	2.00476	1.12348	0.1387	0.207755	no
46778	e_gw1.18.94.1	scaffoldPpl_18:502280-504523	9.13411	23.1913	1.34425	0.726357	0.32935	0.413026	no
46781	e_gw1.18.229.1	scaffoldPpl_18:551349-551755	161.415	301.337	0.900603	0.752509	0.4029	0.487777	no
46805	e_gw1.18.12.1	scaffoldPpl_18:95891-98878	13.9366	30.2283	1.11702	0.614479	0.41305	0.497719	no
46811	e_gw1.18.2.1	scaffoldPpl_18:494089-497731	12.7224	41.4494	1.70398	0.930142	0.21975	0.300758	no
46815	e_gw1.18.52.1	scaffoldPpl_18:532747-535752	5.73154	7.48027	0.384168	0.20199	0.79185	0.83574	no
46863	e_gw1.18.87.1	scaffoldPpl_18:567479-570828	6.04627	1.44224	-2.06773	-1.07516	0.15675	0.230243	no
46874	e_gw1.18.8.1	scaffoldPpl_18:12836-15726	2.74493	7.82713	1.51171	0.82009	0.2811	0.360899	no
46904	e_gw1.18.85.1	scaffoldPpl_18:510566-512642	6.39669	25.1082	1.97276	1.08873	0.15055	0.222966	no
46906	e_gw1.18.40.1	scaffoldPpl_18:360993-362302	40.503	54.9178	0.439244	0.248993	0.74035	0.792952	no
46909	e_gw1.18.32.1	scaffoldPpl_18:294970-296681	8.17168	229.49	4.81165	2.74654	0.004	0.00790574	yes
46910	e_gw1.18.174.1	scaffoldPpl_18:363389-365584	9.44568	24.7154	1.38768	0.761875	0.30805	0.390318	no
46913	e_gw1.18.166.1	scaffoldPpl_18:150993-153392	7.26256	15.6097	1.10389	0.60472	0.41395	0.498594	no
46914	e_gw1.18.121.1	scaffoldPpl_18:408320-409231	4.17758	9.39433	1.16912	0.638141	0.3999	0.484856	no
46915	e_gw1.18.158.1	scaffoldPpl_18:352633-356260	7.658	107.381	3.80963	2.20411	0.0103	0.0199534	yes
46919	e_gw1.18.80.1	scaffoldPpl_18:128571-134608	19.1575	69.4286	1.85762	1.0117	0.18895	0.264722	no
46929	e_gw1.18.153.1	scaffoldPpl_18:590668-593270	4.62922	23.2889	2.3308	1.29443	0.09985	0.162261	no
46930	e_gw1.18.48.1	scaffoldPpl_18:232962-233952	0	0	0	0	1	1	no
46931	e_gw1.18.145.1	scaffoldPpl_18:155486-155939	5.49389	10.7652	0.970472	0.64065	0.3795	0.464506	no
46944	e_gw1.18.35.1	scaffoldPpl_18:366636-368525	0.662283	12.3463	4.22048	2.33553	0.0103	0.0199534	yes
46949	e_gw1.18.19.1	scaffoldPpl_18:89195-91360	20.1556	53.2721	1.4022	0.75994	0.31605	0.398937	no
46953	e_gw1.18.91.1	scaffoldPpl_18:411786-413608	0.10736	0.00183193	-5.87294	0	1	1	no
46963	e_gw1.18.59.1	scaffoldPpl_18:315866-316594	4.05186	26.919	2.73197	1.80993	0.02435	0.0457502	yes
46969	e_gw1.18.4.1	scaffoldPpl_18:402943-407346	15.0698	37.1854	1.30308	0.708247	0.3485	0.432817	no
46970	e_gw1.18.221.1	scaffoldPpl_18:22397-22870	156.103	282.27	0.854577	0.502664	0.5305	0.608738	no
46978	e_gw1.18.46.1	scaffoldPpl_18:333704-334226	13.6434	25.1977	0.885085	0.490809	0.516	0.595283	no
46984	e_gw1.148.7.1	scaffoldPpl_148:35712-36751	26.8539	18.3007	-0.553227	-0.2969	0.6894	0.749857	no
46986	e_gw1.148.13.1	scaffoldPpl_148:157723-158713	0	0	0	0	1	1	no
46989	e_gw1.148.14.1	scaffoldPpl_148:188194-189043	0	0	0	0	1	1	no
46991	e_gw1.148.9.1	scaffoldPpl_148:44306-45398	0.0654271	0.113696	0.79722	0	1	1	no
46994	e_gw1.148.16.1	scaffoldPpl_148:31148-32062	0	0.775168	inf	#NAME?	0.00305	0.0060639	yes
46996	e_gw1.148.17.1	scaffoldPpl_148:50433-50893	75.5402	50.8506	-0.570981	-0.327976	0.6801	0.741701	no
47002	e_gw1.148.3.1	scaffoldPpl_148:18729-21005	8.52116	45.6137	2.42035	1.38131	0.08135	0.139744	no
47008	e_gw1.148.5.1	scaffoldPpl_148:14984-16415	4.45381	1.07213	-2.05455	-1.28413	0.08685	0.148146	no
47011	e_gw1.148.6.1	scaffoldPpl_148:48608-49733	3.39254	5.95971	0.812877	0.466508	0.5305	0.608738	no
47016	e_gw1.157.41.1	scaffoldPpl_157:116306-118434	19.7207	96.3654	2.2888	1.29955	0.0987	0.162261	no
47017	e_gw1.157.33.1	scaffoldPpl_157:20957-21909	1.61827	8.41248	2.37808	1.50181	0.04805	0.0860011	no
47019	e_gw1.157.17.1	scaffoldPpl_157:54905-56415	0.513401	0.881722	0.780238	0.425858	0.56905	0.644019	no
47027	e_gw1.157.6.1	scaffoldPpl_157:59064-61763	4.12877	9.80153	1.2473	0.687386	0.3498	0.434133	no
47034	e_gw1.157.24.1	scaffoldPpl_157:35482-36745	12.5689	133.717	3.41125	1.97752	0.0177	0.0336586	yes
47035	e_gw1.157.16.1	scaffoldPpl_157:83800-85235	0.653647	0.301937	-1.11426	-0.593679	0.43035	0.51447	no
47044	e_gw1.157.11.1	scaffoldPpl_157:68689-70844	0.0848518	0.235211	1.47094	0	1	1	no
47048	e_gw1.157.23.1	scaffoldPpl_157:179836-181076	8.55773	13.6881	0.677622	0.37853	0.608	0.67887	no
47053	e_gw1.157.27.1	scaffoldPpl_157:176501-178165	0.966464	36.5473	5.2409	3.24032	0.00075	0.00152902	yes
47068	e_gw1.157.26.1	scaffoldPpl_157:82207-83547	2.26294	6.2227	1.45934	0.834616	0.27345	0.352485	no
47078	e_gw1.371.2.1	scaffoldPpl_371:14749-15733	13.3209	24.6568	0.888299	0.494855	0.5077	0.587398	no
47079	e_gw1.345.7.1	scaffoldPpl_345:7274-8604	0.327396	0.978141	1.57901	0.879851	0.26405	0.341905	no
47083	e_gw1.345.3.1	scaffoldPpl_345:922-2280	2.06016	4.89707	1.24916	0.717536	0.3372	0.42115	no
47099	e_gw1.179.60.1	scaffoldPpl_179:169629-169868	113.553	286.396	1.33464	1.05066	0.32135	0.404599	no
47101	e_gw1.179.26.1	scaffoldPpl_179:42381-43490	25.0053	26.4505	0.0810628	0.0450192	0.9523	0.963424	no
47102	e_gw1.179.3.1	scaffoldPpl_179:170636-173343	7.25417	34.4744	2.24864	1.2283	0.1113	0.177162	no
47109	e_gw1.179.5.1	scaffoldPpl_179:124872-127177	1.52035	2.32693	0.614025	0.383325	0.5636	0.639048	no
47111	e_gw1.179.56.1	scaffoldPpl_179:99593-100198	11.0548	12.5484	0.18284	0.100273	0.89295	0.917095	no
47114	e_gw1.179.7.1	scaffoldPpl_179:64656-66887	1.44443	1.47586	0.0310581	0.0195495	0.9782	0.983286	no
47127	e_gw1.179.17.1	scaffoldPpl_179:104529-105918	18.5265	19.3967	0.0662246	0.0364744	0.96125	0.970267	no
47141	e_gw1.179.20.1	scaffoldPpl_179:132419-137754	15.3596	0.651192	-4.55991	-2.41023	0.00785	0.0152946	yes
47142	e_gw1.179.57.1	scaffoldPpl_179:167934-169017	7.3125	17.5266	1.26111	0.676699	0.36635	0.451084	no
47144	e_gw1.179.8.1	scaffoldPpl_179:54922-57250	2.46375	4.76173	0.95063	0.522491	0.4778	0.559702	no
47145	e_gw1.179.49.1	scaffoldPpl_179:160595-162278	6.25964	9.04625	0.53124	0.287685	0.69805	0.757248	no
47151	e_gw1.258.4.1	scaffoldPpl_258:60163-62054	8.53821	24.8952	1.54386	0.848538	0.26335	0.341107	no
47155	e_gw1.258.39.1	scaffoldPpl_258:1213-2024	27.5265	52.9548	0.943944	0.520495	0.48765	0.568856	no
47159	e_gw1.258.8.1	scaffoldPpl_258:24691-28308	0	0	0	0	1	1	no
47172	e_gw1.258.5.1	scaffoldPpl_258:37259-38502	2.38839	2.27878	-0.067776	-0.0379393	0.9588	0.968372	no
47179	e_gw1.258.23.1	scaffoldPpl_258:65584-66421	5.83315	8.52039	0.546644	0.302586	0.6834	0.744607	no
47184	e_gw1.258.43.1	scaffoldPpl_258:59019-59281	0	7.34971	inf	#NAME?	0.04815	0.0861581	no
47185	e_gw1.258.17.1	scaffoldPpl_258:133-914	4.3998	7.71787	0.810766	0.508322	0.4497	0.533129	no
47187	e_gw1.141.78.1	scaffoldPpl_141:163861-165039	2.48487	7.02613	1.49956	0.839354	0.2718	0.350644	no
47189	e_gw1.141.25.1	scaffoldPpl_141:167085-167541	1.17922	1.45141	0.299616	0.152873	0.85285	0.885137	no
47198	e_gw1.141.73.1	scaffoldPpl_141:14326-16219	90.4639	217.384	1.26483	0.691832	0.3492	0.433523	no
47200	e_gw1.141.20.1	scaffoldPpl_141:136194-137066	0.393251	0.832496	1.08199	0.565187	0.46845	0.5509	no
47206	e_gw1.141.6.1	scaffoldPpl_141:149520-152237	2.5277	6.50982	1.3648	0.774194	0.30575	0.387835	no
47229	e_gw1.141.5.1	scaffoldPpl_141:192278-195606	20.4853	22.6296	0.143621	0.0807195	0.9164	0.935652	no
47246	e_gw1.141.10.1	scaffoldPpl_141:134262-135967	2.47532	1.77595	-0.47902	-0.291203	0.65255	0.717783	no
47250	e_gw1.141.4.1	scaffoldPpl_141:8845-11204	14.5422	18.8335	0.373053	0.205159	0.7801	0.826024	no
47257	e_gw1.141.14.1	scaffoldPpl_141:203462-205008	3.68458	17.9737	2.28631	1.21861	0.11595	0.183689	no
47258	e_gw1.141.95.1	scaffoldPpl_141:133646-133998	50.9148	84.7361	0.734892	0.476606	0.6034	0.674764	no
47260	e_gw1.141.87.1	scaffoldPpl_141:40256-41282	389.247	2.12587	-7.51649	-4.02092	0.0005	0.00102621	yes
47280	e_gw1.141.94.1	scaffoldPpl_141:109812-110432	4.84762	9.07186	0.904123	0.493303	0.51255	0.591996	no
47281	e_gw1.141.86.1	scaffoldPpl_141:115080-116337	3.66184	7.90426	1.11006	0.69993	0.301	0.382693	no
47283	e_gw1.3.200.1	scaffoldPpl_3:316627-317260	4.4801	17.7319	1.98474	1.032	0.18675	0.261959	no
47284	e_gw1.3.9.1	scaffoldPpl_3:616521-621171	5.29564	10.9787	1.05183	0.585296	0.4284	0.512557	no
47287	e_gw1.3.98.1	scaffoldPpl_3:219382-220021	0.37101	1.0438	1.49232	0.704264	0.36135	0.445943	no
47293	e_gw1.3.167.1	scaffoldPpl_3:371237-371522	0.791076	6.92534	3.13	2.16888	0.13445	0.203177	no
47295	e_gw1.3.122.1	scaffoldPpl_3:609881-612182	1.80921	3.12775	0.789769	0.512142	0.48035	0.562086	no
47303	e_gw1.3.40.1	scaffoldPpl_3:394822-396698	0.64103	1.32037	1.04248	0.589242	0.43505	0.519058	no
47304	e_gw1.3.77.1	scaffoldPpl_3:644028-645018	0	0	0	0	1	1	no
47306	e_gw1.3.32.1	scaffoldPpl_3:540742-542870	11.909	12.8064	0.104815	0.0555694	0.9392	0.953422	no
47307	e_gw1.3.162.1	scaffoldPpl_3:402944-403380	0.456108	0.810846	0.830053	0.457124	0.67775	0.739732	no
47314	e_gw1.3.80.1	scaffoldPpl_3:136566-137334	0	0	0	0	1	1	no
47326	e_gw1.3.125.1	scaffoldPpl_3:101379-102967	11.0459	18.2482	0.724245	0.410373	0.58295	0.656508	no
47328	e_gw1.3.7.1	scaffoldPpl_3:604675-609400	2.71077	1.85601	-0.546498	-0.290361	0.6922	0.752222	no
47341	e_gw1.3.149.1	scaffoldPpl_3:379707-380218	33.1055	95.9193	1.53475	0.872978	0.275	0.354212	no
47353	e_gw1.3.189.1	scaffoldPpl_3:404333-405314	4.29193	7.08979	0.724118	0.396682	0.59865	0.670548	no
47355	e_gw1.3.14.1	scaffoldPpl_3:275469-278668	3.83099	8.49426	1.14877	0.636582	0.38915	0.474189	no
47362	e_gw1.3.184.1	scaffoldPpl_3:352168-353332	11.3887	30.3106	1.41222	0.781426	0.3051	0.387157	no
47367	e_gw1.3.168.1	scaffoldPpl_3:474157-478212	0.341413	0.508185	0.573834	0.303144	0.67955	0.741228	no
47370	e_gw1.3.115.1	scaffoldPpl_3:612919-616376	1.5068	2.46772	0.711689	0.376789	0.59975	0.671537	no
47374	e_gw1.3.41.1	scaffoldPpl_3:377567-378816	1.78672	3.78499	1.08297	0.589757	0.4451	0.528736	no
47376	e_gw1.3.78.1	scaffoldPpl_3:802734-803703	0	0	0	0	1	1	no
47380	e_gw1.3.155.1	scaffoldPpl_3:563275-564056	8.56304	11.3404	0.405274	0.229586	0.7598	0.809145	no
47384	e_gw1.3.102.1	scaffoldPpl_3:500701-501170	30.327	83.7486	1.46546	0.86237	0.291	0.371876	no
47387	e_gw1.3.73.1	scaffoldPpl_3:54821-55840	1.07538	3.83894	1.83586	0.982048	0.208	0.287186	no
47389	e_gw1.3.195.1	scaffoldPpl_3:422902-423594	2.26501	1.8706	-0.276016	-0.155418	0.8441	0.87812	no
47397	e_gw1.3.179.1	scaffoldPpl_3:621675-623444	0.622269	2.45725	1.98144	1.07183	0.1709	0.245484	no
47402	e_gw1.3.8.1	scaffoldPpl_3:600233-604542	5.40393	15.5596	1.52573	0.821324	0.2701	0.348742	no
47406	e_gw1.3.52.1	scaffoldPpl_3:66567-68160	36.1863	53.9283	0.575596	0.308695	0.67485	0.737223	no
47416	e_gw1.3.92.1	scaffoldPpl_3:104788-105404	2.89844	7.93389	1.45275	0.931761	0.21545	0.295909	no
47419	e_gw1.3.76.1	scaffoldPpl_3:761130-761943	0	0	0	0	1	1	no
47422	e_gw1.3.68.1	scaffoldPpl_3:437634-438816	6.57147	10.7412	0.708869	0.384061	0.61125	0.681771	no
47425	e_gw1.3.15.1	scaffoldPpl_3:202608-205678	1.97588	3.15435	0.674851	0.35669	0.62725	0.695862	no
47434	e_gw1.3.10.1	scaffoldPpl_3:462207-465961	5.10931	13.1139	1.3599	0.753038	0.3141	0.396848	no
47441	e_gw1.3.39.1	scaffoldPpl_3:141269-152074	0	0	0	0	1	1	no
47442	e_gw1.3.124.1	scaffoldPpl_3:416644-419035	3.97714	4.88645	0.297053	0.162414	0.8218	0.860108	no
47450	e_gw1.3.172.1	scaffoldPpl_3:304151-306893	5.70453	12.4742	1.12876	0.605771	0.4031	0.487976	no
47451	e_gw1.3.42.1	scaffoldPpl_3:122347-123586	10.6771	8.32863	-0.358369	-0.200553	0.78515	0.830229	no
47452	e_gw1.3.79.1	scaffoldPpl_3:911924-912914	0	0	0	0	1	1	no
47454	e_gw1.3.34.1	scaffoldPpl_3:96866-98547	6.07847	15.014	1.30453	0.735276	0.3265	0.409962	no
47459	e_gw1.3.1.1	scaffoldPpl_3:293854-301563	1.81561	3.39922	0.90475	0.485219	0.5167	0.595927	no
47461	e_gw1.3.82.1	scaffoldPpl_3:655120-655741	0	0	0	0	1	1	no
47465	e_gw1.3.21.1	scaffoldPpl_3:357074-359716	0.593662	0.225627	-1.3957	-0.716471	0.3454	0.429663	no
47474	e_gw1.248.11.1	scaffoldPpl_248:67812-68689	0.0949197	0.313828	1.7252	0	1	1	no
47483	e_gw1.248.4.1	scaffoldPpl_248:59833-61435	14.2297	30.1851	1.08493	0.59808	0.43135	0.515418	no
47487	e_gw1.560.3.1	scaffoldPpl_560:5228-6519	3.96637	8.97506	1.1781	0.680011	0.36985	0.454622	no
47491	e_gw1.76.91.1	scaffoldPpl_76:170711-173337	2.71953	12.5445	2.20562	1.18589	0.12405	0.194511	no
47497	e_gw1.76.67.1	scaffoldPpl_76:152077-153607	18.3243	34.9583	0.931877	0.513758	0.4935	0.574277	no
47498	e_gw1.76.14.1	scaffoldPpl_76:321427-323348	6.58261	56.5686	3.10327	1.75275	0.03505	0.0641773	no
47525	e_gw1.76.86.1	scaffoldPpl_76:174393-175357	0.539538	1.39092	1.36625	0.69292	0.3743	0.459138	no
47533	e_gw1.76.104.1	scaffoldPpl_76:160716-161393	226.713	487.02	1.10312	0.629318	0.41395	0.498594	no
47534	e_gw1.76.98.1	scaffoldPpl_76:324309-326174	3.34503	7.34919	1.13557	0.617835	0.40495	0.489825	no
47537	e_gw1.76.37.1	scaffoldPpl_76:345690-346680	0	0	0	0	1	1	no
47550	e_gw1.76.32.1	scaffoldPpl_76:43997-44911	11.2785	18.2857	0.697147	0.3977	0.60215	0.673639	no
47554	e_gw1.76.24.1	scaffoldPpl_76:206111-207768	11.6422	21.5078	0.885492	0.493029	0.51635	0.595599	no
47564	e_gw1.76.80.1	scaffoldPpl_76:125693-126623	9.20119	32.4649	1.81899	1.05256	0.17655	0.25261	no
47567	e_gw1.76.11.1	scaffoldPpl_76:24118-26181	16.5034	35.7593	1.11556	0.607095	0.42365	0.507974	no
47576	e_gw1.76.68.1	scaffoldPpl_76:280352-281445	8.02798	14.1703	0.819758	0.450927	0.55395	0.630222	no
47577	e_gw1.76.15.1	scaffoldPpl_76:214087-215540	27.3542	120.506	2.13927	1.13447	0.14585	0.217118	no
47585	e_gw1.76.27.1	scaffoldPpl_76:331475-332304	0	0	0	0	1	1	no
47589	e_gw1.76.55.1	scaffoldPpl_76:148662-151080	54.465	89.1593	0.711055	0.396038	0.5858	0.659109	no
47599	e_gw1.14.252.1	scaffoldPpl_14:176231-177746	0.643555	0.594071	-0.115427	-0.0598689	0.93545	0.950504	no
47603	e_gw1.14.362.1	scaffoldPpl_14:592763-593768	13.8184	11.4009	-0.277446	-0.154997	0.8371	0.872435	no
47624	e_gw1.14.100.1	scaffoldPpl_14:484178-484922	0	0	0	0	1	1	no
47635	e_gw1.14.43.1	scaffoldPpl_14:159477-163675	12.2905	32.3802	1.39757	0.682076	0.3724	0.457219	no
47638	e_gw1.14.35.1	scaffoldPpl_14:443142-445416	6.67995	23.3474	1.80535	1.02037	0.18305	0.260037	no
47661	e_gw1.14.99.1	scaffoldPpl_14:686896-687889	0	0	0	0	1	1	no
47662	e_gw1.14.368.1	scaffoldPpl_14:359235-360187	24.2966	25.9762	0.09644	0.0517985	0.943	0.956343	no
47691	e_gw1.14.73.1	scaffoldPpl_14:258336-259797	51.0304	43.9502	-0.215486	-0.117863	0.8744	0.90232	no
47714	e_gw1.14.181.1	scaffoldPpl_14:262704-264145	2.71853	6.23097	1.19663	0.69434	0.35635	0.440852	no
47715	e_gw1.14.173.1	scaffoldPpl_14:360539-362586	2.79361	3.77044	0.432603	0.238248	0.7497	0.800771	no
47717	e_gw1.14.31.1	scaffoldPpl_14:589582-592070	1.7857	3.8921	1.12406	0.588555	0.42585	0.510094	no
47732	e_gw1.14.270.1	scaffoldPpl_14:314088-314956	37.0529	40.3159	0.121764	0.0645444	0.9329	0.948542	no
47752	e_gw1.14.233.1	scaffoldPpl_14:353549-354862	33.1564	47.2798	0.511937	0.284767	0.7049	0.763176	no
47759	e_gw1.14.74.1	scaffoldPpl_14:718793-720144	3.63444	6.10285	0.747753	0.404279	0.58575	0.659061	no
47763	e_gw1.14.58.1	scaffoldPpl_14:698158-700312	12.73	18.3382	0.526619	0.284089	0.6999	0.758838	no
47774	e_gw1.14.53.1	scaffoldPpl_14:249639-251865	2.55227	16.2213	2.66804	1.48407	0.0596	0.105314	no
47776	e_gw1.14.322.1	scaffoldPpl_14:299369-299782	836.645	1364.75	0.705949	0.423046	0.611	0.681551	no
47780	e_gw1.14.29.1	scaffoldPpl_14:714265-716157	0.943764	6.60973	2.80809	1.52859	0.0581	0.102834	no
47786	e_gw1.14.40.1	scaffoldPpl_14:609758-612071	11.5825	27.1416	1.22856	0.665503	0.376	0.460911	no
47790	e_gw1.14.292.1	scaffoldPpl_14:305522-306303	31.0055	25.2443	-0.296563	-0.174109	0.817	0.856196	no
47793	e_gw1.14.276.1	scaffoldPpl_14:65578-66104	9.01334	27.1369	1.59012	0.920765	0.24525	0.323482	no
47810	e_gw1.14.88.1	scaffoldPpl_14:271621-272721	2.89286	14.9416	2.36877	1.51866	0.0412	0.0748932	no
47814	e_gw1.14.349.1	scaffoldPpl_14:255739-257968	2.47947	15.5911	2.65262	1.43914	0.0702	0.122098	no
47818	e_gw1.14.242.1	scaffoldPpl_14:573766-574983	12.787	25.4408	0.992469	0.547571	0.4648	0.547404	no
47824	e_gw1.14.75.1	scaffoldPpl_14:252237-253770	51.694	44.2195	-0.225314	-0.122548	0.87025	0.899041	no
47825	e_gw1.14.67.1	scaffoldPpl_14:498936-500416	26.689	31.7262	0.249432	0.135019	0.85805	0.889261	no
47830	e_gw1.14.103.1	scaffoldPpl_14:605406-606159	1.62956	6.54425	2.00575	1.24031	0.0884	0.150488	no
47837	e_gw1.14.62.1	scaffoldPpl_14:24188-25810	2.9762	159.489	5.74384	3.36007	0.00045	0.000925244	yes
47839	e_gw1.14.331.1	scaffoldPpl_14:417469-420603	7.49847	22.2602	1.5698	0.877123	0.2419	0.321038	no
47883	e_gw1.14.358.1	scaffoldPpl_14:400813-401721	46.1546	224.998	2.28537	1.22345	0.1238	0.194178	no
47885	e_gw1.14.117.1	scaffoldPpl_14:702482-703285	9.24529	22.9978	1.31471	0.738404	0.33765	0.421624	no
47889	e_gw1.14.227.1	scaffoldPpl_14:193834-195149	243.975	664.771	1.44613	0.804396	0.2864	0.366797	no
47899	e_gw1.14.112.1	scaffoldPpl_14:497960-498356	60.1106	63.4088	0.0770626	0.0439689	0.95245	0.963535	no
47918	e_gw1.14.308.1	scaffoldPpl_14:83181-83598	1.46991	2.03673	0.47053	0.283273	0.69845	0.757577	no
47920	e_gw1.14.201.1	scaffoldPpl_14:426848-428316	0.369583	0.660492	0.837641	0.429139	0.554	0.630272	no
47933	e_gw1.14.278.1	scaffoldPpl_14:722643-723066	0	0	0	0	1	1	no
47936	e_gw1.14.388.1	scaffoldPpl_14:575673-576029	235.956	355.999	0.593356	0.519043	0.57605	0.650285	no
47944	e_gw1.14.257.1	scaffoldPpl_14:724969-727811	5.52812	13.3784	1.27505	0.725103	0.3169	0.399857	no
47951	e_gw1.234.10.1	scaffoldPpl_234:27756-28446	5.66132	6.9686	0.299732	0.167904	0.82085	0.859337	no
47954	e_gw1.234.11.1	scaffoldPpl_234:35614-38380	0.0206689	0.622923	4.91352	1.62241	0.2489	0.32586	no
47957	e_gw1.234.13.1	scaffoldPpl_234:39724-40081	0.553248	0	#NAME?	0	1	1	no
47960	e_gw1.594.3.1	scaffoldPpl_594:2457-2959	0	0	0	0	1	1	no
47967	e_gw1.43.25.1	scaffoldPpl_43:257156-258641	5.66561	53.8076	3.24751	1.80696	0.02715	0.0503115	no
47972	e_gw1.43.37.1	scaffoldPpl_43:184290-185413	2.6738	7.00085	1.38864	0.791748	0.29405	0.375192	no
47973	e_gw1.43.29.1	scaffoldPpl_43:384764-386291	6.66528	19.0215	1.51289	0.809186	0.2736	0.352652	no
47974	e_gw1.43.81.1	scaffoldPpl_43:369895-371289	10.3052	10.3464	0.00575853	0.00368971	0.9964	0.997083	no
47977	e_gw1.43.20.1	scaffoldPpl_43:240911-242633	5.36692	5.74456	0.098103	0.0559271	0.93635	0.951211	no
47978	e_gw1.43.57.1	scaffoldPpl_43:337049-339178	1.63806	2.40253	0.552566	0.296525	0.68465	0.745667	no
47981	e_gw1.43.1.1	scaffoldPpl_43:450460-456165	0.867938	1.6946	0.96528	0.508118	0.48805	0.569223	no
47983	e_gw1.43.32.1	scaffoldPpl_43:364652-365908	1.7176	1.54466	-0.153106	-0.0813084	0.914	0.933779	no
47996	e_gw1.43.11.1	scaffoldPpl_43:354871-356851	1.97962	0.25455	-2.9592	-1.54463	0.0579	0.102504	no
47997	e_gw1.43.9.1	scaffoldPpl_43:243610-245886	3.00623	1.11341	-1.43297	-0.797923	0.28145	0.361293	no
48004	e_gw1.43.4.1	scaffoldPpl_43:150024-152959	5.30977	14.113	1.41031	0.779799	0.2924	0.373396	no
48012	e_gw1.43.8.1	scaffoldPpl_43:176036-178789	1.4842	16.1879	3.44716	2.12284	0.01405	0.0269066	yes
48013	e_gw1.43.91.1	scaffoldPpl_43:471532-473205	0.738145	2.17688	1.56029	0.827517	0.28225	0.362192	no
48016	e_gw1.43.75.1	scaffoldPpl_43:110218-111482	0	0	0	0	1	1	no
48018	e_gw1.43.67.1	scaffoldPpl_43:302835-304413	3.47789	12.9796	1.89996	1.2075	0.0862	0.147151	no
48020	e_gw1.43.59.1	scaffoldPpl_43:377977-380164	154.342	3.32848	-5.53512	-3.05496	0.0016	0.00322065	yes
48032	e_gw1.43.7.1	scaffoldPpl_43:165093-167920	0.100893	0.083669	-0.270059	0	1	1	no
48033	e_gw1.43.38.1	scaffoldPpl_43:159083-160318	18.8137	38.0965	1.01788	0.53612	0.4706	0.552951	no
48049	e_gw1.193.21.1	scaffoldPpl_193:11591-14019	18.0075	29.2236	0.69854	0.382145	0.6156	0.685558	no
48054	e_gw1.193.9.1	scaffoldPpl_193:58120-58948	4.44228	14.4709	1.70379	0.993487	0.19695	0.274597	no
48058	e_gw1.193.25.1	scaffoldPpl_193:129444-131814	4.23835	1.75065	-1.27561	-0.807968	0.22955	0.310533	no
48059	e_gw1.193.43.1	scaffoldPpl_193:115262-117630	20.0691	24.2176	0.271084	0.149944	0.8386	0.873682	no
48061	e_gw1.193.35.1	scaffoldPpl_193:72879-73235	3.47881	12.7994	1.87941	1.15801	0.1886	0.264278	no
48071	e_gw1.193.6.1	scaffoldPpl_193:36458-39003	5.8882	6.175	0.0686139	0.0386256	0.9597	0.969066	no
48077	e_gw1.193.40.1	scaffoldPpl_193:119093-121087	44.208	349.31	2.98213	1.90679	0.015	0.0286626	yes
48082	e_gw1.193.16.1	scaffoldPpl_193:21497-23567	17.5024	31.0661	0.827786	0.455921	0.54075	0.618154	no
48095	e_gw1.119.2.1	scaffoldPpl_119:165083-169990	5.80535	11.1899	0.946745	0.519194	0.4836	0.565119	no
48103	e_gw1.119.6.1	scaffoldPpl_119:101395-103567	3.98351	9.47537	1.25014	0.698574	0.34665	0.430909	no
48107	e_gw1.119.22.1	scaffoldPpl_119:121077-122509	2.33194	4.16165	0.835624	0.46686	0.52995	0.608234	no
48112	e_gw1.119.79.1	scaffoldPpl_119:46387-48501	13.1615	117.723	3.161	1.83485	0.0226	0.0425926	yes
48113	e_gw1.119.34.1	scaffoldPpl_119:54705-55654	3.54703	7.49968	1.08022	0.606487	0.4081	0.492884	no
48115	e_gw1.119.70.1	scaffoldPpl_119:135254-135900	0.581629	1.73957	1.58056	0.932279	0.288	0.368594	no
48117	e_gw1.119.62.1	scaffoldPpl_119:78608-80459	22.2724	46.4922	1.06173	0.584029	0.4367	0.520707	no
48128	e_gw1.119.9.1	scaffoldPpl_119:215259-217505	3.32696	15.6174	2.23088	1.26581	0.10425	0.168007	no
48131	e_gw1.119.25.1	scaffoldPpl_119:57558-58968	17.5124	22.4839	0.360512	0.205575	0.77735	0.823726	no
48138	e_gw1.119.81.1	scaffoldPpl_119:153949-154853	0	0.190102	inf	0	1	1	no
48139	e_gw1.119.4.1	scaffoldPpl_119:49669-52476	3.04857	3.15752	0.0506578	0.0290027	0.9692	0.976348	no
48141	e_gw1.119.20.1	scaffoldPpl_119:66104-68257	5.5144	9.97393	0.854958	0.464631	0.541	0.618382	no
48148	e_gw1.119.77.1	scaffoldPpl_119:91016-91441	3.4807	4.71412	0.437609	0.245567	0.7677	0.815727	no
48160	e_gw1.119.11.1	scaffoldPpl_119:137862-143849	6.5054	29.0983	2.16122	1.2134	0.12275	0.192706	no
48168	e_gw1.119.15.1	scaffoldPpl_119:150262-152438	0.409643	0.664253	0.697365	0.366037	0.62245	0.691613	no
48169	e_gw1.119.51.1	scaffoldPpl_119:156922-159184	1.91419	7.5692	1.9834	1.06111	0.1573	0.230983	no
48173	e_gw1.415.2.1	scaffoldPpl_415:4773-7070	0.404874	0.506647	0.323507	0	1	1	no
48175	e_gw1.205.4.1	scaffoldPpl_205:126682-127675	0	0	0	0	1	1	no
48180	e_gw1.205.6.1	scaffoldPpl_205:73984-74800	0	0	0	0	1	1	no
48184	e_gw1.22.192.1	scaffoldPpl_22:169848-170738	1.78007	6.13148	1.7843	0.965886	0.2179	0.298722	no
48185	e_gw1.22.184.1	scaffoldPpl_22:399850-400768	3.85647	11.8217	1.61608	0.889345	0.24265	0.321438	no
48186	e_gw1.22.176.1	scaffoldPpl_22:273787-275077	10.7081	21.6933	1.01854	0.555697	0.4529	0.536155	no
48193	e_gw1.22.163.1	scaffoldPpl_22:450558-452330	61.4152	127.222	1.05068	0.582332	0.44075	0.52459	no
48197	e_gw1.22.9.1	scaffoldPpl_22:23429-27083	10.0117	31.8652	1.67029	0.933473	0.20865	0.287962	no
48203	e_gw1.22.265.1	scaffoldPpl_22:522205-523621	0.152189	0.0838972	-0.859173	0	1	1	no
48204	e_gw1.22.257.1	scaffoldPpl_22:202261-204545	29.1692	322.873	3.46845	1.9049	0.01965	0.0372576	yes
48213	e_gw1.22.260.1	scaffoldPpl_22:80130-81823	3.35204	3.14253	-0.0931162	-0.0507518	0.9439	0.956999	no
48222	e_gw1.22.105.1	scaffoldPpl_22:393502-399660	12.5126	27.0846	1.11409	0.337064	0.6789	0.7407	no
48263	e_gw1.22.237.1	scaffoldPpl_22:516141-516467	72.4753	192.796	1.41151	1.02308	0.33435	0.418178	no
48271	e_gw1.22.106.1	scaffoldPpl_22:265713-268494	5.67063	10.8263	0.932954	0.509674	0.49055	0.571595	no
48278	e_gw1.22.208.1	scaffoldPpl_22:197048-197693	6.13653	11.7879	0.94181	0.603311	0.37505	0.459911	no
48281	e_gw1.22.21.1	scaffoldPpl_22:82427-85246	3.54958	6.84437	0.94727	0.516184	0.4792	0.561016	no
48285	e_gw1.22.194.1	scaffoldPpl_22:427496-428307	26.4733	43.3977	0.713079	0.394019	0.6044	0.675644	no
48291	e_gw1.22.165.1	scaffoldPpl_22:4199-5498	0.898262	0.895921	-0.00376432	-0.002062	0.98225	0.98634	no
48296	e_gw1.22.77.1	scaffoldPpl_22:538559-542312	17.791	36.7281	1.04574	0.452032	0.5179	0.597028	no
48302	e_gw1.22.160.1	scaffoldPpl_22:570536-572066	7.94272	3.84403	-1.04701	-0.663751	0.3185	0.40156	no
48305	e_gw1.22.72.1	scaffoldPpl_22:219943-223405	4.14487	7.44628	0.845191	0.484726	0.51725	0.596439	no
48322	e_gw1.22.107.1	scaffoldPpl_22:1224-3866	1.72534	1.57085	-0.135334	-0.0734266	0.91905	0.937744	no
48367	e_gw1.22.52.1	scaffoldPpl_22:584175-584631	2.61928	3.44908	0.397042	0.230335	0.76585	0.814184	no
48373	e_gw1.22.242.1	scaffoldPpl_22:185888-187351	19.9637	36.9988	0.8901	0.479483	0.53155	0.609685	no
48374	e_gw1.22.234.1	scaffoldPpl_22:114472-114737	0	0	0	0	1	1	no
48387	e_gw1.22.10.1	scaffoldPpl_22:70847-74256	1.01325	1.84127	0.861716	0.46667	0.5335	0.611482	no
48392	e_gw1.22.95.1	scaffoldPpl_22:401976-404815	14.5154	32.2638	1.15233	0.6222	0.40915	0.493901	no
48418	e_gw1.22.53.1	scaffoldPpl_22:284591-285095	3.70922	12.3131	1.73101	1.00439	0.2135	0.293626	no
48428	e_gw1.22.227.1	scaffoldPpl_22:208015-208501	143.358	224.845	0.649309	0.391612	0.63105	0.699209	no
48433	e_gw1.22.32.1	scaffoldPpl_22:74794-76852	18.6858	29.7286	0.669912	0.364295	0.62385	0.692866	no
48462	e_gw1.110.9.1	scaffoldPpl_110:142194-143058	0	0	0	0	1	1	no
48465	e_gw1.110.29.1	scaffoldPpl_110:248858-249065	0	0	0	0	1	1	no
48470	e_gw1.110.3.1	scaffoldPpl_110:49372-50274	1.13904	1.87687	0.72052	0.395568	0.6069	0.6779	no
48471	e_gw1.110.30.1	scaffoldPpl_110:254301-254508	0	0	0	0	1	1	no
48476	e_gw1.33.97.1	scaffoldPpl_33:276162-276739	12.9807	20.2441	0.641125	0.371555	0.6446	0.710842	no
48478	e_gw1.33.44.1	scaffoldPpl_33:455269-456070	0	0	0	0	1	1	no
48480	e_gw1.33.36.1	scaffoldPpl_33:391282-392312	6.45373	20.5544	1.67124	0.952205	0.2176	0.298377	no
48482	e_gw1.33.28.1	scaffoldPpl_33:220947-222469	11.408	18.9257	0.730304	0.39674	0.58675	0.659974	no
48483	e_gw1.33.117.1	scaffoldPpl_33:277812-278717	11.9371	21.7172	0.863384	0.465831	0.5459	0.622846	no
48492	e_gw1.33.92.1	scaffoldPpl_33:173692-174926	4.78537	10.7063	1.16177	0.618424	0.4019	0.486812	no
48495	e_gw1.33.68.1	scaffoldPpl_33:233350-234693	5.03411	6.00892	0.255367	0.137081	0.85485	0.886679	no
48510	e_gw1.33.47.1	scaffoldPpl_33:471390-472385	10.0893	28.4358	1.49489	0.805379	0.29025	0.371061	no
48515	e_gw1.33.67.1	scaffoldPpl_33:236727-237867	6.69756	10.2196	0.609626	0.347428	0.64255	0.709092	no
48522	e_gw1.33.42.1	scaffoldPpl_33:70436-71339	0	0	0	0	1	1	no
48530	e_gw1.33.5.1	scaffoldPpl_33:214567-218414	7.76765	91.5857	3.55957	1.91596	0.02285	0.0430485	yes
48532	e_gw1.33.54.1	scaffoldPpl_33:330999-334199	7.49551	24.9863	1.73704	0.994116	0.1851	0.260037	no
48534	e_gw1.33.46.1	scaffoldPpl_33:423136-423640	0	0	0	0	1	1	no
48535	e_gw1.33.90.1	scaffoldPpl_33:302638-304131	1.32004	20.7825	3.97671	2.08363	0.01865	0.0354132	yes
48536	e_gw1.33.38.1	scaffoldPpl_33:363667-364867	2.72573	4.08986	0.585409	0.328703	0.66055	0.724824	no
48548	e_gw1.33.33.1	scaffoldPpl_33:52310-53503	0.942393	1.10981	0.23591	0.133061	0.8621	0.892531	no
48549	e_gw1.33.25.1	scaffoldPpl_33:324401-325901	17.236	33.8008	0.971634	0.5366	0.4764	0.5584	no
48554	e_gw1.33.45.1	scaffoldPpl_33:407040-407793	0	0	0	0	1	1	no
48560	e_gw1.33.8.1	scaffoldPpl_33:475433-478208	7.01622	23.0143	1.71377	0.933099	0.22005	0.301116	no
48568	e_gw1.33.40.1	scaffoldPpl_33:100372-101362	0	0	0	0	1	1	no
48569	e_gw1.33.77.1	scaffoldPpl_33:190748-191733	2.14152	7.90062	1.88333	1.04863	0.18025	0.257294	no
48575	e_gw1.264.13.1	scaffoldPpl_264:49877-51239	1.17731	0.783918	-0.586718	-0.310673	0.66735	0.73073	no
48576	e_gw1.264.2.1	scaffoldPpl_264:46072-47466	45.5859	3.82893	-3.57357	-1.99179	0.01725	0.03283	yes
48582	e_gw1.264.11.1	scaffoldPpl_264:19669-21955	0.063559	0.10778	0.761925	0	1	1	no
48584	e_gw1.264.1.1	scaffoldPpl_264:40298-42311	0.717037	1.7862	1.31678	0.706352	0.34845	0.432767	no
48589	e_gw1.583.1.1	scaffoldPpl_583:2615-3449	0	0	0	0	1	1	no
48590	e_gw1.591.2.1	scaffoldPpl_591:1778-2671	3.08953	3.44328	0.156396	0.084577	0.91535	0.93483	no
48591	e_gw1.591.3.1	scaffoldPpl_591:2980-3510	0.792403	0.716187	-0.145899	-0.0672256	0.9043	0.926029	no
48592	e_gw1.591.1.1	scaffoldPpl_591:34244-35237	0	0	0	0	1	1	no
48593	e_gw1.2992.1.1	scaffoldPpl_2992:344-1136	9.23146	23.7523	1.36344	0.796547	0.2994	0.380963	no
48595	e_gw1.163.70.1	scaffoldPpl_163:92021-92775	1.43068	1.34197	-0.0923477	-0.0474544	0.9534	0.964254	no
48612	e_gw1.163.17.1	scaffoldPpl_163:123608-125620	62.752	57.6961	-0.121186	-0.0667027	0.92685	0.943884	no
48615	e_gw1.163.45.1	scaffoldPpl_163:142651-144974	5.90679	13.0897	1.14799	0.606524	0.4141	0.498734	no
48621	e_gw1.163.20.1	scaffoldPpl_163:154093-155852	2.58735	5.80641	1.16617	0.737235	0.28835	0.368974	no
48625	e_gw1.163.77.1	scaffoldPpl_163:115384-117024	0.640489	0.57901	-0.145584	-0.087768	0.8985	0.921479	no
48638	e_gw1.163.64.1	scaffoldPpl_163:126657-127401	0.772617	2.87639	1.89643	1.01128	0.2111	0.290746	no
48641	e_gw1.163.48.1	scaffoldPpl_163:106043-108168	0.496026	1.0525	1.08533	0.592195	0.43065	0.514756	no
48648	e_gw1.163.51.1	scaffoldPpl_163:118370-119894	32.7988	5.04461	-2.70083	-1.47646	0.06345	0.111573	no
48651	e_gw1.163.2.1	scaffoldPpl_163:191155-194433	2.5817	12.3998	2.26392	1.25313	0.10685	0.170822	no
48656	e_gw1.163.47.1	scaffoldPpl_163:133988-136032	4.6023	9.65068	1.06827	0.625925	0.399	0.483974	no
48661	e_gw1.163.22.1	scaffoldPpl_163:189170-190507	2.33848	4.34239	0.892916	0.485502	0.50445	0.584388	no
48663	e_gw1.163.14.1	scaffoldPpl_163:131231-133392	1.64587	1.68906	0.0373673	0.0207093	0.9762	0.981737	no
48686	e_gw1.385.5.1	scaffoldPpl_385:7316-8396	3.68391	8.14035	1.14385	0.619509	0.401	0.485925	no
48687	e_gw1.385.3.1	scaffoldPpl_385:17313-18578	26.3228	22.7331	-0.211519	-0.116056	0.8757	0.90335	no
48691	e_gw1.2779.1.1	scaffoldPpl_2779:385-1227	0	0	0	0	1	1	no
48692	e_gw1.338.2.1	scaffoldPpl_338:18853-19843	0	0	0	0	1	1	no
48693	e_gw1.338.1.1	scaffoldPpl_338:10303-11581	0.966194	1.91184	0.984575	0.543645	0.47285	0.555092	no
48698	e_gw1.186.2.1	scaffoldPpl_186:46477-48455	9.76171	21.7322	1.15462	0.635336	0.3976	0.482606	no
48702	e_gw1.186.4.1	scaffoldPpl_186:123250-125379	11.0378	11.5402	0.0642127	0.0355012	0.9622	0.971008	no
48706	e_gw1.186.13.1	scaffoldPpl_186:82991-83872	36.8344	38.3376	0.0577066	0.0319773	0.9655	0.973521	no
48708	e_gw1.186.15.1	scaffoldPpl_186:45363-45798	2.95581	2.18718	-0.434481	-0.240363	0.75725	0.807054	no
48716	e_gw1.186.5.1	scaffoldPpl_186:109818-113365	9.38851	32.7733	1.80355	1.04434	0.1668	0.240647	no
48725	e_gw1.186.14.1	scaffoldPpl_186:171244-172651	0.0578918	0	#NAME?	0	1	1	no
48735	e_gw1.283.5.1	scaffoldPpl_283:26639-28115	4.70172	9.16096	0.962311	0.526385	0.47395	0.556118	no
48738	e_gw1.283.6.1	scaffoldPpl_283:28718-30193	2.71865	108.795	5.32258	2.98104	0.00215	0.0043051	yes
48744	e_gw1.283.8.1	scaffoldPpl_283:18928-20301	4.61793	31.9808	2.79189	1.61856	0.04665	0.083621	no
48750	e_gw1.283.16.1	scaffoldPpl_283:50429-54027	0.693493	2.54399	1.87514	1.01653	0.1853	0.26015	no
48756	e_gw1.283.2.1	scaffoldPpl_283:22212-24359	1.53817	4.82028	1.6479	0.873418	0.24705	0.32455	no
48757	e_gw1.283.27.1	scaffoldPpl_283:10150-10366	0	5.38327	inf	#NAME?	0.0466	0.0835439	no
48759	e_gw1.283.4.1	scaffoldPpl_283:10681-12548	9.79043	26.7999	1.45278	0.79575	0.2868	0.367242	no
48761	e_gw1.84.13.1	scaffoldPpl_84:170777-173586	1.38045	3.81494	1.46652	0.792538	0.29165	0.372586	no
48762	e_gw1.84.58.1	scaffoldPpl_84:72906-75581	3.38698	7.18399	1.08479	0.58289	0.4361	0.520094	no
48769	e_gw1.84.17.1	scaffoldPpl_84:183185-184282	3.82669	5.55862	0.53863	0.300876	0.6825	0.743824	no
48773	e_gw1.84.37.1	scaffoldPpl_84:174037-174467	454.781	567.062	0.318335	0.243136	0.76065	0.809857	no
48790	e_gw1.84.16.1	scaffoldPpl_84:57073-58718	7.72602	16.7285	1.11451	0.61046	0.4074	0.492219	no
48794	e_gw1.84.36.1	scaffoldPpl_84:181274-181871	36.2636	72.1054	0.991586	0.567973	0.4647	0.547313	no
48796	e_gw1.84.80.1	scaffoldPpl_84:138280-138610	0	0	0	0	1	1	no
48804	e_gw1.84.76.1	scaffoldPpl_84:134531-135143	1.3856	49.8421	5.16879	2.98482	0.0055	0.0108046	yes
48815	e_gw1.84.19.1	scaffoldPpl_84:176338-178203	5.86155	11.4965	0.971846	0.53597	0.4667	0.549238	no
48817	e_gw1.84.55.1	scaffoldPpl_84:115870-116280	3.91252	7.43729	0.926679	0.571774	0.4597	0.542656	no
48824	e_gw1.84.22.1	scaffoldPpl_84:174757-176062	2.38827	3.32589	0.477774	0.262759	0.72145	0.777174	no
48833	e_gw1.84.70.1	scaffoldPpl_84:61738-62363	0.130764	0.869638	2.73345	1.26455	0.21495	0.295322	no
48851	e_gw1.226.12.1	scaffoldPpl_226:51646-52825	0.0915728	0.302772	1.72524	0	1	1	no
48856	e_gw1.226.8.1	scaffoldPpl_226:76608-78108	12.6905	22.621	0.833915	0.455062	0.5431	0.620255	no
48858	e_gw1.226.24.1	scaffoldPpl_226:107785-109282	2.46618	53.1729	4.43034	2.42909	0.00575	0.0112877	yes
48859	e_gw1.226.16.1	scaffoldPpl_226:99086-99961	1.42355	0.392699	-1.858	-1.03547	0.22545	0.305929	no
48866	e_gw1.226.11.1	scaffoldPpl_226:38603-39858	1.3087	1.82776	0.48195	0.271251	0.7161	0.772572	no
48870	e_gw1.226.7.1	scaffoldPpl_226:2379-4805	1.05684	3.19302	1.59516	0.899652	0.2429	0.321438	no
48876	e_gw1.226.17.1	scaffoldPpl_226:101513-106943	10.3661	27.2741	1.39566	0.763187	0.3187	0.40177	no
48881	e_gw1.62.100.1	scaffoldPpl_62:37870-41032	1.23668	29.74	4.58786	2.91009	0.0022	0.00440369	yes
48883	e_gw1.62.85.1	scaffoldPpl_62:344290-345250	1.71848	0.293804	-2.54821	-1.48163	0.0859	0.146703	no
48884	e_gw1.62.40.1	scaffoldPpl_62:348055-349016	0.621753	1.66	1.41677	0.760209	0.32315	0.406516	no
48885	e_gw1.62.120.1	scaffoldPpl_62:332605-332842	4.63627	17.7946	1.9404	1.15615	0.2603	0.337663	no
48886	e_gw1.62.2.1	scaffoldPpl_62:257721-262300	2.81485	5.12539	0.864601	0.471881	0.5157	0.594995	no
48887	e_gw1.62.77.1	scaffoldPpl_62:98225-100145	90.2029	59.0854	-0.610371	-0.342497	0.644	0.710347	no
48888	e_gw1.62.32.1	scaffoldPpl_62:46869-48137	28.8429	491.346	4.09045	2.41752	0.0057	0.011191	yes
48911	e_gw1.62.31.1	scaffoldPpl_62:165649-167329	3.35147	8.59239	1.35826	0.721539	0.33205	0.415811	no
48912	e_gw1.62.1.1	scaffoldPpl_62:109881-116056	5.47856	15.0872	1.46146	0.796886	0.2906	0.371435	no
48916	e_gw1.62.15.1	scaffoldPpl_62:63605-66384	1.31535	2.97781	1.17881	0.652133	0.38885	0.473892	no
48930	e_gw1.62.47.1	scaffoldPpl_62:356127-357094	0	0	0	0	1	1	no
48946	e_gw1.62.42.1	scaffoldPpl_62:148344-151067	13.8629	29.3694	1.08308	0.590366	0.4383	0.522238	no
48956	e_gw1.62.46.1	scaffoldPpl_62:73782-74856	0.268201	2.91067	3.43997	1.79577	0.03725	0.0680358	no
48962	e_gw1.62.74.1	scaffoldPpl_62:31783-36666	9.8037	161.86	4.04528	2.6432	0.00315	0.00625946	yes
48985	e_gw1.62.117.1	scaffoldPpl_62:82799-83029	5.60076	25.1322	2.16584	13.8908	0.39865	0.483643	no
48986	e_gw1.62.73.1	scaffoldPpl_62:86889-88976	23.342	171.707	2.87895	1.58468	0.0464	0.0832063	no
48989	e_gw1.579.2.1	scaffoldPpl_579:11814-12510	0	0	0	0	1	1	no
48992	e_gw1.237.9.1	scaffoldPpl_237:87439-89478	1.00923	4.83304	2.25967	1.25914	0.10435	0.168147	no
48995	e_gw1.237.17.1	scaffoldPpl_237:73688-75829	1.81275	4.04679	1.1586	0.677184	0.3478	0.432097	no
49002	e_gw1.237.10.1	scaffoldPpl_237:43321-45463	12.8696	42.857	1.73556	1.00789	0.187	0.262271	no
49003	e_gw1.237.5.1	scaffoldPpl_237:70893-72392	0.545528	1.42792	1.38819	0.746244	0.33365	0.417459	no
49005	e_gw1.237.20.1	scaffoldPpl_237:78765-80997	1.25669	13.6252	3.43857	1.87099	0.0307	0.0566202	no
49017	e_gw1.300.4.1	scaffoldPpl_300:7586-9142	0	0.00345292	inf	0	1	1	no
49032	e_gw1.751.1.1	scaffoldPpl_751:6974-9792	5.37097	11.8209	1.13808	0.638783	0.39075	0.475816	no
49051	e_gw1.126.34.1	scaffoldPpl_126:184895-192083	1.67208	2.08849	0.320821	0.168711	0.81725	0.856398	no
49053	e_gw1.126.26.1	scaffoldPpl_126:149352-149807	5.42975	11.927	1.13528	0.66532	0.4057	0.49056	no
49055	e_gw1.126.44.1	scaffoldPpl_126:131492-132724	18.4479	42.4926	1.20375	0.651632	0.3823	0.467311	no
49061	e_gw1.126.4.1	scaffoldPpl_126:120274-122617	11.534	32.3904	1.48967	0.838216	0.26445	0.34236	no
49068	e_gw1.126.15.1	scaffoldPpl_126:83597-84938	20.2829	74.6818	1.88049	1.01842	0.1898	0.265787	no
49077	e_gw1.126.19.1	scaffoldPpl_126:193821-195258	1.15191	1.74219	0.596878	0.354372	0.59735	0.669398	no
49105	e_gw1.176.8.1	scaffoldPpl_176:49606-51128	19.7638	48.0186	1.28073	0.702818	0.35185	0.436243	no
49116	e_gw1.256.1.1	scaffoldPpl_256:207-975	0	0	0	0	1	1	no
49124	e_gw1.394.6.1	scaffoldPpl_394:2855-3203	7.40643	38.7966	2.38908	1.82017	0.02595	0.0484622	yes
49135	e_gw1.215.24.1	scaffoldPpl_215:42678-43405	11.661	31.4088	1.42948	0.809058	0.29305	0.374097	no
49136	e_gw1.215.42.1	scaffoldPpl_215:100519-101943	1.01824	2.6581	1.38432	0.729705	0.33065	0.414366	no
49138	e_gw1.215.9.1	scaffoldPpl_215:63426-64870	0.44677	0.446967	0.000636284	0	1	1	no
49150	e_gw1.215.21.1	scaffoldPpl_215:34005-34422	10.0968	13.0652	0.371825	0.211222	0.7874	0.832086	no
49160	e_gw1.215.25.1	scaffoldPpl_215:71705-72507	15.4997	34.8946	1.17076	0.653399	0.38545	0.470497	no
49172	e_gw1.215.47.1	scaffoldPpl_215:138448-139203	10.6389	20.1828	0.923779	0.53021	0.4811	0.56278	no
49175	e_gw1.687.1.1	scaffoldPpl_687:47-1040	0	0	0	0	1	1	no
49181	e_gw1.5265.7.1	scaffoldPpl_5265:96-276	0	0.392851	inf	0	1	1	no
49189	e_gw1.16.35.1	scaffoldPpl_16:506020-508169	7.96144	90.1242	3.50081	1.921	0.02095	0.0395745	yes
49206	e_gw1.16.115.1	scaffoldPpl_16:324033-324301	0	0	0	0	1	1	no
49208	e_gw1.16.99.1	scaffoldPpl_16:658021-659281	13.9876	45.2577	1.69401	0.91753	0.2346	0.31624	no
49230	e_gw1.16.49.1	scaffoldPpl_16:461736-463693	3.88178	4.67553	0.268411	0.167408	0.79285	0.836566	no
49241	e_gw1.16.44.1	scaffoldPpl_16:704096-705853	7.19684	21.9387	1.60804	0.903593	0.23155	0.312755	no
49245	e_gw1.16.161.1	scaffoldPpl_16:82682-83398	0.369987	0.739014	0.998128	0.510271	0.5439	0.620986	no
49246	e_gw1.16.153.1	scaffoldPpl_16:242168-246214	3.50055	25.9496	2.89006	0.205648	0.11735	0.185602	no
49247	e_gw1.16.145.1	scaffoldPpl_16:149984-151626	17.5126	309.681	4.14432	2.42313	0.00535	0.0105143	yes
49255	e_gw1.16.247.1	scaffoldPpl_16:387030-388190	47.9919	79.4712	0.72764	0.397346	0.59105	0.663762	no
49257	e_gw1.16.239.1	scaffoldPpl_16:251895-253038	0	0.275736	inf	0	1	1	no
49258	e_gw1.16.140.1	scaffoldPpl_16:289672-292832	2.93031	11.9078	2.02279	0.553386	0.4604	0.543306	no
49262	e_gw1.16.250.1	scaffoldPpl_16:95439-96653	41.8957	66.4959	0.666465	0.369347	0.62435	0.693286	no
49281	e_gw1.16.74.1	scaffoldPpl_16:726013-726946	0.0651535	0.12145	0.898442	0	1	1	no
49290	e_gw1.16.61.1	scaffoldPpl_16:377660-379333	15.6488	42.653	1.4466	0.773998	0.30845	0.390742	no
49293	e_gw1.16.53.1	scaffoldPpl_16:57669-62627	24.3434	35.5837	0.547688	0.194965	0.79075	0.83484	no
49309	e_gw1.16.24.1	scaffoldPpl_16:398593-401038	7.3922	16.0382	1.11743	0.620917	0.41445	0.499054	no
49311	e_gw1.16.16.1	scaffoldPpl_16:300878-304328	0.971461	2.04875	1.07652	0.580588	0.4408	0.524632	no
49323	e_gw1.16.112.1	scaffoldPpl_16:297310-297829	10.2309	26.7675	1.38755	0.915547	0.21145	0.291181	no
49348	e_gw1.16.171.1	scaffoldPpl_16:329534-330116	4.78819	4.14261	-0.20894	-0.132246	0.84535	0.879145	no
49357	e_gw1.16.33.1	scaffoldPpl_16:687586-689843	7.61719	4.22409	-0.850617	-0.467582	0.52585	0.604364	no
49360	e_gw1.16.249.1	scaffoldPpl_16:429012-429806	1.74377	6.77813	1.95868	1.0671	0.1661	0.240524	no
49378	e_gw1.16.89.1	scaffoldPpl_16:248880-249899	0.602141	3.67985	2.61147	1.38274	0.09455	0.157521	no
49387	e_gw1.16.68.1	scaffoldPpl_16:441818-443178	18.5109	339.787	4.19818	2.40833	0.00525	0.0103212	yes
49393	e_gw1.16.169.1	scaffoldPpl_16:631732-633137	12.4264	43.0901	1.79395	1.16212	0.09725	0.160803	no
49399	e_gw1.16.279.1	scaffoldPpl_16:13972-14778	3.96916	5.63576	0.505778	0.279599	0.7055	0.763684	no
49402	e_gw1.16.180.1	scaffoldPpl_16:109106-110162	7.6452	10.9012	0.511861	0.284412	0.7084	0.766091	no
49404	e_gw1.16.164.1	scaffoldPpl_16:438299-441226	5.40555	55.429	3.35813	1.81856	0.0289	0.0534248	no
49414	e_gw1.16.258.1	scaffoldPpl_16:512173-513204	8.61538	11.0777	0.36267	0.197762	0.7851	0.830189	no
49448	e_gw1.16.80.1	scaffoldPpl_16:84213-85651	4.91585	14.1199	1.52221	0.835618	0.263	0.340709	no
49450	e_gw1.16.64.1	scaffoldPpl_16:55534-57250	2.37469	6.1748	1.37865	0.748067	0.31965	0.402789	no
49460	e_gw1.270.1.1	scaffoldPpl_270:14914-17778	11.4897	27.6727	1.26811	0.681935	0.3628	0.447437	no
49461	e_gw1.270.4.1	scaffoldPpl_270:13924-14711	47.0508	48.0408	0.0300396	0.0166998	0.9813	0.985633	no
49469	e_gw1.103.20.1	scaffoldPpl_103:183221-183826	79.432	50.5365	-0.652394	-0.380007	0.6236	0.692635	no
49471	e_gw1.103.4.1	scaffoldPpl_103:183997-187037	7.94319	21.2287	1.41822	0.782822	0.29915	0.380693	no
49474	e_gw1.103.14.1	scaffoldPpl_103:254533-255503	4.84111	6.46748	0.417867	0.228849	0.7529	0.803419	no
49478	e_gw1.103.24.1	scaffoldPpl_103:256422-258757	1.20107	2.94578	1.29433	0.683511	0.36755	0.452313	no
49480	e_gw1.103.16.1	scaffoldPpl_103:101875-102865	0	0	0	0	1	1	no
49494	e_gw1.103.5.1	scaffoldPpl_103:74224-76987	13.775	39.3632	1.5148	0.814853	0.28045	0.360198	no
49499	e_gw1.103.7.1	scaffoldPpl_103:77590-79829	7.4354	9.75785	0.392153	0.247412	0.6958	0.755307	no
49503	e_gw1.103.17.1	scaffoldPpl_103:109422-110412	0	0	0	0	1	1	no
49512	e_gw1.5178.9.1	scaffoldPpl_5178:367-547	0	0	0	0	1	1	no
49520	e_gw1.1219.1.1	scaffoldPpl_1219:3379-4252	0	0	0	0	1	1	no
49522	e_gw1.143.92.1	scaffoldPpl_143:106788-107404	32.8612	49.7414	0.598062	0.335178	0.66305	0.726971	no
49529	e_gw1.143.51.1	scaffoldPpl_143:183813-184954	7.03964	17.2389	1.29209	0.702949	0.35135	0.435735	no
49538	e_gw1.143.63.1	scaffoldPpl_143:54300-55474	10.921	14.5367	0.412594	0.226566	0.75575	0.805809	no
49546	e_gw1.143.75.1	scaffoldPpl_143:177577-178615	4.97091	11.5604	1.21761	0.649886	0.38975	0.474782	no
49567	e_gw1.143.46.1	scaffoldPpl_143:84756-86100	4.22134	10.4795	1.3118	0.718171	0.3416	0.425717	no
49599	e_gw1.143.57.1	scaffoldPpl_143:143928-146057	0.693701	0.532273	-0.38215	-0.0182259	0.83275	0.868892	no
49605	e_gw1.143.40.1	scaffoldPpl_143:199215-200938	17.2324	144.806	3.07093	1.72996	0.0343	0.0628616	no
49621	e_gw1.143.3.1	scaffoldPpl_143:146578-151142	33.1381	69.6411	1.07145	0.584912	0.4307	0.514802	no
49627	e_gw1.857.1.1	scaffoldPpl_857:7494-8133	7.77093	18.7236	1.2687	0.71926	0.3493	0.433628	no
49633	e_gw1.420.9.1	scaffoldPpl_420:2060-3082	4.79986	18.2749	1.9288	1.09206	0.158	0.2319	no
49639	e_gw1.133.14.1	scaffoldPpl_133:218986-221134	0.998903	1.66034	0.733065	0.412808	0.5782	0.652247	no
49644	e_gw1.133.34.1	scaffoldPpl_133:175034-176024	0	0	0	0	1	1	no
49651	e_gw1.133.46.1	scaffoldPpl_133:65269-67271	1.09619	2.46061	1.16652	0.627788	0.39495	0.479955	no
49652	e_gw1.133.3.1	scaffoldPpl_133:96140-98772	2.69556	5.36124	0.991982	0.517829	0.47745	0.559361	no
49656	e_gw1.133.21.1	scaffoldPpl_133:115057-117211	1.69975	1.25512	-0.437492	-0.237483	0.7428	0.795049	no
49664	e_gw1.133.25.1	scaffoldPpl_133:58571-60424	14.9798	52.3336	1.80472	0.984057	0.192	0.26854	no
49669	e_gw1.133.19.1	scaffoldPpl_133:143546-145854	8.26785	1.89564	-2.12483	-1.17049	0.1262	0.197504	no
49670	e_gw1.133.37.1	scaffoldPpl_133:203131-203998	0	0	0	0	1	1	no
49676	e_gw1.133.4.1	scaffoldPpl_133:101998-105271	1.12067	3.81485	1.76726	1.07512	0.12585	0.197018	no
49677	e_gw1.133.20.1	scaffoldPpl_133:157227-159380	2.22453	3.06496	0.462366	0.249579	0.73165	0.785685	no
49678	e_gw1.133.12.1	scaffoldPpl_133:50944-52834	0.18867	0.525863	1.47882	0.781862	0.29535	0.376634	no
49703	e_gw1.56.165.1	scaffoldPpl_56:55787-57386	2.1746	4.48649	1.04484	0.566062	0.44075	0.52459	no
49710	e_gw1.56.63.1	scaffoldPpl_56:121092-122131	28.0268	31.3346	0.16095	0.084874	0.9126	0.932662	no
49715	e_gw1.56.152.1	scaffoldPpl_56:210587-211221	18.0971	28.1919	0.63952	0.385049	0.6333	0.701128	no
49716	e_gw1.56.39.1	scaffoldPpl_56:309167-310695	1.4538	3.16191	1.12097	0.633377	0.3997	0.484666	no
49719	e_gw1.56.128.1	scaffoldPpl_56:165706-166474	10.8601	18.0956	0.736599	0.39707	0.59905	0.67089	no
49745	e_gw1.56.110.1	scaffoldPpl_56:231227-232890	11.0856	26.3116	1.24701	0.683007	0.3626	0.447229	no
49757	e_gw1.56.142.1	scaffoldPpl_56:316674-317407	48.4952	97.1481	1.00234	0.578474	0.4514	0.53474	no
49759	e_gw1.56.29.1	scaffoldPpl_56:126957-128490	9.50788	29.349	1.62612	0.924506	0.21545	0.295909	no
49761	e_gw1.56.126.1	scaffoldPpl_56:414445-415531	19.9242	60.5898	1.60455	1.02739	0.15135	0.224038	no
49768	e_gw1.56.24.1	scaffoldPpl_56:122890-125338	5.7064	13.3927	1.2308	0.681026	0.3595	0.444068	no
49816	e_gw1.56.6.1	scaffoldPpl_56:198302-201483	6.79768	17.2262	1.34149	0.736436	0.33085	0.41457	no
49820	e_gw1.56.99.1	scaffoldPpl_56:373958-375509	6.15169	40.8662	2.73185	1.5947	0.0504	0.0899555	no
49833	e_gw1.56.25.1	scaffoldPpl_56:228373-230119	2.0991	7.07047	1.75204	0.958171	0.21035	0.289862	no
49836	e_gw1.56.167.1	scaffoldPpl_56:239660-241393	1.03639	0.956845	-0.115209	-0.0721492	0.9117	0.931923	no
49843	e_gw1.56.73.1	scaffoldPpl_56:79577-88259	7.76737	13.7249	0.821293	0.457884	0.53575	0.613576	no
49844	e_gw1.56.65.1	scaffoldPpl_56:423294-424176	25.7822	49.0647	0.928313	0.512681	0.5064	0.586179	no
49854	e_gw1.56.138.1	scaffoldPpl_56:201856-202627	15.4971	30.1143	0.958448	0.536619	0.4873	0.568522	no
49858	e_gw1.30.75.1	scaffoldPpl_30:297347-297893	40.2272	499.026	3.63287	2.10374	0.01425	0.0272805	yes
49860	e_gw1.30.67.1	scaffoldPpl_30:526010-527555	0.938263	0.470555	-0.99563	-0.555799	0.47825	0.560106	no
49864	e_gw1.30.211.1	scaffoldPpl_30:15899-16770	0	1.17276	inf	#NAME?	0.00165	0.00332037	yes
49865	e_gw1.30.203.1	scaffoldPpl_30:61002-62285	1.17461	1.98342	0.755807	0.484194	0.5033	0.583348	no
49873	e_gw1.30.62.1	scaffoldPpl_30:365516-366509	0	0	0	0	1	1	no
49874	e_gw1.30.99.1	scaffoldPpl_30:194327-196029	5.22261	6.71347	0.362287	0.195036	0.79235	0.836135	no
49885	e_gw1.30.112.1	scaffoldPpl_30:208103-211672	2.36722	8.35325	1.81914	1.02838	0.1804	0.257489	no
49893	e_gw1.30.17.1	scaffoldPpl_30:213823-216100	21.7085	40.5385	0.901035	0.484558	0.5068	0.586571	no
49897	e_gw1.30.160.1	scaffoldPpl_30:114035-114666	0	0	0	0	1	1	no
49905	e_gw1.30.65.1	scaffoldPpl_30:397039-397738	0	0	0	0	1	1	no
49910	e_gw1.30.201.1	scaffoldPpl_30:87095-88151	4.42054	8.35187	0.917876	0.507948	0.49345	0.57423	no
49911	e_gw1.30.184.1	scaffoldPpl_30:133570-135064	1.39769	1.30779	-0.0959068	-0.0539802	0.94305	0.956368	no
49927	e_gw1.30.155.1	scaffoldPpl_30:279875-280765	1.85237	2.36037	0.349638	0.195185	0.7996	0.842012	no
49935	e_gw1.30.23.1	scaffoldPpl_30:313551-315434	3.45711	8.35049	1.27229	0.694676	0.3542	0.438616	no
49937	e_gw1.30.15.1	scaffoldPpl_30:300825-303360	2.57299	6.30574	1.29322	0.725989	0.32905	0.412692	no
49953	e_gw1.30.182.1	scaffoldPpl_30:238933-244953	23.4689	82.4506	1.81278	1.00088	0.18725	0.262583	no
49961	e_gw1.30.50.1	scaffoldPpl_30:476037-477346	157.343	78.0495	-1.01145	-0.551905	0.4584	0.541392	no
49966	e_gw1.30.26.1	scaffoldPpl_30:263478-266003	12.3678	28.9934	1.22914	0.682918	0.35865	0.443209	no
49977	e_gw1.30.137.1	scaffoldPpl_30:88934-90189	32.8994	56.9778	0.792339	0.434084	0.55355	0.629834	no
49983	e_gw1.30.13.1	scaffoldPpl_30:472741-475630	5.87995	10.5638	0.845249	0.462366	0.52245	0.601221	no
49998	e_gw1.30.37.1	scaffoldPpl_30:32471-33693	6.07829	26.6473	2.13225	1.20423	0.11335	0.179986	no
50001	e_gw1.30.180.1	scaffoldPpl_30:49647-52608	4.41275	4.88518	0.146734	0.0793729	0.91155	0.931823	no
50009	e_gw1.30.93.1	scaffoldPpl_30:33802-36250	0.3902	1.33662	1.7763	0.907545	0.24095	0.32028	no
50014	e_gw1.30.32.1	scaffoldPpl_30:121488-122970	4.95683	42.4527	3.09836	1.7554	0.03065	0.0565309	no
50037	e_gw1.30.175.1	scaffoldPpl_30:132873-133191	233.443	211.065	-0.145387	-0.130058	0.8931	0.917201	no
50053	e_gw1.30.170.1	scaffoldPpl_30:299613-300094	35.3404	58.7735	0.733845	0.422024	0.591	0.663723	no
50063	e_gw1.71.30.1	scaffoldPpl_71:196776-198514	11.6252	11.481	-0.0180064	-0.00996688	0.9888	0.991221	no
50078	e_gw1.71.18.1	scaffoldPpl_71:208234-210220	3.63947	71.7829	4.30184	2.46147	0.0043	0.00848804	yes
50082	e_gw1.71.54.1	scaffoldPpl_71:288310-289884	9.56015	26.6032	1.47649	0.794349	0.2931	0.374153	no
50091	e_gw1.71.21.1	scaffoldPpl_71:104349-106333	11.1938	27.8145	1.31314	0.719382	0.3371	0.421038	no
50115	e_gw1.71.57.1	scaffoldPpl_71:126509-128614	270.98	1796.85	2.72921	1.47189	0.0449	0.0806801	no
50120	e_gw1.71.85.1	scaffoldPpl_71:290345-295427	4.35512	5.82389	0.419272	0.224126	0.76185	0.810858	no
50125	e_gw1.71.69.1	scaffoldPpl_71:283643-284504	277.64	1.82068	-7.25259	-3.9206	0.0014	0.00282561	yes
50136	e_gw1.71.36.1	scaffoldPpl_71:9549-10409	4.15293	19.5185	2.23264	1.2532	0.116	0.18376	no
50140	e_gw1.71.117.1	scaffoldPpl_71:295668-295965	0	0	0	0	1	1	no
50143	e_gw1.71.11.1	scaffoldPpl_71:221065-223828	27.3029	24.9059	-0.132566	-0.0728818	0.9191	0.937786	no
50144	e_gw1.71.9.1	scaffoldPpl_71:162462-166577	4.69971	7.53193	0.680449	0.38868	0.6049	0.676097	no
50146	e_gw1.71.92.1	scaffoldPpl_71:116692-119995	0.528589	0.299735	-0.818461	-0.439436	0.5575	0.633484	no
50150	e_gw1.71.31.1	scaffoldPpl_71:157524-160499	10.6878	29.816	1.48013	0.477009	0.6442	0.710515	no
50160	e_gw1.71.35.1	scaffoldPpl_71:41084-41921	0	0	0	0	1	1	no
50162	e_gw1.71.71.1	scaffoldPpl_71:272580-273432	3.81806	43.5778	3.51268	2.09095	0.01385	0.0266029	yes
50180	e_gw1.517.8.1	scaffoldPpl_517:14188-14977	0	0	0	0	1	1	no
50201	e_gw1.58.143.1	scaffoldPpl_58:271486-272311	16.4707	24.83	0.592185	0.330077	0.663	0.726931	no
50223	e_gw1.58.85.1	scaffoldPpl_58:110381-111642	2.34263	9.75053	2.05735	1.11884	0.15385	0.22727	no
50226	e_gw1.58.77.1	scaffoldPpl_58:298526-299825	0.0701391	0.261365	1.89777	0	1	1	no
50230	e_gw1.58.24.1	scaffoldPpl_58:302896-305591	17.9877	46.6859	1.37598	0.743271	0.32575	0.409184	no
50236	e_gw1.58.133.1	scaffoldPpl_58:379855-380985	10.783	13.9253	0.368949	0.21146	0.7763	0.822836	no
50241	e_gw1.58.48.1	scaffoldPpl_58:218455-219282	1.3042	0.455814	-1.51665	-0.802489	0.31025	0.392702	no
50243	e_gw1.58.1.1	scaffoldPpl_58:120713-126940	3.28661	6.18652	0.912528	0.500956	0.4913	0.572285	no
50244	e_gw1.58.120.1	scaffoldPpl_58:226227-227381	1.10591	2.54246	1.20099	0.644176	0.3909	0.475952	no
50248	e_gw1.58.112.1	scaffoldPpl_58:363176-365294	8.77898	21.9114	1.31956	0.722258	0.33435	0.418178	no
50253	e_gw1.58.35.1	scaffoldPpl_58:32384-33874	14.1112	26.9435	0.933094	0.509297	0.4968	0.5773	no
50264	e_gw1.58.22.1	scaffoldPpl_58:26382-27969	0.407765	1.59069	1.96384	1.01918	0.1946	0.271653	no
50268	e_gw1.58.4.1	scaffoldPpl_58:183583-190468	2.96245	6.47965	1.12912	0.192025	0.54805	0.624798	no
50271	e_gw1.58.131.1	scaffoldPpl_58:71133-72089	6.63022	6.47201	-0.0348432	-0.0190728	0.9796	0.984342	no
50274	e_gw1.58.54.1	scaffoldPpl_58:295116-295984	9.64728	33.1658	1.7815	0.920923	0.2372	0.317973	no
50277	e_gw1.58.38.1	scaffoldPpl_58:305873-307481	10.3543	32.027	1.62906	0.914383	0.2348	0.316468	no
50278	e_gw1.58.163.1	scaffoldPpl_58:144403-144827	3.41719	2.56835	-0.411971	-0.217299	0.8064	0.847629	no
50284	e_gw1.58.147.1	scaffoldPpl_58:193634-194252	0.232289	1.64871	2.82735	1.4649	0.1187	0.187528	no
50287	e_gw1.58.33.1	scaffoldPpl_58:319163-320600	15.8097	23.9156	0.597139	0.326074	0.6553	0.720275	no
50290	e_gw1.58.17.1	scaffoldPpl_58:64784-67046	18.296	12.1023	-0.596246	-0.296309	0.7029	0.761438	no
50291	e_gw1.58.150.1	scaffoldPpl_58:272863-273690	5.38474	16.3995	1.6067	0.892011	0.2369	0.317678	no
50297	e_gw1.58.20.1	scaffoldPpl_58:179804-181704	45.4415	123.689	1.44464	0.804329	0.279	0.358632	no
50299	e_gw1.58.57.1	scaffoldPpl_58:424021-425169	7.44215	19.6587	1.40138	0.744564	0.3237	0.407082	no
50301	e_gw1.58.118.1	scaffoldPpl_58:284090-285595	3.47707	8.7736	1.3353	0.738274	0.32635	0.409808	no
50305	e_gw1.58.97.1	scaffoldPpl_58:116338-116943	2.6157	4.90838	0.908052	0.575273	0.43005	0.514188	no
50308	e_gw1.58.89.1	scaffoldPpl_58:119387-120282	11.1375	16.7012	0.58453	0.332319	0.6585	0.723025	no
50330	e_gw1.58.55.1	scaffoldPpl_58:31125-32046	15.7518	27.7735	0.818193	0.457608	0.55235	0.628735	no
50331	e_gw1.58.10.1	scaffoldPpl_58:247649-249673	4.77133	12.1273	1.34579	0.742013	0.3257	0.409135	no
50335	e_gw1.2425.1.1	scaffoldPpl_2425:0-592	37.8993	19.2868	-0.974562	-0.561807	0.47165	0.553958	no
50348	e_gw1.96.57.1	scaffoldPpl_96:152911-154014	12.2783	7.97573	-0.622418	-0.342361	0.6451	0.711275	no
50349	e_gw1.96.12.1	scaffoldPpl_96:150022-152458	7.1959	14.3839	0.999212	0.539945	0.46615	0.548691	no
50350	e_gw1.96.49.1	scaffoldPpl_96:208175-211628	7.48879	14.1034	0.913241	0.501268	0.5059	0.585718	no
50354	e_gw1.96.32.1	scaffoldPpl_96:168664-169827	10.1379	28.2028	1.47609	0.830399	0.2752	0.354445	no
50358	e_gw1.96.16.1	scaffoldPpl_96:173317-174793	19.4013	34.5704	0.833382	0.455989	0.5399	0.617337	no
50366	e_gw1.96.28.1	scaffoldPpl_96:239708-240768	5.79214	8.0027	0.46639	0.260685	0.72735	0.782006	no
50379	e_gw1.96.96.1	scaffoldPpl_96:97776-98154	138.912	189.819	0.450458	0.263476	0.73445	0.788022	no
50384	e_gw1.96.112.1	scaffoldPpl_96:181601-181843	136.784	187.229	0.452902	0.340142	0.74315	0.795336	no
50389	e_gw1.96.19.1	scaffoldPpl_96:141066-142946	7.90568	15.0413	0.927965	0.51285	0.48495	0.56633	no
50392	e_gw1.96.55.1	scaffoldPpl_96:190812-192289	38.9821	181.4	2.21829	1.219	0.1171	0.185339	no
50413	e_gw1.96.18.1	scaffoldPpl_96:164716-166449	4.1133	3.78058	-0.121688	-0.0662	0.92905	0.94558	no
50417	e_gw1.96.54.1	scaffoldPpl_96:15843-17267	5.8254	41.873	2.84559	1.70734	0.03325	0.0610152	no
50422	e_gw1.96.82.1	scaffoldPpl_96:87879-89608	15.6537	36.0342	1.20286	0.672912	0.3698	0.454576	no
50427	e_gw1.96.58.1	scaffoldPpl_96:187842-188890	0.139826	0.964942	2.78681	1.32353	0.15525	0.228923	no
50431	e_gw1.96.33.1	scaffoldPpl_96:275716-276446	2.68399	7.41873	1.46679	0.780621	0.30945	0.391836	no
50435	e_gw1.96.25.1	scaffoldPpl_96:253848-254870	8.19936	15.3422	0.903925	0.507248	0.49565	0.576258	no
50449	e_gw1.180.4.1	scaffoldPpl_180:79312-83293	0.0223832	0.0779482	1.8001	0	1	1	no
50455	e_gw1.180.1.1	scaffoldPpl_180:148400-156258	3.2109	9.37277	1.5455	0.854716	0.25545	0.332175	no
50468	e_gw1.51.60.1	scaffoldPpl_51:192881-194044	3.01567	10.8165	1.84269	0.996731	0.19945	0.277686	no
50476	e_gw1.51.36.1	scaffoldPpl_51:206726-209184	32.3813	13.8758	-1.22259	-0.682535	0.36015	0.444734	no
50482	e_gw1.51.11.1	scaffoldPpl_51:257376-259448	21.0675	38.2516	0.860503	0.472684	0.525	0.60357	no
50485	e_gw1.51.110.1	scaffoldPpl_51:109141-110173	25.7438	21.2997	-0.273388	-0.158316	0.83565	0.871243	no
50491	e_gw1.51.15.1	scaffoldPpl_51:145986-147220	3.47439	129.553	5.22064	2.98573	0.0011	0.00222843	yes
50496	e_gw1.51.43.1	scaffoldPpl_51:250785-252856	6.74428	2.28436	-1.56188	-1.00613	0.16175	0.236717	no
50500	e_gw1.51.27.1	scaffoldPpl_51:56495-57488	0	0	0	0	1	1	no
50507	e_gw1.51.39.1	scaffoldPpl_51:274017-276672	1.3587	2.87817	1.08293	0.607888	0.4192	0.503634	no
50508	e_gw1.51.91.1	scaffoldPpl_51:110633-111623	7.73695	16.8912	1.12643	0.612169	0.40985	0.494562	no
50511	e_gw1.51.75.1	scaffoldPpl_51:309856-313391	0.33017	1.15876	1.8113	0.951454	0.2092	0.288499	no
50518	e_gw1.51.50.1	scaffoldPpl_51:203979-206151	29.4801	35.2261	0.256904	0.143819	0.84455	0.878481	no
50559	e_gw1.51.81.1	scaffoldPpl_51:354521-357228	3.76257	11.1446	1.56655	0.835182	0.2687	0.347184	no
50562	e_gw1.51.20.1	scaffoldPpl_51:78892-79675	0.053368	0.00440769	-3.59788	0	1	1	no
50566	e_gw1.51.93.1	scaffoldPpl_51:359879-362088	20.196	37.4199	0.889736	0.499579	0.50105	0.581284	no
50568	e_gw1.51.85.1	scaffoldPpl_51:254464-256359	7.00997	6.51677	-0.105253	-0.0603558	0.93715	0.951849	no
50576	e_gw1.2093.2.1	scaffoldPpl_2093:21-825	1.23133	2.01635	0.71153	0.394437	0.59275	0.66531	no
50593	e_gw1.137.14.1	scaffoldPpl_137:216016-217052	6.83941	9.14382	0.418925	0.232169	0.75915	0.808612	no
50634	e_gw1.137.40.1	scaffoldPpl_137:66985-72372	2.12992	3.20603	0.589993	0.319053	0.66005	0.724409	no
50635	e_gw1.137.77.1	scaffoldPpl_137:89089-90252	11.1771	29.4503	1.39774	0.808327	0.2856	0.365912	no
50640	e_gw1.137.60.1	scaffoldPpl_137:197330-199394	5.72699	3.87613	-0.563159	-0.307189	0.6715	0.734385	no
50650	e_gw1.137.11.1	scaffoldPpl_137:74401-76210	1.06354	1.87908	0.821145	0.512927	0.44115	0.524995	no
50662	e_gw1.323.8.1	scaffoldPpl_323:15676-16023	1.3805	3.07672	1.1562	0.618449	0.48405	0.565517	no
50663	e_gw1.323.3.1	scaffoldPpl_323:19303-21189	16.3019	38.4993	1.23979	0.687842	0.35885	0.443398	no
50664	e_gw1.323.6.1	scaffoldPpl_323:6582-8050	0.196521	0.420919	1.09886	0	1	1	no
50678	e_gw1.187.55.1	scaffoldPpl_187:87251-88065	6.00339	22.102	1.88033	1.07294	0.16975	0.24411	no
50682	e_gw1.187.20.1	scaffoldPpl_187:136571-137577	5.34516	9.0288	0.756302	0.422451	0.5709	0.645703	no
50684	e_gw1.187.12.1	scaffoldPpl_187:10779-12814	7.632	16.3231	1.09678	0.606453	0.4192	0.503634	no
50693	e_gw1.187.1.1	scaffoldPpl_187:21258-25423	7.40018	9.49702	0.359914	0.195873	0.7873	0.832007	no
50694	e_gw1.187.16.1	scaffoldPpl_187:16151-18160	4.97887	6.91746	0.474423	0.264583	0.71825	0.774394	no
50698	e_gw1.187.26.1	scaffoldPpl_187:32367-33382	14.718	62.6147	2.08892	1.14579	0.1431	0.213366	no
50700	e_gw1.187.18.1	scaffoldPpl_187:68278-69898	6.12992	9.82724	0.680919	0.364387	0.61055	0.681152	no
[truncated: 26,993 more rows]

## Sheet: IZ vs IZ-5Gt
test_id	gene_id	JGI Protein ID	locus	IZ_RPKM	IZ-5Gt_RPKM	log2(fold_change)	test_stat	p_value	q_value	significant
mRNA_1	gene_1	123694	scaffoldGtr_00001:184-2572	0	0	0	0	1	1	no
mRNA_10	gene_10	101868	scaffoldGtr_00001:27893-32284	76.2955	236.2	-1.63034	-1.23124	0.0914	0.154836	no
mRNA_100	gene_100	123787	scaffoldGtr_00001:302312-302633	1.36626	0	inf	#NAME?	0.03705	0.0676844	no
mRNA_1000	gene_1000	30498	scaffoldGtr_00001:2700458-2701503	19.8367	70.2805	-1.82495	-1.36896	0.0715	0.124198	no
mRNA_10000	gene_10000	117937	scaffoldGtr_00015:645235-646148	2.55408	7.39143	-1.53305	-1.13118	0.12685	0.197651	no
mRNA_10001	gene_10001	132956	scaffoldGtr_00015:648052-648604	2.05829	4.258	-1.04873	-0.750447	0.31645	0.399363	no
mRNA_10002	gene_10002	123155	scaffoldGtr_00015:650824-653733	30.449	23.8495	0.352436	0.167922	0.73225	0.786176	no
mRNA_10003	gene_10003	108105	scaffoldGtr_00015:650824-653733	68.6928	156.444	-1.18742	-0.690876	0.3262	0.409652	no
mRNA_10004	gene_10004	65785	scaffoldGtr_00015:653818-661565	9.76208	34.9871	-1.84156	-0.902676	0.2972	0.378605	no
mRNA_10005	gene_10005	117939	scaffoldGtr_00015:653818-661565	10.9294	48.4269	-2.1476	-1.12031	0.1377	0.207522	no
mRNA_10006	gene_10006	132961	scaffoldGtr_00015:662097-662860	0.105347	2.6234	-4.63822	-2.33	0.1703	0.244792	no
mRNA_10007	gene_10007	81201	scaffoldGtr_00015:663184-665303	11.0464	65.8267	-2.5751	-1.39582	0.057	0.101024	no
mRNA_10008	gene_10008	132963	scaffoldGtr_00015:663184-665303	59.9652	465.134	-2.95545	-1.50025	0.18555	0.260469	no
mRNA_10009	gene_10009	140982	scaffoldGtr_00015:666120-667404	1.7877	16.4348	-3.20058	-2.28931	0.0024	0.00479788	yes
mRNA_1001	gene_1001	30322	scaffoldGtr_00001:2701883-2703230	104.256	157.072	-0.591303	-0.445848	0.5481	0.624845	no
mRNA_10010	gene_10010	48728	scaffoldGtr_00015:669279-669708	0	0	0	0	1	1	no
mRNA_10011	gene_10011	48720	scaffoldGtr_00015:670697-672296	0	0	0	0	1	1	no
mRNA_10012	gene_10012	21383	scaffoldGtr_00015:672889-673483	0	0	0	0	1	1	no
mRNA_10013	gene_10013	17423	scaffoldGtr_00015:676946-677621	0	0	0	0	1	1	no
mRNA_10014	gene_10014	48698	scaffoldGtr_00015:681003-681474	0	0	0	0	1	1	no
mRNA_10015	gene_10015	27271	scaffoldGtr_00015:683059-683875	0	0	0	0	1	1	no
mRNA_10016	gene_10016	132969	scaffoldGtr_00015:685085-686562	0	0	0	0	1	1	no
mRNA_10017	gene_10017	132970	scaffoldGtr_00015:692150-692486	0	0	0	0	1	1	no
mRNA_10018	gene_10018	140983	scaffoldGtr_00015:695178-696562	5.66228	39.7249	-2.81059	-2.06611	0.00645	0.0126344	yes
mRNA_10019	gene_10019	132972	scaffoldGtr_00015:697425-698004	54.6843	375.223	-2.77855	-1.98837	0.0038	0.0075165	yes
mRNA_1002	gene_1002	31117	scaffoldGtr_00001:2704577-2708761	0	54.7777	#NAME?	#NAME?	0.02205	0.0415873	yes
mRNA_10020	gene_10020	140984	scaffoldGtr_00015:698581-700531	18.2812	56.6366	-1.63137	-1.23334	0.10575	0.169229	no
mRNA_10021	gene_10021	81204	scaffoldGtr_00015:700633-705165	45.0023	130.075	-1.53127	-1.14781	0.1206	0.189692	no
mRNA_10022	gene_10022	48869	scaffoldGtr_00015:705375-710100	10.8522	41.1414	-1.92261	-1.41741	0.0634	0.111493	no
mRNA_10023	gene_10023	140987	scaffoldGtr_00015:710854-711987	21.2379	82.9697	-1.96594	-1.45826	0.05475	0.0972549	no
mRNA_10024	gene_10024	48828	scaffoldGtr_00015:714556-714904	166.246	348.503	-1.06785	-0.800142	0.27195	0.350822	no
mRNA_10025	gene_10025	132978	scaffoldGtr_00015:715417-717550	9.83846	25.8134	-1.39161	-1.03578	0.16235	0.237441	no
mRNA_10026	gene_10026	48566	scaffoldGtr_00015:718208-720209	1.70071	4.89331	-1.52467	-1.1473	0.11725	0.185463	no
mRNA_10027	gene_10027	112427	scaffoldGtr_00015:720652-721814	28.448	85.946	-1.5951	-1.18334	0.11305	0.179651	no
mRNA_10028	gene_10028	123164	scaffoldGtr_00015:722046-723080	52.3308	159.044	-1.60369	-1.17825	0.1129	0.179454	no
mRNA_10029	gene_10029	132982	scaffoldGtr_00015:723406-725483	0.541086	2.49174	-2.20322	-1.2479	0.1081	0.172598	no
mRNA_1003	gene_1003	135477	scaffoldGtr_00001:2704577-2708761	71.0451	130.632	-0.878704	-0.575886	0.42425	0.508518	no
mRNA_10030	gene_10030	81222	scaffoldGtr_00015:726314-727597	33.0705	104.47	-1.65947	-1.22808	0.0991	0.162261	no
mRNA_10031	gene_10031	140992	scaffoldGtr_00015:729328-731024	52.8856	182.271	-1.78514	-1.31409	0.07895	0.136036	no
mRNA_10032	gene_10032	81225	scaffoldGtr_00015:731111-733101	137.718	161.427	-0.229168	-0.170551	0.8144	0.854076	no
mRNA_10033	gene_10033	132987	scaffoldGtr_00015:735088-736033	12.7074	33.6257	-1.4039	-1.04349	0.16375	0.239281	no
mRNA_10034	gene_10034	101467	scaffoldGtr_00015:744674-746920	28.4531	58.738	-1.04571	-0.776846	0.29545	0.376733	no
mRNA_10035	gene_10035	48505	scaffoldGtr_00015:748186-750362	30.8091	39.0322	-0.341306	-0.253402	0.7138	0.770668	no
mRNA_10036	gene_10036	81230	scaffoldGtr_00015:750532-754847	11.1197	28.2995	-1.34766	-1.00718	0.1754	0.251131	no
mRNA_10037	gene_10037	132992	scaffoldGtr_00015:755592-756135	2.96164	7.46866	-1.33445	-0.97469	0.19315	0.269958	no
mRNA_10038	gene_10038	132993	scaffoldGtr_00015:760375-761813	0.203047	0.631281	-1.63647	-1.03979	0.1494	0.221448	no
mRNA_10039	gene_10039	140996	scaffoldGtr_00015:763401-764512	21.8351	66.8645	-1.61459	-1.21807	0.1002	0.162451	no
mRNA_1004	gene_1004	113389	scaffoldGtr_00001:2711047-2712692	6.60435	19.6291	-1.57151	-1.17402	0.1161	0.183905	no
mRNA_10040	gene_10040	81232	scaffoldGtr_00015:764647-765787	7.50037	9.27833	-0.306903	-0.227302	0.7452	0.797009	no
mRNA_10041	gene_10041	101469	scaffoldGtr_00015:767397-774998	54.1919	128.188	-1.24211	-0.277666	0.56055	0.636234	no
mRNA_10042	gene_10042	117955	scaffoldGtr_00015:767397-774998	32.8879	69.5111	-1.07969	-0.819667	0.2655	0.34357	no
mRNA_10043	gene_10043	96345	scaffoldGtr_00015:775485-778052	2.32289	7.11968	-1.61589	-1.21929	0.10745	0.171668	no
mRNA_10044	gene_10044	140999	scaffoldGtr_00015:778297-780131	50.4164	551.863	-3.45234	-2.5636	0.0015	0.00302313	yes
mRNA_10045	gene_10045	81241	scaffoldGtr_00015:781460-787139	28.6653	83.4647	-1.54186	-1.14766	0.12385	0.194245	no
mRNA_10046	gene_10046	65833	scaffoldGtr_00015:787345-790693	43.0834	162.821	-1.91808	-1.42901	0.0596	0.105314	no
mRNA_10047	gene_10047	141002	scaffoldGtr_00015:790889-792842	6.49721	45.2413	-2.79975	-2.10796	0.0089	0.0172887	yes
mRNA_10048	gene_10048	81248	scaffoldGtr_00015:793121-794935	236.274	2201.28	-3.21981	-1.8529	0.0264	0.0492736	yes
mRNA_10049	gene_10049	133003	scaffoldGtr_00015:797779-799379	4.80913	20.7139	-2.10675	-1.49097	0.03155	0.058126	no
mRNA_1005	gene_1005	68887	scaffoldGtr_00001:2712732-2715409	21.4191	79.402	-1.89028	-1.09413	0.14475	0.215616	no
mRNA_10050	gene_10050	133004	scaffoldGtr_00015:800540-802957	19.8312	174.814	-3.13998	-2.33229	0.0035	0.00694077	yes
mRNA_10051	gene_10051	117962	scaffoldGtr_00015:804647-805589	46.4253	100.311	-1.1115	-0.818548	0.2657	0.343802	no
mRNA_10052	gene_10052	141006	scaffoldGtr_00015:805909-808001	25.6289	11.9705	1.09829	0.823323	0.2706	0.349312	no
mRNA_10053	gene_10053	123178	scaffoldGtr_00015:809366-812926	11.1253	21.387	-0.942894	-0.699559	0.33945	0.423475	no
mRNA_10054	gene_10054	133009	scaffoldGtr_00015:813010-813556	3.61168	14.5677	-2.01203	-1.47425	0.04615	0.0827851	no
mRNA_10055	gene_10055	81253	scaffoldGtr_00015:814485-817545	9.34362	45.8181	-2.29386	-1.14735	0.23945	0.318685	no
mRNA_10056	gene_10056	123179	scaffoldGtr_00015:814485-817545	6.75775	18.9941	-1.49093	-0.791141	0.27025	0.348915	no
mRNA_10057	gene_10057	65852	scaffoldGtr_00015:817659-818536	43.4188	262.12	-2.59383	-1.94134	0.0124	0.0238957	yes
mRNA_10058	gene_10058	133013	scaffoldGtr_00015:818771-819444	0.483902	0.650332	-0.426461	0	1	1	no
mRNA_10059	gene_10059	141011	scaffoldGtr_00015:819959-822494	18.3615	45.3928	-1.30578	-0.968143	0.19375	0.270702	no
mRNA_1006	gene_1006	135480	scaffoldGtr_00001:2716058-2718196	29.3177	90.9669	-1.63357	-1.21745	0.0946	0.157521	no
mRNA_10060	gene_10060	48851	scaffoldGtr_00015:824595-827019	16.007	74.4517	-2.2176	-1.65945	0.02635	0.0491863	yes
mRNA_10061	gene_10061	108141	scaffoldGtr_00015:828826-830904	28.8122	11.3896	1.33896	1.01204	0.17015	0.244602	no
mRNA_10062	gene_10062	96361	scaffoldGtr_00015:831481-832673	3.75576	8.90237	-1.24509	-0.913675	0.2209	0.302052	no
mRNA_10063	gene_10063	48672	scaffoldGtr_00015:840485-842912	18.2013	1233.41	-6.08246	-3.62354	0.00045	0.000925244	yes
mRNA_10064	gene_10064	123182	scaffoldGtr_00015:844247-845592	27.5999	52.1912	-0.919144	-0.681413	0.359	0.443548	no
mRNA_10065	gene_10065	96364	scaffoldGtr_00015:845963-847331	3.12645	6.03382	-0.948546	-0.674247	0.29195	0.372918	no
mRNA_10066	gene_10066	117968	scaffoldGtr_00015:850043-852275	73.1669	139.807	-0.93417	-0.705639	0.33455	0.418401	no
mRNA_10067	gene_10067	108145	scaffoldGtr_00015:853386-855212	24.2017	117.118	-2.27479	-1.68038	0.0264	0.0492736	yes
mRNA_10068	gene_10068	117970	scaffoldGtr_00015:855915-856417	24.3559	27.0057	-0.148993	-0.110099	0.87795	0.905142	no
mRNA_10069	gene_10069	141015	scaffoldGtr_00015:859053-860565	165.169	123.626	0.417961	0.302101	0.65265	0.717873	no
mRNA_1007	gene_1007	109184	scaffoldGtr_00001:2716058-2718196	35.7545	47.0021	-0.394599	-0.0893048	0.8212	0.859631	no
mRNA_10070	gene_10070	65863	scaffoldGtr_00015:860605-862105	84.3729	393.585	-2.22182	-1.65317	0.0281	0.0519958	no
mRNA_10071	gene_10071	96368	scaffoldGtr_00015:862202-862680	0.522846	0.713183	-0.447885	-0.245253	0.7661	0.814391	no
mRNA_10072	gene_10072	96369	scaffoldGtr_00015:862829-863480	6.00604	15.9887	-1.41257	-1.04611	0.166	0.240524	no
mRNA_10073	gene_10073	96370	scaffoldGtr_00015:863905-864274	2.51023	47.8034	-4.25122	-3.52552	0.00955	0.0185271	yes
mRNA_10074	gene_10074	133027	scaffoldGtr_00015:865027-865446	1.13206	3.00506	-1.40845	-0.744377	0.31125	0.39377	no
mRNA_10075	gene_10075	112441	scaffoldGtr_00015:866575-867390	7.63519	31.579	-2.04823	-1.54012	0.0465	0.0833762	no
mRNA_10076	gene_10076	96371	scaffoldGtr_00015:867935-869468	1.22737	5.75123	-2.22831	-1.63301	0.0369	0.0674201	no
mRNA_10077	gene_10077	133029	scaffoldGtr_00015:872456-874009	0.661121	3.11932	-2.23824	-1.58842	0.0392	0.0714513	no
mRNA_10078	gene_10078	96373	scaffoldGtr_00015:876935-879506	0.578746	2.69401	-2.21875	-1.63248	0.0419	0.0760929	no
mRNA_10079	gene_10079	141017	scaffoldGtr_00015:879868-881471	28.1532	48.0065	-0.769931	-0.568623	0.443	0.526724	no
mRNA_1008	gene_1008	53434	scaffoldGtr_00001:2719178-2720135	9.06221	26.6416	-1.55575	-1.15297	0.11925	0.188327	no
mRNA_10080	gene_10080	108150	scaffoldGtr_00015:887305-888624	503.91	866.829	-0.78258	-0.585961	0.43095	0.515038	no
mRNA_10081	gene_10081	96376	scaffoldGtr_00015:889279-890166	1.91018	7.94476	-2.05629	-1.50405	0.05055	0.0902096	no
mRNA_10082	gene_10082	96377	scaffoldGtr_00015:890568-893228	1.21705	4.12065	-1.75948	-1.30329	0.08335	0.142838	no
mRNA_10083	gene_10083	133035	scaffoldGtr_00015:893883-894828	0.963097	3.92105	-2.02549	-1.4573	0.05625	0.0997765	no
mRNA_10084	gene_10084	141019	scaffoldGtr_00015:897244-897760	227.074	2059.61	-3.18114	-2.27969	0.0012	0.00242757	yes
mRNA_10085	gene_10085	133037	scaffoldGtr_00015:899545-900626	1.71011	4.86634	-1.50875	-1.09882	0.1429	0.213101	no
mRNA_10086	gene_10086	133038	scaffoldGtr_00015:901654-902817	3.1108	6.77025	-1.12192	-0.82893	0.2483	0.325585	no
mRNA_10087	gene_10087	65874	scaffoldGtr_00015:903759-908613	13.7225	42.5337	-1.63207	-0.744812	0.34675	0.431012	no
mRNA_10088	gene_10088	117975	scaffoldGtr_00015:903759-908613	9.48978	28.5348	-1.58828	-0.80457	0.29195	0.372918	no
mRNA_10089	gene_10089	96382	scaffoldGtr_00015:910303-912772	4.1634	9.5099	-1.19167	-0.887898	0.2348	0.316468	no
mRNA_1009	gene_1009	109185	scaffoldGtr_00001:2720602-2721066	13.8686	38.9276	-1.48897	-1.11041	0.14065	0.210068	no
mRNA_10090	gene_10090	112444	scaffoldGtr_00015:913130-913920	13.0492	39.4754	-1.59699	-1.18598	0.10845	0.173099	no
mRNA_10091	gene_10091	8913	scaffoldGtr_00015:914327-915308	10.1508	32.9928	-1.70055	-1.27733	0.09035	0.153355	no
mRNA_10092	gene_10092	48687	scaffoldGtr_00015:915494-921742	41.0755	78.0344	-0.925831	-0.687553	0.35175	0.436137	no
mRNA_10093	gene_10093	123194	scaffoldGtr_00015:922767-923613	260.392	1.8153	7.16433	5.0263	5e-05	0.000106741	yes
mRNA_10094	gene_10094	48573	scaffoldGtr_00015:924545-926509	12.8892	11.0473	0.222472	0.164115	0.80085	0.843078	no
mRNA_10095	gene_10095	133046	scaffoldGtr_00015:927394-928664	22.0759	19.9692	0.144697	0.109362	0.8786	0.905662	no
mRNA_10096	gene_10096	141026	scaffoldGtr_00015:928866-931215	38.6994	50.7451	-0.390958	-0.292566	0.6832	0.744429	no
mRNA_10097	gene_10097	123197	scaffoldGtr_00015:931913-933303	7.21133	9.07198	-0.331152	-0.251448	0.734	0.787644	no
mRNA_10098	gene_10098	133049	scaffoldGtr_00015:933602-934677	0.584813	1.43532	-1.29532	-0.738656	0.30575	0.387835	no
mRNA_10099	gene_10099	133050	scaffoldGtr_00015:935927-936450	0	0.479717	#NAME?	0	1	1	no
mRNA_101	gene_101	134794	scaffoldGtr_00001:303084-304756	27.7882	142.027	-2.35363	-1.73538	0.0196	0.0371654	yes
mRNA_1010	gene_1010	109186	scaffoldGtr_00001:2723473-2726032	49.3261	112.784	-1.19314	-0.884008	0.23	0.311041	no
mRNA_10100	gene_10100	141028	scaffoldGtr_00015:936587-937863	25.9006	43.0859	-0.734227	-0.546279	0.45335	0.536577	no
mRNA_10101	gene_10101	133052	scaffoldGtr_00015:938383-938848	1.01226	1.96625	-0.957872	-0.575064	0.4127	0.497387	no
mRNA_10102	gene_10102	133053	scaffoldGtr_00015:939171-940133	3.15668	5.89326	-0.900659	-0.674577	0.3547	0.439131	no
mRNA_10103	gene_10103	133054	scaffoldGtr_00015:941701-942663	0.0923126	0.491159	-2.41159	0	1	1	no
mRNA_10104	gene_10104	96392	scaffoldGtr_00015:943176-944248	2.36695	3.24758	-0.456333	-0.335429	0.65135	0.716738	no
mRNA_10105	gene_10105	133056	scaffoldGtr_00015:944950-945673	0.120206	1.25289	-3.38167	-1.67759	0.17385	0.249168	no
mRNA_10106	gene_10106	141029	scaffoldGtr_00016:597-1669	133.974	262.836	-0.972208	-0.742481	0.30115	0.382865	no
mRNA_10107	gene_10107	49308	scaffoldGtr_00016:2514-3377	15.9765	18.0332	-0.174704	-0.130137	0.86	0.890846	no
mRNA_10108	gene_10108	49126	scaffoldGtr_00016:4045-4830	7.79198	5.48481	0.506548	0.371803	0.5948	0.667114	no
mRNA_10109	gene_10109	65899	scaffoldGtr_00016:6198-10808	30.6794	78.7827	-1.36061	-1.00989	0.1837	0.260037	no
mRNA_1011	gene_1011	53441	scaffoldGtr_00001:2728109-2733722	38.1257	133.514	-1.80816	-1.34611	0.07445	0.128909	no
mRNA_10110	gene_10110	112450	scaffoldGtr_00016:11234-11763	3.16241	4.78415	-0.597237	-0.440521	0.5515	0.627951	no
mRNA_10111	gene_10111	133060	scaffoldGtr_00016:20677-20958	3.63968	20.3602	-2.48387	-1.43691	0.102	0.164844	no
mRNA_10112	gene_10112	21871	scaffoldGtr_00016:22267-22477	0	0	0	0	1	1	no
mRNA_10113	gene_10113	141032	scaffoldGtr_00016:24193-25921	3.09785	12.6721	-2.03232	-1.53143	0.0469	0.0840451	no
mRNA_10114	gene_10114	108163	scaffoldGtr_00016:27096-28393	10.2881	34.5766	-1.74883	-1.3085	0.08285	0.142056	no
mRNA_10115	gene_10115	65914	scaffoldGtr_00016:34627-37145	15.6816	33.883	-1.11149	-0.837597	0.2517	0.328193	no
mRNA_10116	gene_10116	49072	scaffoldGtr_00016:37705-42605	8.5951	11.4914	-0.418962	-0.315136	0.659	0.723459	no
mRNA_10117	gene_10117	21259	scaffoldGtr_00016:43559-46560	258.57	1179.8	-2.18992	-0.275223	0.2771	0.356532	no
mRNA_10118	gene_10118	81327	scaffoldGtr_00016:43559-46560	7.56096	18.7099	-1.30716	-0.956601	0.19165	0.268096	no
mRNA_10119	gene_10119	96400	scaffoldGtr_00016:47557-49332	1.20222	0.954182	0.333359	0.235072	0.71725	0.773546	no
mRNA_1012	gene_1012	68898	scaffoldGtr_00001:2735144-2736908	16.3946	51.1899	-1.64264	-1.21036	0.10635	0.1701	no
mRNA_10120	gene_10120	141037	scaffoldGtr_00016:49698-51138	61.1238	115.264	-0.915137	-0.67186	0.3648	0.449472	no
mRNA_10121	gene_10121	133071	scaffoldGtr_00016:51488-55271	19.0346	56.9409	-1.58084	-1.16393	0.1245	0.195152	no
mRNA_10122	gene_10122	65922	scaffoldGtr_00016:55595-56705	107.315	281.23	-1.3899	-1.01289	0.1751	0.25076	no
mRNA_10123	gene_10123	117990	scaffoldGtr_00016:57236-60328	5.65132	12.1111	-1.09966	-0.815366	0.2658	0.343919	no
mRNA_10124	gene_10124	141040	scaffoldGtr_00016:64340-65923	21.2385	57.3406	-1.43288	-1.07607	0.14885	0.220711	no
mRNA_10125	gene_10125	133074	scaffoldGtr_00016:66527-67737	3.72851	3.3343	0.161214	0.117633	0.869	0.898027	no
mRNA_10126	gene_10126	48934	scaffoldGtr_00016:68322-71013	0	3.50827	#NAME?	#NAME?	0.09605	0.159088	no
mRNA_10127	gene_10127	117991	scaffoldGtr_00016:68322-71013	145.186	333.23	-1.19861	-0.868208	0.23945	0.318685	no
mRNA_10128	gene_10128	133077	scaffoldGtr_00016:71875-72081	0	0	0	0	1	1	no
mRNA_10129	gene_10129	49029	scaffoldGtr_00016:74081-74967	68.3155	303.686	-2.1523	-1.58559	0.03765	0.0687367	no
mRNA_1013	gene_1013	30199	scaffoldGtr_00001:2740552-2742708	0.0954147	0	inf	0	1	1	no
mRNA_10130	gene_10130	117994	scaffoldGtr_00016:77830-79584	19.6543	51.9199	-1.40144	-1.03589	0.16355	0.239017	no
mRNA_10131	gene_10131	49059	scaffoldGtr_00016:84563-85731	59.9452	145.903	-1.28329	-0.96818	0.1941	0.271139	no
mRNA_10132	gene_10132	133081	scaffoldGtr_00016:86039-87844	3.44436	16.3671	-2.2485	-1.69236	0.0272	0.0504	no
mRNA_10133	gene_10133	141045	scaffoldGtr_00016:88367-89665	16.3564	48.5448	-1.56946	-0.95046	0.21025	0.289747	no
mRNA_10134	gene_10134	81344	scaffoldGtr_00016:90834-92562	1.739	6.65198	-1.93553	-1.45502	0.0562	0.0996957	no
mRNA_10135	gene_10135	112460	scaffoldGtr_00016:103988-104520	0.214871	1.16121	-2.43408	-1.30118	0.18015	0.257184	no
mRNA_10136	gene_10136	108178	scaffoldGtr_00016:104918-105931	1.55801	5.44344	-1.80481	-1.28125	0.0798	0.13732	no
mRNA_10137	gene_10137	96413	scaffoldGtr_00016:106459-107494	20.5598	53.9165	-1.3909	-1.02821	0.16655	0.240524	no
mRNA_10138	gene_10138	112461	scaffoldGtr_00016:107564-108370	17.3853	54.3804	-1.64522	-1.21642	0.1052	0.169161	no
mRNA_10139	gene_10139	24298	scaffoldGtr_00016:110795-111820	15.6416	51.7124	-1.72513	-1.27892	0.0892	0.151637	no
mRNA_1014	gene_1014	118944	scaffoldGtr_00001:2740552-2742708	35.6404	117.473	-1.72074	-1.23929	0.09465	0.157521	no
mRNA_10140	gene_10140	81351	scaffoldGtr_00016:113320-115283	64.8688	114.405	-0.818551	-0.605436	0.39475	0.479747	no
mRNA_10141	gene_10141	133091	scaffoldGtr_00016:116066-116670	6.97331	29.9019	-2.10032	-1.20081	0.1101	0.175441	no
mRNA_10142	gene_10142	96416	scaffoldGtr_00016:117737-119220	0	0	0	0	1	1	no
mRNA_10143	gene_10143	49236	scaffoldGtr_00016:119826-123735	0	0	0	0	1	1	no
mRNA_10144	gene_10144	133094	scaffoldGtr_00016:125642-126599	1.68197	4.92969	-1.55135	-1.11277	0.1329	0.201142	no
mRNA_10145	gene_10145	81352	scaffoldGtr_00016:127773-128909	417.342	1307.6	-1.64762	-1.24407	0.0983	0.162261	no
mRNA_10146	gene_10146	5258	scaffoldGtr_00016:129149-129975	17.2865	45.1409	-1.38479	-1.0368	0.1596	0.233981	no
mRNA_10147	gene_10147	123217	scaffoldGtr_00016:130565-137845	3.93644	9.91991	-1.33344	-0.995973	0.17805	0.254481	no
mRNA_10148	gene_10148	81359	scaffoldGtr_00016:137906-138970	638.76	2972.53	-2.21834	-1.71165	0.0255	0.0477056	yes
mRNA_10149	gene_10149	49138	scaffoldGtr_00016:139493-139889	203.902	2480.13	-3.60447	-2.72679	0.00085	0.001729	yes
mRNA_1015	gene_1015	118945	scaffoldGtr_00001:2742869-2744145	49.802	286.217	-2.52283	-1.87695	0.01305	0.0251211	yes
mRNA_10150	gene_10150	133101	scaffoldGtr_00016:140278-140479	127.037	391.234	-1.62279	-1.26261	0.1131	0.17972	no
mRNA_10151	gene_10151	81365	scaffoldGtr_00016:140930-141783	28.1418	78.0369	-1.47144	-1.08485	0.1472	0.218944	no
mRNA_10152	gene_10152	81366	scaffoldGtr_00016:155044-156590	7.62817	23.7432	-1.6381	-1.2176	0.1034	0.166787	no
mRNA_10153	gene_10153	123221	scaffoldGtr_00016:157624-160486	25.6441	100.458	-1.96989	-1.45873	0.0558	0.0990243	no
mRNA_10154	gene_10154	49038	scaffoldGtr_00016:160999-164396	3.08346	5.08963	-0.723011	-0.535876	0.46415	0.54679	no
mRNA_10155	gene_10155	65971	scaffoldGtr_00016:164603-165602	133.099	307.792	-1.20945	-0.893017	0.2336	0.31507	no
mRNA_10156	gene_10156	22182	scaffoldGtr_00016:166839-167591	19.0006	11.2172	0.760331	0.430926	0.53265	0.610702	no
mRNA_10157	gene_10157	118009	scaffoldGtr_00016:169274-170988	30.3166	67.5647	-1.15616	-0.858101	0.2427	0.321438	no
mRNA_10158	gene_10158	141063	scaffoldGtr_00016:173079-176498	49.3596	3.64178	3.76062	2.85607	0.0006	0.0012277	yes
mRNA_10159	gene_10159	96427	scaffoldGtr_00016:177367-178954	66.9573	200.583	-1.58288	-1.17382	0.1205	0.189549	no
mRNA_1016	gene_1016	113399	scaffoldGtr_00001:2744621-2745745	840.374	7.80298	6.75086	4.04342	0.00025	0.00051951	yes
mRNA_10160	gene_10160	123226	scaffoldGtr_00016:179483-181305	68.6938	126.08	-0.876085	-0.659365	0.37555	0.460447	no
mRNA_10161	gene_10161	112471	scaffoldGtr_00016:183377-184481	265.703	470.127	-0.823236	-0.622848	0.3978	0.482801	no
mRNA_10162	gene_10162	133113	scaffoldGtr_00016:186370-188980	57.163	166.329	-1.54089	-1.14585	0.1288	0.198532	no
mRNA_10163	gene_10163	118014	scaffoldGtr_00016:192855-195347	25.1691	31.7592	-0.335522	-0.247299	0.7317	0.785723	no
mRNA_10164	gene_10164	133115	scaffoldGtr_00016:195753-200069	6.22676	17.1173	-1.4589	-1.07339	0.14615	0.217527	no
mRNA_10165	gene_10165	133116	scaffoldGtr_00016:201172-202510	15.3273	48.7943	-1.67061	-1.25022	0.0957	0.158748	no
mRNA_10166	gene_10166	96434	scaffoldGtr_00016:203159-204300	2.31066	2.5185	-0.124256	-0.0901381	0.8922	0.916497	no
mRNA_10167	gene_10167	65981	scaffoldGtr_00016:206816-209133	9.8005	11.9653	-0.287927	-0.215573	0.7695	0.817205	no
mRNA_10168	gene_10168	48972	scaffoldGtr_00016:209501-211129	3.20008	6.77908	-1.08298	-0.788665	0.2883	0.368921	no
mRNA_10169	gene_10169	49228	scaffoldGtr_00016:211656-214204	22.7957	114.692	-2.33093	-1.74715	0.02175	0.0410393	yes
mRNA_1017	gene_1017	68913	scaffoldGtr_00001:2745796-2747313	46.6505	179.023	-1.94018	-1.44243	0.05735	0.101595	no
mRNA_10170	gene_10170	141070	scaffoldGtr_00016:211656-214204	1.72203	5.93166	-1.78432	-0.341987	0.4003	0.485245	no
mRNA_10171	gene_10171	133121	scaffoldGtr_00016:216055-217010	0	0	0	0	1	1	no
mRNA_10172	gene_10172	108203	scaffoldGtr_00016:219591-221278	15.2484	54.1336	-1.82787	-1.36149	0.06745	0.117872	no
mRNA_10173	gene_10173	81399	scaffoldGtr_00016:222745-225668	19.5579	36.7214	-0.908873	-0.654269	0.32575	0.409184	no
mRNA_10174	gene_10174	96441	scaffoldGtr_00016:222745-225668	2.18807	0.724163	1.59527	0.0960086	0.645	0.711181	no
mRNA_10175	gene_10175	49190	scaffoldGtr_00016:227033-228888	0.962367	4.08008	-2.08394	-1.52841	0.0447	0.0804224	no
mRNA_10176	gene_10176	20828	scaffoldGtr_00016:229692-230220	12.4586	37.8637	-1.60367	-1.19645	0.11365	0.180409	no
mRNA_10177	gene_10177	96443	scaffoldGtr_00016:232254-234150	0	0	0	0	1	1	no
mRNA_10178	gene_10178	133127	scaffoldGtr_00016:237305-238943	0.757765	3.29507	-2.12049	-1.54925	0.0457	0.082016	no
mRNA_10179	gene_10179	65992	scaffoldGtr_00016:239423-240911	45.2774	102.715	-1.18179	-0.864617	0.2466	0.32422	no
mRNA_1018	gene_1018	113401	scaffoldGtr_00001:2747592-2749477	256.091	522.554	-1.02892	-0.774431	0.29155	0.372477	no
mRNA_10180	gene_10180	12189	scaffoldGtr_00016:243481-244010	0	0	0	0	1	1	no
mRNA_10181	gene_10181	108207	scaffoldGtr_00016:247646-252986	7.91785	30.3546	-1.93873	-0.756883	0.6265	0.695188	no
mRNA_10182	gene_10182	141074	scaffoldGtr_00016:247646-252986	13.3505	44.5932	-1.73993	-1.15784	0.10775	0.172091	no
mRNA_10183	gene_10183	48932	scaffoldGtr_00016:254962-256543	2.11908	5.35669	-1.3379	-0.987221	0.18605	0.261074	no
mRNA_10184	gene_10184	133133	scaffoldGtr_00016:257735-259238	8.5056	165.92	-4.28593	-3.12276	0.0002	0.000417335	yes
mRNA_10185	gene_10185	118022	scaffoldGtr_00016:260852-261489	70.5983	310.168	-2.13535	-1.58624	0.0359	0.0656657	no
mRNA_10186	gene_10186	96451	scaffoldGtr_00016:265628-266199	0	0	0	0	1	1	no
mRNA_10187	gene_10187	25151	scaffoldGtr_00016:267113-267816	0	0	0	0	1	1	no
mRNA_10188	gene_10188	141077	scaffoldGtr_00016:278197-280379	87.481	211.83	-1.27586	-0.955552	0.19945	0.277686	no
mRNA_10189	gene_10189	4877	scaffoldGtr_00016:285529-285853	0	0	0	0	1	1	no
mRNA_1019	gene_1019	113402	scaffoldGtr_00001:2749576-2751386	60.2049	177.757	-1.56196	-1.15925	0.12385	0.194245	no
mRNA_10190	gene_10190	49320	scaffoldGtr_00016:286162-286468	0	0	0	0	1	1	no
mRNA_10191	gene_10191	81410	scaffoldGtr_00016:287144-288805	61.7356	136.943	-1.1494	-0.841534	0.2081	0.287294	no
mRNA_10192	gene_10192	112480	scaffoldGtr_00016:287144-288805	35.8196	76.8104	-1.10055	-0.385002	0.7251	0.780201	no
mRNA_10193	gene_10193	123239	scaffoldGtr_00016:289942-291170	390.963	69.1903	2.49839	1.44912	0.07265	0.126035	no
mRNA_10194	gene_10194	81419	scaffoldGtr_00016:291573-292873	373.405	2081.26	-2.47864	-1.89073	0.01425	0.0272805	yes
mRNA_10195	gene_10195	118026	scaffoldGtr_00016:293469-295231	12.5064	29.9681	-1.26076	-0.947269	0.20055	0.278786	no
mRNA_10196	gene_10196	49137	scaffoldGtr_00016:296306-296729	0	0	0	0	1	1	no
mRNA_10197	gene_10197	96457	scaffoldGtr_00016:299331-300456	0	0	0	0	1	1	no
mRNA_10198	gene_10198	66016	scaffoldGtr_00016:309696-313816	4.64801	9.83372	-1.08112	-0.801955	0.2737	0.352756	no
mRNA_10199	gene_10199	108216	scaffoldGtr_00016:313835-315054	19.2851	98.459	-2.35203	-1.74176	0.02035	0.0385524	yes
mRNA_102	gene_102	112818	scaffoldGtr_00001:307631-310475	30.2512	83.5112	-1.46498	-1.07294	0.1559	0.22941	no
mRNA_1020	gene_1020	124632	scaffoldGtr_00001:2752103-2752471	384.498	741.146	-0.946782	-0.717649	0.34155	0.425671	no
mRNA_10200	gene_10200	123243	scaffoldGtr_00016:315402-316760	46.4652	148.226	-1.67358	-1.25215	0.09515	0.158032	no
mRNA_10201	gene_10201	7728	scaffoldGtr_00016:317860-319323	9.90918	29.4128	-1.56961	-0.886215	0.2164	0.297031	no
mRNA_10202	gene_10202	7248	scaffoldGtr_00016:317860-319323	6.90771	24.9085	-1.85036	-1.02162	0.1398	0.208909	no
mRNA_10203	gene_10203	21250	scaffoldGtr_00016:322599-324347	11.2194	18.6892	-0.736206	-0.548686	0.45345	0.536672	no
mRNA_10204	gene_10204	49269	scaffoldGtr_00016:325609-326797	9.05315	39.1267	-2.11166	-1.57846	0.03415	0.062598	no
mRNA_10205	gene_10205	20207	scaffoldGtr_00016:328200-328630	6.88382	30.3166	-2.13883	-1.50739	0.0341	0.0625138	no
mRNA_10206	gene_10206	108219	scaffoldGtr_00016:331058-331952	10.1268	30.5464	-1.59282	-1.19113	0.1098	0.17502	no
mRNA_10207	gene_10207	81429	scaffoldGtr_00016:332568-335151	29.7993	54.0033	-0.85777	-0.654887	0.3671	0.451847	no
mRNA_10208	gene_10208	141085	scaffoldGtr_00016:338122-338721	0	0	0	0	1	1	no
mRNA_10209	gene_10209	101525	scaffoldGtr_00016:339248-339437	0	0	0	0	1	1	no
mRNA_1021	gene_1021	30054	scaffoldGtr_00001:2752672-2753915	49.9921	90.8773	-0.862219	-0.639284	0.381	0.465991	no
mRNA_10210	gene_10210	133151	scaffoldGtr_00016:339654-340919	0	0	0	0	1	1	no
mRNA_10211	gene_10211	66024	scaffoldGtr_00016:342410-344654	11.7455	13.3828	-0.188267	-0.138713	0.8489	0.881983	no
mRNA_10212	gene_10212	66028	scaffoldGtr_00016:346539-348076	4.29858	40.6765	-3.24226	-2.34924	0.00125	0.00252749	yes
mRNA_10213	gene_10213	49047	scaffoldGtr_00016:351868-352664	3.252	9.01334	-1.47073	-1.0698	0.14275	0.212901	no
mRNA_10214	gene_10214	133155	scaffoldGtr_00016:355270-355647	0	0	0	0	1	1	no
mRNA_10215	gene_10215	133156	scaffoldGtr_00016:357498-357981	0	0	0	0	1	1	no
mRNA_10216	gene_10216	133157	scaffoldGtr_00016:359555-360066	0	0	0	0	1	1	no
mRNA_10217	gene_10217	133158	scaffoldGtr_00016:361483-365602	0	0	0	0	1	1	no
mRNA_10218	gene_10218	49321	scaffoldGtr_00016:366010-366220	0	0	0	0	1	1	no
mRNA_10219	gene_10219	133159	scaffoldGtr_00016:370742-371708	0	0	0	0	1	1	no
mRNA_1022	gene_1022	124634	scaffoldGtr_00001:2760568-2762050	8.11103	38.8561	-2.26018	-1.65632	0.0258	0.0481928	yes
mRNA_10220	gene_10220	14576	scaffoldGtr_00016:372036-372216	0	0	0	0	1	1	no
mRNA_10221	gene_10221	133160	scaffoldGtr_00016:375110-376373	0	0	0	0	1	1	no
mRNA_10222	gene_10222	26774	scaffoldGtr_00016:380617-380947	0	0	0	0	1	1	no
mRNA_10223	gene_10223	9110	scaffoldGtr_00016:387507-388987	0	0	0	0	1	1	no
mRNA_10224	gene_10224	133164	scaffoldGtr_00016:398641-399376	0	0	0	0	1	1	no
mRNA_10225	gene_10225	108224	scaffoldGtr_00016:399790-401853	0	0	0	0	1	1	no
mRNA_10226	gene_10226	133166	scaffoldGtr_00016:402569-404443	0	0	0	0	1	1	no
mRNA_10227	gene_10227	14905	scaffoldGtr_00016:405896-406417	0	0	0	0	1	1	no
mRNA_10228	gene_10228	48961	scaffoldGtr_00016:406634-407863	0	0	0	0	1	1	no
mRNA_10229	gene_10229	133168	scaffoldGtr_00016:416682-417282	0	0	0	0	1	1	no
mRNA_1023	gene_1023	124635	scaffoldGtr_00001:2762811-2763939	36.697	168.563	-2.19955	-1.62334	0.03465	0.0634821	no
mRNA_10230	gene_10230	8767	scaffoldGtr_00016:420613-421623	0	0	0	0	1	1	no
mRNA_10231	gene_10231	48993	scaffoldGtr_00016:427049-427274	0	0	0	0	1	1	no
mRNA_10232	gene_10232	27607	scaffoldGtr_00016:427994-428663	0	0	0	0	1	1	no
mRNA_10233	gene_10233	49145	scaffoldGtr_00016:428666-429335	0	0	0	0	1	1	no
mRNA_10234	gene_10234	96476	scaffoldGtr_00016:429867-430641	0	0	0	0	1	1	no
mRNA_10235	gene_10235	49318	scaffoldGtr_00016:432220-432958	0	0	0	0	1	1	no
mRNA_10236	gene_10236	49258	scaffoldGtr_00016:433297-433732	0	0	0	0	1	1	no
mRNA_10237	gene_10237	133171	scaffoldGtr_00016:435246-436211	0	0	0	0	1	1	no
mRNA_10238	gene_10238	96477	scaffoldGtr_00016:437179-440524	0	0	0	0	1	1	no
mRNA_10239	gene_10239	133173	scaffoldGtr_00016:441554-442074	0	0	0	0	1	1	no
mRNA_1024	gene_1024	68918	scaffoldGtr_00001:2764391-2768067	34.4697	88.9846	-1.36823	-1.01761	0.17545	0.251197	no
mRNA_10240	gene_10240	133174	scaffoldGtr_00016:443821-444911	0	0	0	0	1	1	no
mRNA_10241	gene_10241	133175	scaffoldGtr_00016:447886-449609	0	0	0	0	1	1	no
mRNA_10242	gene_10242	49043	scaffoldGtr_00016:458110-459418	0	0	0	0	1	1	no
mRNA_10243	gene_10243	96480	scaffoldGtr_00016:465160-468806	0.327496	0.646193	-0.980487	-0.719066	0.329	0.412643	no
mRNA_10244	gene_10244	96481	scaffoldGtr_00016:468938-469414	0	0	0	0	1	1	no
mRNA_10245	gene_10245	96482	scaffoldGtr_00016:469943-472352	0	0	0	0	1	1	no
mRNA_10246	gene_10246	49077	scaffoldGtr_00016:473755-474616	0	0	0	0	1	1	no
mRNA_10247	gene_10247	14653	scaffoldGtr_00016:489309-489552	0	0	0	0	1	1	no
mRNA_10248	gene_10248	48957	scaffoldGtr_00016:489683-492330	0	0	0	0	1	1	no
mRNA_10249	gene_10249	8626	scaffoldGtr_00016:505664-507090	0	0	0	0	1	1	no
mRNA_1025	gene_1025	135494	scaffoldGtr_00001:2768285-2770167	10.2431	52.7205	-2.36371	-1.74351	0.0239	0.0449266	yes
mRNA_10250	gene_10250	96484	scaffoldGtr_00016:512599-514251	0	0	0	0	1	1	no
mRNA_10251	gene_10251	133189	scaffoldGtr_00016:516740-517193	9.96445	137.235	-3.78372	-2.10221	0.01595	0.0304239	yes
mRNA_10252	gene_10252	133190	scaffoldGtr_00016:517231-518034	1.4377	12.4176	-3.11055	-2.11368	0.00285	0.00567312	yes
mRNA_10253	gene_10253	141088	scaffoldGtr_00016:520990-525928	7.89294	22.5156	-1.51229	-1.14485	0.12605	0.197302	no
mRNA_10254	gene_10254	49158	scaffoldGtr_00016:526208-526933	58.3962	198.831	-1.7676	-1.32044	0.07915	0.136347	no
mRNA_10255	gene_10255	133193	scaffoldGtr_00016:527027-527527	1.18297	6.49702	-2.45736	-1.58674	0.0365	0.0667212	no
mRNA_10256	gene_10256	96488	scaffoldGtr_00016:528913-529926	0	0	0	0	1	1	no
mRNA_10257	gene_10257	123248	scaffoldGtr_00016:530224-531482	8.87469	68.4308	-2.94688	-2.14945	0.00425	0.00839179	yes
mRNA_10258	gene_10258	66031	scaffoldGtr_00016:531700-532477	0	0	0	0	1	1	no
mRNA_10259	gene_10259	108230	scaffoldGtr_00016:532629-533562	1.04817	1.89926	-0.857566	-0.583137	0.4071	0.491943	no
mRNA_1026	gene_1026	135495	scaffoldGtr_00001:2770391-2774102	10.5284	32.6626	-1.63335	-0.934839	0.20385	0.282344	no
mRNA_10260	gene_10260	133197	scaffoldGtr_00016:534102-535182	7.73055	48.1473	-2.63881	-1.93792	0.01375	0.0264144	yes
mRNA_10261	gene_10261	133198	scaffoldGtr_00016:535389-536197	0	0	0	0	1	1	no
mRNA_10262	gene_10262	81439	scaffoldGtr_00016:540316-541473	30.2413	90.0826	-1.57473	-1.16097	0.11735	0.185602	no
mRNA_10263	gene_10263	66034	scaffoldGtr_00016:541618-541884	158.921	274.916	-0.79068	-0.842664	0.4748	0.556904	no
mRNA_10264	gene_10264	133200	scaffoldGtr_00016:542137-542955	13.3701	21.8101	-0.705986	-0.528412	0.51485	0.594179	no
mRNA_10265	gene_10265	49105	scaffoldGtr_00016:543462-545794	18.5784	29.302	-0.657371	-0.493433	0.508	0.587693	no
mRNA_10266	gene_10266	81446	scaffoldGtr_00016:546261-547178	519.315	804.777	-0.631978	-0.471762	0.51515	0.594468	no
mRNA_10267	gene_10267	48978	scaffoldGtr_00016:548606-550269	5.90144	4.86489	0.278661	0.20535	0.7795	0.825538	no
mRNA_10268	gene_10268	96493	scaffoldGtr_00016:551464-553443	0.319486	2.27108	-2.82955	-1.53902	0.07415	0.128429	no
mRNA_10269	gene_10269	96494	scaffoldGtr_00016:555394-556080	2.99395	6.14955	-1.03843	-0.739585	0.3137	0.396411	no
mRNA_1027	gene_1027	68924	scaffoldGtr_00001:2770391-2774102	33.2342	90.2587	-1.4414	-0.810885	0.26185	0.339416	no
mRNA_10270	gene_10270	112488	scaffoldGtr_00016:556886-559632	78.0991	145.004	-0.892713	-0.66202	0.3749	0.459756	no
mRNA_10271	gene_10271	133204	scaffoldGtr_00016:561039-561425	150.722	213.164	-0.500077	-0.271061	0.66845	0.731693	no
mRNA_10272	gene_10272	101530	scaffoldGtr_00016:561740-562343	330.75	1788.9	-2.43526	-1.82519	0.0158	0.0301457	yes
mRNA_10273	gene_10273	81450	scaffoldGtr_00016:562752-564807	12.4725	32.6908	-1.39013	-1.02212	0.1641	0.23975	no
mRNA_10274	gene_10274	133207	scaffoldGtr_00016:566462-568043	6.34009	29.402	-2.21334	-1.68387	0.02935	0.0542215	no
mRNA_10275	gene_10275	141097	scaffoldGtr_00016:568837-570838	17.8614	70.9497	-1.98995	-1.49222	0.0486	0.0869114	no
mRNA_10276	gene_10276	48933	scaffoldGtr_00016:571477-572841	73.4435	236.054	-1.68441	-1.23586	0.1002	0.162451	no
mRNA_10277	gene_10277	49063	scaffoldGtr_00016:580694-581989	2.91208	6.15593	-1.07993	-0.806291	0.26925	0.347788	no
mRNA_10278	gene_10278	66050	scaffoldGtr_00016:583141-584212	428.676	723.173	-0.754454	-0.561716	0.44675	0.530286	no
mRNA_10279	gene_10279	66052	scaffoldGtr_00016:584469-585469	94.6678	217.688	-1.20132	-0.900697	0.23145	0.312636	no
mRNA_1028	gene_1028	53471	scaffoldGtr_00001:2777002-2779127	196.113	498.134	-1.34485	-1.01487	0.1707	0.245237	no
mRNA_10280	gene_10280	141101	scaffoldGtr_00016:585970-587275	43.2116	5.70456	2.92123	1.68233	0.0412	0.0748932	no
mRNA_10281	gene_10281	66060	scaffoldGtr_00016:588147-590543	21.1107	33.0657	-0.647362	-0.475538	0.5134	0.592826	no
mRNA_10282	gene_10282	133215	scaffoldGtr_00016:590915-592811	0.204081	0.303712	-0.573559	0	1	1	no
mRNA_10283	gene_10283	49220	scaffoldGtr_00016:603816-606546	16.6784	80.8308	-2.27693	-1.67726	0.02005	0.0379962	yes
mRNA_10284	gene_10284	101534	scaffoldGtr_00016:607330-608806	34.2813	63.7241	-0.894418	-0.653036	0.37565	0.460545	no
mRNA_10285	gene_10285	133218	scaffoldGtr_00016:609417-610315	1.86789	5.54976	-1.57102	-1.14518	0.1245	0.195152	no
mRNA_10286	gene_10286	133219	scaffoldGtr_00016:613494-614088	10.2666	43.1257	-2.07059	-1.53936	0.04315	0.0782563	no
mRNA_10287	gene_10287	133220	scaffoldGtr_00016:614604-615660	0	0	0	0	1	1	no
mRNA_10288	gene_10288	49148	scaffoldGtr_00016:616641-617291	0	0	0	0	1	1	no
mRNA_10289	gene_10289	96505	scaffoldGtr_00016:617335-618699	0	0	0	0	1	1	no
mRNA_1029	gene_1029	30591	scaffoldGtr_00001:2779995-2786673	9.58795	23.6954	-1.30531	-0.588397	0.3916	0.476635	no
mRNA_10290	gene_10290	133222	scaffoldGtr_00016:620292-623128	2.96502	15.5426	-2.39011	-1.77066	0.0242	0.0454772	yes
mRNA_10291	gene_10291	96507	scaffoldGtr_00016:625573-627495	0.0764852	1.68255	-4.45933	-2.15465	0.1706	0.245112	no
mRNA_10292	gene_10292	133224	scaffoldGtr_00016:628684-629195	0.960879	4.00337	-2.05879	-1.36927	0.1607	0.235429	no
mRNA_10293	gene_10293	133225	scaffoldGtr_00016:630803-631618	1.14149	2.53736	-1.15241	-0.790136	0.27095	0.349699	no
mRNA_10294	gene_10294	108242	scaffoldGtr_00016:632864-633859	9.97301	8.43445	0.241734	0.179586	0.8003	0.842625	no
mRNA_10295	gene_10295	133227	scaffoldGtr_00016:636873-637663	27.9512	84.93	-1.60337	-1.2005	0.10815	0.172668	no
mRNA_10296	gene_10296	96510	scaffoldGtr_00016:641967-643236	39.8418	161.947	-2.02316	-1.5095	0.03215	0.0590714	no
mRNA_10297	gene_10297	49218	scaffoldGtr_00016:645105-647133	3.72104	7.01186	-0.91409	-0.683019	0.33415	0.417974	no
mRNA_10298	gene_10298	81470	scaffoldGtr_00016:648541-649452	84.3276	199.075	-1.23924	-0.924676	0.2117	0.291459	no
mRNA_10299	gene_10299	96512	scaffoldGtr_00016:649947-651486	31.8407	308.167	-3.27477	-2.48324	0.0018	0.00361513	yes
mRNA_103	gene_103	118470	scaffoldGtr_00001:315534-317630	60.1552	1249.08	-4.37603	-2.64329	0.0031	0.00616139	yes
mRNA_1030	gene_1030	109195	scaffoldGtr_00001:2779995-2786673	17.554	53.6794	-1.61256	-0.925579	0.2258	0.306349	no
mRNA_10300	gene_10300	81473	scaffoldGtr_00016:652112-654213	309.476	1132.23	-1.87127	-1.41154	0.0609	0.107465	no
mRNA_10301	gene_10301	17874	scaffoldGtr_00016:655952-656168	5.23138	18.2163	-1.79997	-0.983914	0.19305	0.269829	no
mRNA_10302	gene_10302	123256	scaffoldGtr_00016:657026-659318	17.7148	140.88	-2.99144	-2.24022	0.0047	0.0092567	yes
mRNA_10303	gene_10303	108245	scaffoldGtr_00016:659806-660574	5.82709	12.6297	-1.11597	-0.814917	0.27265	0.351598	no
mRNA_10304	gene_10304	81477	scaffoldGtr_00016:660924-661920	28.9973	85.3402	-1.55731	-1.15453	0.12155	0.191018	no
mRNA_10305	gene_10305	96516	scaffoldGtr_00016:663459-664148	0.163334	0	inf	0	1	1	no
mRNA_10306	gene_10306	133234	scaffoldGtr_00016:665168-665844	0.464194	1.19839	-1.36829	-0.823806	0.241	0.320337	no
mRNA_10307	gene_10307	133235	scaffoldGtr_00016:667003-667882	0.604079	2.01997	-1.74152	-1.02149	0.17735	0.253602	no
mRNA_10308	gene_10308	96518	scaffoldGtr_00016:670890-671489	0	0	0	0	1	1	no
mRNA_10309	gene_10309	133237	scaffoldGtr_00016:671763-672697	1.21977	7.22215	-2.56582	-1.7615	0.0141	0.0269996	yes
mRNA_1031	gene_1031	135500	scaffoldGtr_00001:2786901-2789811	22.4066	49.6228	-1.14708	-0.848041	0.25725	0.334199	no
mRNA_10310	gene_10310	133238	scaffoldGtr_00016:672971-673942	2.30937	12.3488	-2.41881	-1.79261	0.0209	0.039483	yes
mRNA_10311	gene_10311	133239	scaffoldGtr_00016:675091-676418	5.87661	47.5906	-3.01762	-2.28954	0.00285	0.00567312	yes
mRNA_10312	gene_10312	141106	scaffoldGtr_00016:677159-678158	124.28	336.255	-1.43596	-1.06811	0.15625	0.229604	no
mRNA_10313	gene_10313	49061	scaffoldGtr_00016:679203-679642	4.28556	19.7002	-2.20065	-1.594	0.0362	0.066194	no
mRNA_10314	gene_10314	112495	scaffoldGtr_00016:681090-682283	9.83264	33.6468	-1.77482	-1.32756	0.0731	0.126757	no
mRNA_10315	gene_10315	123258	scaffoldGtr_00016:687220-689937	100.902	518.836	-2.36232	-1.78697	0.015	0.0286626	yes
mRNA_10316	gene_10316	24610	scaffoldGtr_00016:691686-693204	1.41995	4.43696	-1.64374	-1.2138	0.09885	0.162261	no
mRNA_10317	gene_10317	96524	scaffoldGtr_00016:693715-694951	12.2281	58.9725	-2.26984	-1.67221	0.02845	0.0526229	no
mRNA_10318	gene_10318	96525	scaffoldGtr_00016:695646-696558	159.908	5.12326	4.96404	3.03982	0.0014	0.00282561	yes
mRNA_10319	gene_10319	96526	scaffoldGtr_00016:697155-697698	2.34127	1.9847	0.238376	0.133017	0.8423	0.876635	no
mRNA_1032	gene_1032	53483	scaffoldGtr_00001:2790577-2792718	566.866	2542.62	-2.16524	-1.63023	0.02615	0.048823	yes
mRNA_10320	gene_10320	133247	scaffoldGtr_00016:699288-699723	19.741	49.6653	-1.33104	-0.979419	0.1889	0.264663	no
mRNA_10321	gene_10321	118043	scaffoldGtr_00016:702601-707374	56.2258	427.333	-2.92606	-2.14456	0.0027	0.00538358	yes
mRNA_10322	gene_10322	96528	scaffoldGtr_00016:708793-710253	6.15545	21.223	-1.78569	-1.32655	0.0765	0.13217	no
mRNA_10323	gene_10323	49168	scaffoldGtr_00016:712059-712852	2.52002	9.09101	-1.85101	-1.34944	0.07245	0.125716	no
mRNA_10324	gene_10324	15264	scaffoldGtr_00016:713921-716109	0.212128	0.0782504	1.43877	0	1	1	no
mRNA_10325	gene_10325	48937	scaffoldGtr_00016:716175-716964	0.326005	1.58281	-2.27952	-1.42373	0.0691	0.120426	no
mRNA_10326	gene_10326	133251	scaffoldGtr_00016:718913-719885	0.81675	1.15812	-0.503817	-0.34921	0.62835	0.696824	no
mRNA_10327	gene_10327	112496	scaffoldGtr_00016:722239-722566	2.10634	11.2397	-2.41579	-1.51547	0.03445	0.0631281	no
mRNA_10328	gene_10328	81480	scaffoldGtr_00016:722741-724098	16.4341	53.9349	-1.71452	-1.26833	0.09055	0.153663	no
mRNA_10329	gene_10329	133253	scaffoldGtr_00016:727128-727590	0	0	0	0	1	1	no
mRNA_1033	gene_1033	113412	scaffoldGtr_00001:2792763-2795070	7.84867	23.5584	-1.58572	-1.16324	0.1184	0.187091	no
mRNA_10330	gene_10330	96531	scaffoldGtr_00016:728764-731180	9.70923	50.8156	-2.38784	-1.7843	0.01755	0.0333802	yes
mRNA_10331	gene_10331	49224	scaffoldGtr_00016:731650-732856	25.7396	38.73	-0.589462	-0.428124	0.5125	0.591949	no
mRNA_10332	gene_10332	133257	scaffoldGtr_00016:733903-735710	0.977244	4.37367	-2.16205	-1.57958	0.03995	0.0727471	no
mRNA_10333	gene_10333	133258	scaffoldGtr_00016:736524-737455	3.38306	7.93353	-1.22963	-0.921388	0.21695	0.297636	no
mRNA_10334	gene_10334	133259	scaffoldGtr_00016:738076-738865	2.486	11.4105	-2.19847	-1.12526	0.1543	0.22786	no
mRNA_10335	gene_10335	133260	scaffoldGtr_00016:742006-742587	3.6	5.69239	-0.661038	-0.428741	0.55795	0.633898	no
mRNA_10336	gene_10336	49086	scaffoldGtr_00016:744979-747288	0.515111	2.79965	-2.44229	-1.72423	0.02775	0.0513706	no
mRNA_10337	gene_10337	133262	scaffoldGtr_00016:754516-755908	2.58868	8.65436	-1.74121	-1.28657	0.0876	0.149267	no
mRNA_10338	gene_10338	133263	scaffoldGtr_00016:757117-757659	9.02535	15.5718	-0.786878	-0.572369	0.40915	0.493901	no
mRNA_10339	gene_10339	66072	scaffoldGtr_00016:759408-762522	61.7169	174.51	-1.49957	-1.11367	0.136	0.205255	no
mRNA_1034	gene_1034	68943	scaffoldGtr_00001:2795267-2796739	137.083	385.599	-1.49205	-1.09833	0.14115	0.210749	no
mRNA_10340	gene_10340	96536	scaffoldGtr_00016:765266-767749	13.1779	41.163	-1.64322	-1.20689	0.1081	0.172598	no
mRNA_10341	gene_10341	133266	scaffoldGtr_00016:787696-789411	0.914524	2.98054	-1.70448	-1.10097	0.3459	0.430172	no
mRNA_10342	gene_10342	133267	scaffoldGtr_00016:789907-790870	3.73586	12.1998	-1.70734	-1.26516	0.0844	0.144429	no
mRNA_10343	gene_10343	133268	scaffoldGtr_00016:791630-792665	0.197459	0.634647	-1.68441	-0.799022	0.29665	0.378031	no
mRNA_10344	gene_10344	133269	scaffoldGtr_00016:793368-794558	8.15783	21.6909	-1.41083	-0.809073	0.26245	0.340102	no
mRNA_10345	gene_10345	118045	scaffoldGtr_00016:795846-797868	61.1295	181.111	-1.56693	-1.16442	0.1156	0.18319	no
mRNA_10346	gene_10346	49094	scaffoldGtr_00016:798270-799418	57.1254	464.065	-3.02212	-1.72697	0.0322	0.0591579	no
mRNA_10347	gene_10347	141114	scaffoldGtr_00017:3078-5760	7.36271	37.1904	-2.33662	-1.71953	0.0255	0.0477056	yes
mRNA_10348	gene_10348	141115	scaffoldGtr_00017:6088-7934	53.1027	2.7189	4.28769	3.15741	0.00015	0.000314441	yes
mRNA_10349	gene_10349	49473	scaffoldGtr_00017:8471-11805	61.0956	21.3352	1.51783	1.13151	0.1276	0.197651	no
mRNA_1035	gene_1035	109200	scaffoldGtr_00001:2796868-2800341	0.0961696	201.402	-11.0322	-0.331094	0.13925	0.20816	no
mRNA_10350	gene_10350	49480	scaffoldGtr_00017:14147-16730	29.7215	16.8231	0.821062	0.608872	0.39315	0.47819	no
mRNA_10351	gene_10351	118046	scaffoldGtr_00017:18373-21379	20.3692	26.1086	-0.358137	-0.266661	0.7147	0.771391	no
mRNA_10352	gene_10352	8019	scaffoldGtr_00017:21603-22129	0	0.956295	#NAME?	0	1	1	no
mRNA_10353	gene_10353	141118	scaffoldGtr_00017:24488-27444	170.512	17.4697	3.28695	2.41848	0.0015	0.00302313	yes
mRNA_10354	gene_10354	133278	scaffoldGtr_00017:27520-29314	126.77	24.6409	2.36309	1.7664	0.01875	0.0355977	yes
mRNA_10355	gene_10355	81499	scaffoldGtr_00017:31936-32989	749.161	140.901	2.41059	1.78454	0.01315	0.0253092	yes
mRNA_10356	gene_10356	81501	scaffoldGtr_00017:34086-36300	47.4805	33.4805	0.504013	0.373558	0.6046	0.675829	no
mRNA_10357	gene_10357	21123	scaffoldGtr_00017:36547-36703	176.154	224.871	-0.352264	-0.15822	0.84085	0.875476	no
mRNA_10358	gene_10358	118049	scaffoldGtr_00017:36993-39487	65.6233	27.4084	1.25959	0.896497	0.17455	0.250052	no
mRNA_10359	gene_10359	49630	scaffoldGtr_00017:41028-42656	37.475	97.4785	-1.37916	-1.02781	0.1688	0.242897	no
mRNA_1036	gene_1036	135505	scaffoldGtr_00001:2796868-2800341	111.723	176.06	-0.656138	-0.311422	0.64075	0.707565	no
mRNA_10360	gene_10360	81512	scaffoldGtr_00017:42716-46740	52.585	292.46	-2.47551	-1.89722	0.01595	0.0304239	yes
mRNA_10361	gene_10361	141125	scaffoldGtr_00017:49616-51577	29.8277	73.2284	-1.29575	-0.947159	0.20185	0.280373	no
mRNA_10362	gene_10362	141126	scaffoldGtr_00017:51779-54895	11.8371	30.7867	-1.379	-1.01727	0.1689	0.243024	no
mRNA_10363	gene_10363	81515	scaffoldGtr_00017:55686-58262	20.2381	63.6388	-1.65283	-1.23118	0.09975	0.162261	no
mRNA_10364	gene_10364	118054	scaffoldGtr_00017:60062-61686	75.7047	206.144	-1.4452	-1.06732	0.154	0.227464	no
mRNA_10365	gene_10365	96556	scaffoldGtr_00017:61766-64720	5.11937	12.9149	-1.335	-0.983203	0.1834	0.260037	no
mRNA_10366	gene_10366	49703	scaffoldGtr_00017:66972-70125	15.788	63.9582	-2.01831	-1.49911	0.0484	0.0865714	no
mRNA_10367	gene_10367	49593	scaffoldGtr_00017:70365-71840	5.07162	16.6389	-1.71405	-1.25763	0.0916	0.155132	no
mRNA_10368	gene_10368	81523	scaffoldGtr_00017:72073-73780	25.5292	131.89	-2.36911	-1.7734	0.02175	0.0410393	yes
mRNA_10369	gene_10369	49432	scaffoldGtr_00017:73849-75717	0	117.993	#NAME?	#NAME?	0.15705	0.230648	no
mRNA_1037	gene_1037	68950	scaffoldGtr_00001:2800633-2801781	36.7981	117.889	-1.67973	-1.24404	0.0996	0.162261	no
mRNA_10370	gene_10370	81529	scaffoldGtr_00017:73849-75717	52.9931	95.5862	-0.850998	-0.613933	0.38875	0.473794	no
mRNA_10371	gene_10371	141132	scaffoldGtr_00017:76202-77551	59.9383	45.6504	0.392852	0.29275	0.68835	0.748982	no
mRNA_10372	gene_10372	141133	scaffoldGtr_00017:77970-81773	12.7591	53.5822	-2.07022	-1.52897	0.04375	0.0788445	no
mRNA_10373	gene_10373	118057	scaffoldGtr_00017:82179-84517	36.5154	73.036	-1.0001	-0.735156	0.32125	0.4045	no
mRNA_10374	gene_10374	81533	scaffoldGtr_00017:84700-85931	28.8655	95.384	-1.7244	-1.27957	0.09315	0.15706	no
mRNA_10375	gene_10375	112506	scaffoldGtr_00017:86091-88031	15.9402	84.0445	-2.39848	-1.75936	0.0212	0.0400345	yes
mRNA_10376	gene_10376	133299	scaffoldGtr_00017:86091-88031	0.903752	4.02042	-2.15335	-0.235488	0.27095	0.349699	no
mRNA_10377	gene_10377	81538	scaffoldGtr_00017:88251-89858	91.8973	303.241	-1.72237	-1.27565	0.0891	0.151489	no
mRNA_10378	gene_10378	49425	scaffoldGtr_00017:90193-91456	42.8728	79.0178	-0.882114	-0.651628	0.3672	0.451955	no
mRNA_10379	gene_10379	141139	scaffoldGtr_00017:91609-92272	12.1079	16.258	-0.425194	-0.317846	0.66055	0.724824	no
mRNA_1038	gene_1038	30516	scaffoldGtr_00001:2801906-2807369	0	526.293	#NAME?	#NAME?	0.0933	0.15706	no
mRNA_10380	gene_10380	81543	scaffoldGtr_00017:92746-96275	38.3679	67.7984	-0.821349	-0.607125	0.4089	0.493668	no
mRNA_10381	gene_10381	81547	scaffoldGtr_00017:96300-97490	30.1307	72.5446	-1.26764	-0.943778	0.1955	0.272776	no
mRNA_10382	gene_10382	141142	scaffoldGtr_00017:97760-101521	19.7294	60.6597	-1.62039	-1.20047	0.1123	0.178602	no
mRNA_10383	gene_10383	49382	scaffoldGtr_00017:101631-102935	6.40908	21.4101	-1.7401	-1.29349	0.0873	0.148816	no
mRNA_10384	gene_10384	118065	scaffoldGtr_00017:103291-104052	102.321	594.987	-2.53976	-1.9093	0.01555	0.0296849	yes
mRNA_10385	gene_10385	108278	scaffoldGtr_00017:104414-105886	2.31197	18.5442	-3.00377	-2.23636	0.0049	0.00964421	yes
mRNA_10386	gene_10386	123285	scaffoldGtr_00017:106720-107734	4.68658	14.6431	-1.64361	-1.2269	0.09705	0.160527	no
mRNA_10387	gene_10387	123286	scaffoldGtr_00017:108767-111270	26.2897	70.4546	-1.4222	-1.04401	0.16215	0.237176	no
mRNA_10388	gene_10388	96567	scaffoldGtr_00017:111598-113814	39.8557	665.454	-4.06148	-3.02034	5e-05	0.000106741	yes
mRNA_10389	gene_10389	81557	scaffoldGtr_00017:114114-115663	78.1636	349.02	-2.15874	-1.61088	0.0335	0.0614573	no
mRNA_1039	gene_1039	135507	scaffoldGtr_00001:2801906-2807369	64.6796	113.329	-0.809141	-0.457271	0.5667	0.641865	no
mRNA_10390	gene_10390	123288	scaffoldGtr_00017:115801-116941	23.4618	64.5061	-1.45912	-1.09217	0.14835	0.220064	no
mRNA_10391	gene_10391	66149	scaffoldGtr_00017:117952-118726	751.98	1267.3	-0.752995	-0.577137	0.43375	0.517764	no
mRNA_10392	gene_10392	8189	scaffoldGtr_00017:119780-119993	0	0	0	0	1	1	no
mRNA_10393	gene_10393	112513	scaffoldGtr_00017:121703-123015	61.0939	78.7646	-0.366519	-0.268539	0.71205	0.769188	no
mRNA_10394	gene_10394	49422	scaffoldGtr_00017:123268-124707	29.585	78.7855	-1.41306	-1.06748	0.1437	0.214183	no
mRNA_10395	gene_10395	133317	scaffoldGtr_00017:125925-126445	343.311	119.953	1.51705	1.15406	0.12295	0.192991	no
mRNA_10396	gene_10396	141152	scaffoldGtr_00017:152045-155131	18.6242	37.0954	-0.994058	-0.7297	0.322	0.405299	no
mRNA_10397	gene_10397	28540	scaffoldGtr_00017:159666-160750	98.4448	231.25	-1.23207	-0.911224	0.2248	0.305155	no
mRNA_10398	gene_10398	141154	scaffoldGtr_00017:163760-166019	29.0739	58.7098	-1.01388	-0.747798	0.31615	0.399044	no
mRNA_10399	gene_10399	66165	scaffoldGtr_00017:166124-167064	62.7577	151.795	-1.27426	-0.939214	0.2059	0.284822	no
mRNA_104	gene_104	134798	scaffoldGtr_00001:319833-321229	16.5824	91.8595	-2.46978	-1.84978	0.01415	0.0270934	yes
mRNA_1040	gene_1040	135508	scaffoldGtr_00001:2807433-2808738	24.9543	49.3936	-0.985036	-0.729802	0.32445	0.407849	no
mRNA_10400	gene_10400	112518	scaffoldGtr_00017:167129-170032	139.361	327.799	-1.23398	-0.68302	0.3528	0.437205	no
mRNA_10401	gene_10401	66170	scaffoldGtr_00017:167129-170032	129.755	327.567	-1.336	-0.579207	0.527	0.605453	no
mRNA_10402	gene_10402	118074	scaffoldGtr_00017:170428-173717	14.6233	45.4095	-1.63472	-1.20678	0.1069	0.17089	no
mRNA_10403	gene_10403	81585	scaffoldGtr_00017:173772-176204	13.5806	40.1212	-1.56282	-1.16165	0.11905	0.188039	no
mRNA_10404	gene_10404	133326	scaffoldGtr_00017:176488-177592	17.6975	46.7154	-1.40035	-1.02866	0.1739	0.249233	no
mRNA_10405	gene_10405	108291	scaffoldGtr_00017:177979-178862	44.0297	88.3713	-1.0051	-0.755157	0.3012	0.382918	no
mRNA_10406	gene_10406	112521	scaffoldGtr_00017:179053-181995	90.0025	380.9	-2.08138	-1.58094	0.03855	0.0703126	no
mRNA_10407	gene_10407	118079	scaffoldGtr_00017:182633-185075	2.80206	5.05915	-0.852406	-0.630885	0.3921	0.477131	no
mRNA_10408	gene_10408	133330	scaffoldGtr_00017:187261-188883	68.2997	817.457	-3.58119	-2.6765	0.0008	0.00162901	yes
mRNA_10409	gene_10409	141164	scaffoldGtr_00017:188956-191160	12.3034	31.6791	-1.36447	-1.02605	0.16235	0.237441	no
mRNA_1041	gene_1041	135509	scaffoldGtr_00001:2808949-2810452	15.8022	45.5879	-1.52852	-1.13794	0.1355	0.20459	no
mRNA_10410	gene_10410	81597	scaffoldGtr_00017:191234-193817	7.94064	25.8577	-1.70326	-0.742296	0.38045	0.465427	no
mRNA_10411	gene_10411	81601	scaffoldGtr_00017:191234-193817	52.0837	95.3149	-0.871871	-0.485406	0.49585	0.576453	no
mRNA_10412	gene_10412	81604	scaffoldGtr_00017:194003-195900	14.3413	26.8573	-0.905132	-0.690463	0.3496	0.433932	no
mRNA_10413	gene_10413	141168	scaffoldGtr_00017:199363-202463	36.4382	64.8699	-0.832096	-0.611214	0.4079	0.492693	no
mRNA_10414	gene_10414	96584	scaffoldGtr_00017:202771-203778	134.037	1041.14	-2.95746	-2.1915	0.00715	0.013961	yes
mRNA_10415	gene_10415	81608	scaffoldGtr_00017:204899-206987	37.679	98.0432	-1.37966	-0.9703	0.1141	0.181058	no
mRNA_10416	gene_10416	112526	scaffoldGtr_00017:207086-208459	85.5201	320.473	-1.90587	-1.40154	0.06155	0.108515	no
mRNA_10417	gene_10417	133339	scaffoldGtr_00017:208729-210926	8.41461	17.6265	-1.06678	-0.79524	0.27855	0.358133	no
mRNA_10418	gene_10418	133340	scaffoldGtr_00017:211568-212210	0	0.40615	#NAME?	0	1	1	no
mRNA_10419	gene_10419	112528	scaffoldGtr_00017:212920-214193	36.5635	91.1109	-1.31722	-0.968265	0.1896	0.265539	no
mRNA_1042	gene_1042	124654	scaffoldGtr_00001:2810812-2811648	37.9996	185.01	-2.28354	-1.69623	0.0266	0.0496326	yes
mRNA_10420	gene_10420	118089	scaffoldGtr_00017:215116-226534	11.8586	23.8561	-1.00842	-0.225001	0.6394	0.706423	no
mRNA_10421	gene_10421	66207	scaffoldGtr_00017:215116-226534	47.2291	129.692	-1.45734	-1.10475	0.12205	0.191722	no
mRNA_10422	gene_10422	133344	scaffoldGtr_00017:230354-231683	1.05885	6.21602	-2.55349	-1.87604	0.01915	0.0363384	yes
mRNA_10423	gene_10423	81621	scaffoldGtr_00017:231810-233238	27.6289	74.3418	-1.428	-1.06274	0.15155	0.224303	no
mRNA_10424	gene_10424	66213	scaffoldGtr_00017:234594-240232	14.8747	51.4593	-1.79057	-1.34492	0.07405	0.128268	no
mRNA_10425	gene_10425	112531	scaffoldGtr_00017:244206-247421	289.923	954.518	-1.7191	-1.24673	0.0592	0.104655	no
mRNA_10426	gene_10426	81625	scaffoldGtr_00017:244206-247421	12.6187	81.9558	-2.69928	-0.56069	0.28095	0.360738	no
mRNA_10427	gene_10427	66218	scaffoldGtr_00017:247645-252082	22.9911	75.736	-1.71991	-1.2808	0.08545	0.146025	no
mRNA_10428	gene_10428	141181	scaffoldGtr_00017:252480-254372	17.4227	75.848	-2.12214	-1.57612	0.0323	0.059334	no
mRNA_10429	gene_10429	49547	scaffoldGtr_00017:254602-256575	48.2919	169.645	-1.81267	-1.35031	0.06015	0.106224	no
mRNA_1043	gene_1043	135510	scaffoldGtr_00001:2811901-2813977	20.8243	46.1502	-1.14807	-0.855332	0.2485	0.325764	no
mRNA_10430	gene_10430	29445	scaffoldGtr_00017:258386-259386	7.53536	17.5435	-1.21919	-0.895015	0.204	0.282534	no
mRNA_10431	gene_10431	141182	scaffoldGtr_00017:262355-263551	2.73473	9.26598	-1.76055	-1.32839	0.07965	0.137121	no
mRNA_10432	gene_10432	141183	scaffoldGtr_00017:264278-266233	2.46745	6.28845	-1.34968	-0.994181	0.16565	0.240524	no
mRNA_10433	gene_10433	101578	scaffoldGtr_00017:264278-266233	5.36945	13.7932	-1.36111	-0.367585	0.6691	0.732264	no
mRNA_10434	gene_10434	96594	scaffoldGtr_00017:270898-271777	0	0	0	0	1	1	no
mRNA_10435	gene_10435	108312	scaffoldGtr_00017:294457-295916	0	0	0	0	1	1	no
mRNA_10436	gene_10436	133358	scaffoldGtr_00017:297867-299219	0	0	0	0	1	1	no
mRNA_10437	gene_10437	49718	scaffoldGtr_00017:300724-305434	0.995316	9.47879	-3.25148	-2.36649	0.0013	0.00262681	yes
mRNA_10438	gene_10438	133360	scaffoldGtr_00017:305935-306875	14.0024	70.1893	-2.32558	-1.71974	0.0245	0.0460211	yes
mRNA_10439	gene_10439	141184	scaffoldGtr_00017:309482-310976	6.70679	27.4494	-2.03308	-1.53469	0.04555	0.0817602	no
mRNA_1044	gene_1044	113417	scaffoldGtr_00001:2814068-2815993	108.614	152.85	-0.492899	-0.372068	0.60785	0.678734	no
mRNA_10440	gene_10440	141185	scaffoldGtr_00017:312947-315080	6.26355	25.0358	-1.99894	-1.51139	0.04455	0.0801761	no
mRNA_10441	gene_10441	141186	scaffoldGtr_00017:315258-315740	0	0	0	0	1	1	no
mRNA_10442	gene_10442	101579	scaffoldGtr_00017:320650-321879	0	0	0	0	1	1	no
mRNA_10443	gene_10443	118097	scaffoldGtr_00017:328545-331352	62.834	293.724	-2.22484	-1.70141	0.0264	0.0492736	yes
mRNA_10444	gene_10444	49381	scaffoldGtr_00017:341700-344556	0	0	0	0	1	1	no
mRNA_10445	gene_10445	101581	scaffoldGtr_00017:341700-344556	101.397	252.053	-1.31372	-0.961459	0.1935	0.270397	no
mRNA_10446	gene_10446	112534	scaffoldGtr_00017:345140-345731	4.82533	8.36132	-0.793103	-0.564363	0.40605	0.490917	no
mRNA_10447	gene_10447	66229	scaffoldGtr_00017:346065-348108	24.81	107.584	-2.11646	-1.54943	0.04275	0.0775658	no
mRNA_10448	gene_10448	66232	scaffoldGtr_00017:348264-349740	37.8059	140.911	-1.8981	-1.39732	0.06265	0.110281	no
mRNA_10449	gene_10449	81647	scaffoldGtr_00017:350330-351646	20.266	35.3275	-0.801725	-0.592926	0.41645	0.500997	no
mRNA_1045	gene_1045	68954	scaffoldGtr_00001:2816079-2818042	88.6769	148.348	-0.742351	-0.560822	0.44815	0.531624	no
mRNA_10450	gene_10450	81649	scaffoldGtr_00017:351892-353790	21.1487	65.8026	-1.63757	-1.22987	0.1024	0.165427	no
mRNA_10451	gene_10451	123315	scaffoldGtr_00017:354369-357327	15.9693	39.2577	-1.29767	-0.969705	0.1937	0.27064	no
mRNA_10452	gene_10452	141193	scaffoldGtr_00017:358798-361546	4.56825	14.5449	-1.6708	-1.22994	0.1012	0.163784	no
mRNA_10453	gene_10453	49413	scaffoldGtr_00017:362936-363939	43.9804	167.31	-1.92759	-1.44212	0.057	0.101024	no
mRNA_10454	gene_10454	118104	scaffoldGtr_00017:364456-366372	34.6787	99.3658	-1.5187	-1.12735	0.1311	0.200254	no
mRNA_10455	gene_10455	133375	scaffoldGtr_00017:366568-367998	1.33245	5.21044	-1.96733	-1.43486	0.05915	0.104572	no
mRNA_10456	gene_10456	49552	scaffoldGtr_00017:368175-369992	5.56156	15.5079	-1.47945	-1.09367	0.14665	0.218205	no
mRNA_10457	gene_10457	112537	scaffoldGtr_00017:370188-376269	8.90898	24.5239	-1.46086	-0.533698	0.67305	0.735732	no
mRNA_10458	gene_10458	81660	scaffoldGtr_00017:370188-376269	54.6123	112.155	-1.0382	-0.559519	0.4222	0.506539	no
mRNA_10459	gene_10459	141197	scaffoldGtr_00017:370188-376269	42.0214	149.032	-1.82643	-0.742561	0.53675	0.614483	no
mRNA_1046	gene_1046	109203	scaffoldGtr_00001:2818291-2819582	10.6762	45.9616	-2.10603	-1.5712	0.0406	0.0738618	no
mRNA_10460	gene_10460	141198	scaffoldGtr_00017:376658-377904	122.711	1899.62	-3.95238	-2.97797	0.00015	0.000314441	yes
mRNA_10461	gene_10461	118109	scaffoldGtr_00017:378202-382602	16.8897	83.5414	-2.30635	-1.71105	0.0264	0.0492736	yes
mRNA_10462	gene_10462	81668	scaffoldGtr_00017:385653-388106	18.1084	33.4321	-0.884575	-0.484083	0.513	0.592441	no
mRNA_10463	gene_10463	96613	scaffoldGtr_00017:385653-388106	44.454	6.0685	2.8729	0.998621	0.19265	0.269336	no
mRNA_10464	gene_10464	118111	scaffoldGtr_00017:390554-391892	247.352	500.327	-1.01631	-0.75756	0.31105	0.393559	no
mRNA_10465	gene_10465	133385	scaffoldGtr_00017:392179-393781	0.69894	2.91051	-2.05803	-1.44338	0.04645	0.0832918	no
mRNA_10466	gene_10466	118112	scaffoldGtr_00017:394357-395735	21.984	47.0674	-1.09827	-0.813901	0.27355	0.352591	no
mRNA_10467	gene_10467	133387	scaffoldGtr_00017:396629-398680	48.0221	277.579	-2.53113	-1.90271	0.0147	0.0281079	yes
mRNA_10468	gene_10468	49414	scaffoldGtr_00017:404616-405088	498.98	2480.37	-2.3135	-1.72707	0.0211	0.0398515	yes
mRNA_10469	gene_10469	81678	scaffoldGtr_00017:405381-408308	26.2948	89.3862	-1.76527	-1.30054	0.08615	0.147076	no
mRNA_1047	gene_1047	118964	scaffoldGtr_00001:2821172-2824202	33.9241	106.584	-1.65161	-1.21995	0.10245	0.165502	no
mRNA_10470	gene_10470	81680	scaffoldGtr_00017:408547-410886	38.8256	118.757	-1.61293	-1.1992	0.1115	0.177451	no
mRNA_10471	gene_10471	118115	scaffoldGtr_00017:411225-413656	1.37264	5.6643	-2.04495	-1.51506	0.04795	0.0858311	no
mRNA_10472	gene_10472	141207	scaffoldGtr_00017:415215-416705	14.1993	40.6491	-1.5174	-1.11572	0.1361	0.20539	no
mRNA_10473	gene_10473	141208	scaffoldGtr_00017:416775-417886	153.728	357.017	-1.21561	-0.932864	0.2078	0.286943	no
mRNA_10474	gene_10474	133393	scaffoldGtr_00017:418037-418696	36.4461	94.63	-1.37653	-1.04486	0.1519	0.224773	no
mRNA_10475	gene_10475	49477	scaffoldGtr_00017:418957-419558	36.4966	61.163	-0.744898	-0.569057	0.4479	0.531403	no
mRNA_10476	gene_10476	123329	scaffoldGtr_00017:424004-426254	11.7658	47.402	-2.01035	-1.48387	0.05085	0.0907223	no
mRNA_10477	gene_10477	108338	scaffoldGtr_00017:427669-429458	4.25744	28.519	-2.74386	-2.02351	0.0109	0.0210928	yes
mRNA_10478	gene_10478	81686	scaffoldGtr_00017:429985-434517	18.7538	88.3258	-2.23565	-1.29358	0.08215	0.140975	no
mRNA_10479	gene_10479	141212	scaffoldGtr_00017:429985-434517	20.0245	43.4492	-1.11756	-0.434821	0.5191	0.598137	no
mRNA_1048	gene_1048	102613	scaffoldGtr_00001:2824281-2828909	3.38824	12.1248	-1.83935	-1.34587	0.0714	0.124041	no
mRNA_10480	gene_10480	66280	scaffoldGtr_00017:438011-441234	22.2033	218.368	-3.29792	-2.46396	0.002	0.00400936	yes
mRNA_10481	gene_10481	81695	scaffoldGtr_00017:441373-443018	34.3216	103.611	-1.59399	-1.18725	0.1136	0.180341	no
mRNA_10482	gene_10482	81698	scaffoldGtr_00017:443293-448886	55.6114	255.927	-2.20228	-1.46055	0.0421	0.0764405	no
mRNA_10483	gene_10483	123333	scaffoldGtr_00017:443293-448886	27.0066	56.3169	-1.06026	-0.388874	0.5834	0.656901	no
mRNA_10484	gene_10484	81701	scaffoldGtr_00017:449448-451289	17.765	42.1381	-1.24609	-0.931082	0.1987	0.27676	no
mRNA_10485	gene_10485	141216	scaffoldGtr_00017:451653-457611	12.8739	43.95	-1.77141	-0.731348	0.54475	0.621781	no
mRNA_10486	gene_10486	112550	scaffoldGtr_00017:451653-457611	149.499	327.142	-1.12978	-0.545639	0.29025	0.371061	no
mRNA_10487	gene_10487	123335	scaffoldGtr_00017:451653-457611	73.1917	171.445	-1.22799	-0.591995	0.408	0.492794	no
mRNA_10488	gene_10488	49681	scaffoldGtr_00017:458696-460365	8.37122	27.9827	-1.74102	-1.30579	0.07745	0.13368	no
mRNA_10489	gene_10489	49654	scaffoldGtr_00017:460435-461337	9.64905	36.9686	-1.93784	-1.44826	0.05415	0.0962434	no
mRNA_1049	gene_1049	113421	scaffoldGtr_00001:2829094-2830013	21.3691	69.1826	-1.69489	-1.24828	0.097	0.160453	no
mRNA_10490	gene_10490	49503	scaffoldGtr_00017:462410-463215	18.8426	61.6846	-1.71091	-1.27192	0.0873	0.148816	no
mRNA_10491	gene_10491	133405	scaffoldGtr_00017:463627-467728	31.0102	44.1864	-0.51086	-0.379132	0.60645	0.677491	no
mRNA_10492	gene_10492	133406	scaffoldGtr_00017:468154-469314	11.2108	31.395	-1.48564	-1.11635	0.13465	0.203445	no
mRNA_10493	gene_10493	118126	scaffoldGtr_00017:469711-471033	21.3511	56.855	-1.41298	-1.05888	0.15365	0.227009	no
mRNA_10494	gene_10494	25099	scaffoldGtr_00017:472314-472638	1.04702	4.23302	-2.01539	-1.10679	0.17835	0.254866	no
mRNA_10495	gene_10495	141222	scaffoldGtr_00017:473067-474032	34.5048	176.317	-2.35331	-1.76768	0.02165	0.0408553	yes
mRNA_10496	gene_10496	141223	scaffoldGtr_00017:474105-475321	79.3836	175.483	-1.14442	-0.833673	0.26115	0.338621	no
mRNA_10497	gene_10497	66309	scaffoldGtr_00017:475690-482645	23.9635	84.4395	-1.81708	-1.34771	0.07305	0.126678	no
mRNA_10498	gene_10498	118130	scaffoldGtr_00017:482662-484082	61.0644	227.335	-1.89642	-1.39914	0.0635	0.111654	no
mRNA_10499	gene_10499	133414	scaffoldGtr_00017:488485-490126	28.9625	164.875	-2.50911	-1.86673	0.015	0.0286626	yes
mRNA_105	gene_105	31568	scaffoldGtr_00001:322054-323875	10.8367	88.3173	-3.02677	-2.2917	0.00385	0.00761399	yes
mRNA_1050	gene_1050	32793	scaffoldGtr_00001:2830961-2836447	46.9931	134.594	-1.5181	-1.14963	0.1241	0.194583	no
mRNA_10500	gene_10500	118131	scaffoldGtr_00017:491202-493287	37.7876	317.592	-3.07119	-2.29046	0.00335	0.00664808	yes
mRNA_10501	gene_10501	141227	scaffoldGtr_00017:493576-500428	10.3091	27.098	-1.39427	-1.02221	0.1677	0.241803	no
mRNA_10502	gene_10502	141228	scaffoldGtr_00017:500638-502551	21.2146	49.0686	-1.20974	-0.896238	0.22615	0.306747	no
mRNA_10503	gene_10503	112555	scaffoldGtr_00017:502711-504007	53.5516	95.8861	-0.840391	-0.616199	0.3989	0.483875	no
mRNA_10504	gene_10504	108356	scaffoldGtr_00017:504118-506351	5.80341	26.6873	-2.20118	-1.63393	0.03515	0.0643521	no
mRNA_10505	gene_10505	112556	scaffoldGtr_00017:506687-508524	28.0185	84.709	-1.59614	-1.17022	0.1192	0.188255	no
mRNA_10506	gene_10506	112557	scaffoldGtr_00017:508786-510405	71.4631	147.657	-1.04697	-0.771912	0.29885	0.380377	no
mRNA_10507	gene_10507	49369	scaffoldGtr_00017:511200-512721	2.80221	6.80047	-1.27907	-0.973184	0.1901	0.266172	no
mRNA_10508	gene_10508	141232	scaffoldGtr_00017:513428-516888	22.8407	53.6224	-1.23123	-0.912801	0.2151	0.295498	no
mRNA_10509	gene_10509	81739	scaffoldGtr_00017:517718-522090	216.05	558.035	-1.36899	-0.946651	0.18885	0.2646	no
mRNA_1051	gene_1051	113424	scaffoldGtr_00001:2836699-2837707	17.6154	59.9588	-1.76714	-1.29582	0.07845	0.135246	no
mRNA_10510	gene_10510	133425	scaffoldGtr_00017:517718-522090	186.455	7.81149	4.57708	0.464333	0.0788	0.135803	no
mRNA_10511	gene_10511	133426	scaffoldGtr_00017:524423-525839	7.70568	37.5396	-2.28442	-1.67714	0.02875	0.0531583	no
mRNA_10512	gene_10512	96647	scaffoldGtr_00017:526952-528531	4.40865	12.5788	-1.51259	-1.12914	0.12665	0.197651	no
mRNA_10513	gene_10513	49505	scaffoldGtr_00017:529337-530749	57.6005	139.344	-1.27449	-0.937898	0.20955	0.288921	no
mRNA_10514	gene_10514	133429	scaffoldGtr_00017:531182-533063	14.7347	24.728	-0.746927	-0.55423	0.44795	0.531446	no
mRNA_10515	gene_10515	66334	scaffoldGtr_00017:533796-538312	12.0909	51.8024	-2.0991	-1.09501	0.29325	0.374327	no
mRNA_10516	gene_10516	108364	scaffoldGtr_00017:533796-538312	16.2964	115.21	-2.82165	-1.53598	0.0508	0.0906361	no
mRNA_10517	gene_10517	133432	scaffoldGtr_00017:545644-547219	0.138788	1.70885	-3.62208	-2.00705	0.0574	0.101679	no
mRNA_10518	gene_10518	141236	scaffoldGtr_00017:547292-549094	22	181.459	-3.04406	-2.28096	0.00445	0.00877297	yes
mRNA_10519	gene_10519	49500	scaffoldGtr_00017:553873-554868	23.6119	75.7473	-1.68168	-1.24449	0.0976	0.161322	no
mRNA_1052	gene_1052	32459	scaffoldGtr_00001:2837872-2838361	60.3099	159.303	-1.40131	-1.04506	0.1645	0.24028	no
mRNA_10520	gene_10520	49327	scaffoldGtr_00017:560207-562516	8.91712	9.83251	-0.140982	-0.104222	0.8798	0.906633	no
mRNA_10521	gene_10521	141238	scaffoldGtr_00017:569804-574101	7.20693	30.2624	-2.07007	-1.55645	0.03725	0.0680358	no
mRNA_10522	gene_10522	66344	scaffoldGtr_00017:574160-575507	19.2103	86.0213	-2.16282	-1.59958	0.03605	0.065929	no
mRNA_10523	gene_10523	81757	scaffoldGtr_00017:575831-578088	36.1544	83.542	-1.20833	-0.903308	0.2207	0.301821	no
mRNA_10524	gene_10524	118143	scaffoldGtr_00017:578725-580299	35.2824	80.726	-1.19409	-0.887932	0.22645	0.307114	no
mRNA_10525	gene_10525	101612	scaffoldGtr_00017:580316-580487	76.8967	222.534	-1.53303	-0.978459	0.19785	0.275717	no
mRNA_10526	gene_10526	81761	scaffoldGtr_00017:580921-583043	21.8317	92.6548	-2.08544	-1.59667	0.03655	0.0668086	no
mRNA_10527	gene_10527	123356	scaffoldGtr_00017:583442-587404	10.7484	36.6357	-1.76913	-1.30976	0.0801	0.137795	no
mRNA_10528	gene_10528	133442	scaffoldGtr_00017:587748-587949	0	0	0	0	1	1	no
mRNA_10529	gene_10529	96659	scaffoldGtr_00017:588316-589581	11.0925	52.6336	-2.2464	-1.67013	0.0312	0.0575071	no
mRNA_1053	gene_1053	68965	scaffoldGtr_00001:2840242-2841190	157.817	539.344	-1.77295	-1.30779	0.0846	0.144744	no
mRNA_10530	gene_10530	133444	scaffoldGtr_00017:591587-592046	43.138	96.8658	-1.16703	-0.875186	0.19755	0.275338	no
mRNA_10531	gene_10531	96660	scaffoldGtr_00017:594820-595757	2.49092	5.59172	-1.16661	-0.852234	0.2545	0.331136	no
mRNA_10532	gene_10532	49415	scaffoldGtr_00017:596338-596783	529.955	48.0929	3.46197	2.07512	0.01995	0.0378133	yes
mRNA_10533	gene_10533	112563	scaffoldGtr_00017:599455-600449	2.84437	5.8491	-1.04011	-0.764729	0.301	0.382693	no
mRNA_10534	gene_10534	49352	scaffoldGtr_00017:603181-603644	658.018	1254.22	-0.930596	-0.689183	0.32675	0.410224	no
mRNA_10535	gene_10535	18134	scaffoldGtr_00017:603977-604280	241.88	461.891	-0.933257	-0.691134	0.3194	0.40252	no
mRNA_10536	gene_10536	141244	scaffoldGtr_00017:607001-608713	54.9976	171.864	-1.64383	-1.25677	0.0956	0.15861	no
mRNA_10537	gene_10537	141245	scaffoldGtr_00017:609420-610146	68.7249	327.146	-2.25103	-1.67389	0.0293	0.0541324	no
mRNA_10538	gene_10538	96666	scaffoldGtr_00017:617936-619128	7.53209	3.97475	0.922185	0.537832	0.44815	0.531624	no
mRNA_10539	gene_10539	96667	scaffoldGtr_00017:619974-622187	1.334	6.5856	-2.30356	-1.66894	0.0188	0.0356899	yes
mRNA_1054	gene_1054	109210	scaffoldGtr_00001:2841412-2842321	5.34186	21.3356	-1.99785	-1.48182	0.0522	0.0929796	no
mRNA_10540	gene_10540	96668	scaffoldGtr_00017:622610-624846	0	0	0	0	1	1	no
mRNA_10541	gene_10541	123360	scaffoldGtr_00017:626267-627027	87.016	160.963	-0.887375	-0.660724	0.358	0.442542	no
mRNA_10542	gene_10542	81780	scaffoldGtr_00017:628540-630201	9.5462	44.2848	-2.21381	-1.65798	0.03275	0.0601307	no
mRNA_10543	gene_10543	5864	scaffoldGtr_00017:632347-632872	25.3432	86.2245	-1.7665	-1.33158	0.07545	0.130494	no
mRNA_10544	gene_10544	141248	scaffoldGtr_00017:634049-635556	15.8968	16.0447	-0.0133605	-0.00985424	0.9878	0.99049	no
mRNA_10545	gene_10545	81784	scaffoldGtr_00017:635581-636767	25.0981	54.1457	-1.10927	-0.822405	0.269	0.347512	no
mRNA_10546	gene_10546	123364	scaffoldGtr_00017:637094-638813	75.8818	166.622	-1.13475	-0.85366	0.2464	0.324164	no
mRNA_10547	gene_10547	141251	scaffoldGtr_00017:639083-640391	6.79909	13.3756	-0.976193	-0.719902	0.33265	0.416428	no
mRNA_10548	gene_10548	133458	scaffoldGtr_00017:642259-643158	0.558958	1.89569	-1.76191	-1.12068	0.12475	0.195492	no
mRNA_10549	gene_10549	96677	scaffoldGtr_00017:654649-659635	0.392304	1.596	-2.02442	-1.5054	0.05185	0.0923897	no
mRNA_1055	gene_1055	68968	scaffoldGtr_00001:2842625-2843495	18.6317	143.637	-2.9466	-2.19977	0.004	0.00790574	yes
mRNA_10550	gene_10550	49399	scaffoldGtr_00017:662134-662671	9.24094	47.6422	-2.36613	-1.34041	0.0808	0.138891	no
mRNA_10551	gene_10551	118153	scaffoldGtr_00017:663330-667330	21.2928	59.3726	-1.47943	-1.0986	0.14245	0.212503	no
mRNA_10552	gene_10552	133463	scaffoldGtr_00017:671436-672840	0.71498	2.21759	-1.63302	-1.1982	0.1138	0.180631	no
mRNA_10553	gene_10553	133464	scaffoldGtr_00017:673882-674728	0.228252	1.88366	-3.04484	-1.66244	0.0398	0.0724841	no
mRNA_10554	gene_10554	12609	scaffoldGtr_00017:676367-676645	31.5018	742.316	-4.55853	-2.58459	0.02055	0.0388387	yes
mRNA_10555	gene_10555	133466	scaffoldGtr_00017:678062-678938	3.26575	13.9176	-2.09142	-1.54861	0.03955	0.0720484	no
mRNA_10556	gene_10556	81794	scaffoldGtr_00017:682458-685483	29.6742	122.436	-2.04474	-1.49761	0.0502	0.089622	no
mRNA_10557	gene_10557	133468	scaffoldGtr_00017:686637-688004	1.59991	6.2485	-1.96552	-1.15464	0.12895	0.198716	no
mRNA_10558	gene_10558	96683	scaffoldGtr_00017:698834-700442	0.544206	1.41155	-1.37506	-0.989054	0.18875	0.264469	no
mRNA_10559	gene_10559	112569	scaffoldGtr_00017:704439-704991	143.179	449.425	-1.65026	-1.25033	0.09795	0.161793	no
mRNA_1056	gene_1056	68971	scaffoldGtr_00001:2843685-2844683	16.5456	57.7226	-1.80269	-1.34527	0.07315	0.126835	no
mRNA_10561	gene_10561	141255	scaffoldGtr_00017:705266-705845	5.02821	12.3834	-1.30029	-0.966349	0.198	0.275895	no
mRNA_10562	gene_10562	133472	scaffoldGtr_00017:707360-708542	3.4341	5.37772	-0.647065	-0.482774	0.51375	0.593147	no
mRNA_10563	gene_10563	96685	scaffoldGtr_00017:709703-711175	4.47716	9.09153	-1.02194	-0.756217	0.297	0.378401	no
mRNA_10564	gene_10564	118157	scaffoldGtr_00017:712006-713041	48.3296	121.617	-1.33136	-0.975902	0.1928	0.269523	no
mRNA_10565	gene_10565	101622	scaffoldGtr_00017:713701-714711	4.30816	11.1139	-1.36722	-1.02724	0.1631	0.238419	no
mRNA_10566	gene_10566	112572	scaffoldGtr_00017:715034-715395	8.15771	10.5868	-0.37603	-0.27347	0.70605	0.764158	no
mRNA_10567	gene_10567	108386	scaffoldGtr_00017:717678-719138	11.7742	242.526	-4.36444	-3.2899	0.00015	0.000314441	yes
mRNA_10568	gene_10568	141258	scaffoldGtr_00017:719696-721665	8.55459	26.3155	-1.62114	-1.19951	0.1053	0.169161	no
mRNA_10569	gene_10569	141259	scaffoldGtr_00017:722778-724756	31.8465	96.4174	-1.59816	-1.18161	0.11255	0.178955	no
mRNA_1057	gene_1057	68975	scaffoldGtr_00001:2844883-2850916	38.807	108.549	-1.48396	-0.759061	0.32045	0.403634	no
mRNA_10570	gene_10570	96690	scaffoldGtr_00017:724975-726650	4.41281	23.8565	-2.43461	-1.80101	0.02135	0.0403051	yes
mRNA_10571	gene_10571	96691	scaffoldGtr_00017:728417-729508	1.56105	10.3676	-2.7315	-1.95909	0.01485	0.0283838	yes
mRNA_10572	gene_10572	141260	scaffoldGtr_00017:730732-731709	32.6634	112.947	-1.7899	-1.34556	0.07315	0.126835	no
mRNA_10573	gene_10573	96693	scaffoldGtr_00017:733993-736406	32.0037	125.484	-1.9712	-1.47784	0.0419	0.0760929	no
mRNA_10574	gene_10574	96694	scaffoldGtr_00017:738177-741824	5.93231	24.3789	-2.03896	-1.50855	0.04925	0.0880193	no
mRNA_10575	gene_10575	141261	scaffoldGtr_00017:742234-745784	18.7869	45.4281	-1.27386	-0.941727	0.20885	0.288186	no
mRNA_10576	gene_10576	133483	scaffoldGtr_00017:745934-747934	5.74113	24.7021	-2.10523	-1.5595	0.04075	0.0741202	no
mRNA_10577	gene_10577	5816	scaffoldGtr_00017:751316-752254	60.5605	1350.45	-4.47892	-3.35012	0.0001	0.000211131	yes
mRNA_10578	gene_10578	133485	scaffoldGtr_00017:753787-754663	3.90206	41.3652	-3.40611	-2.5017	0.00215	0.0043051	yes
mRNA_10579	gene_10579	118158	scaffoldGtr_00017:756173-760462	12.7725	45.1477	-1.82161	-1.35255	0.0708	0.123066	no
mRNA_1058	gene_1058	102624	scaffoldGtr_00001:2844883-2850916	80.196	256.868	-1.67943	-0.739243	0.4807	0.562412	no
mRNA_10580	gene_10580	133487	scaffoldGtr_00017:774032-775584	0	0	0	0	1	1	no
mRNA_10581	gene_10581	133488	scaffoldGtr_00017:777836-778053	0	0	0	0	1	1	no
mRNA_10582	gene_10582	133489	scaffoldGtr_00017:781465-782058	0	0	0	0	1	1	no
mRNA_10583	gene_10583	49989	scaffoldGtr_00018:2021-6055	10.6736	57.0256	-2.41756	-0.461623	0.2802	0.359927	no
mRNA_10584	gene_10584	141263	scaffoldGtr_00018:2021-6055	114.9	566.552	-2.30182	-1.7562	0.01885	0.0357817	yes
mRNA_10585	gene_10585	81809	scaffoldGtr_00018:6164-6802	129.119	272.34	-1.07671	-0.801825	0.2751	0.354329	no
mRNA_10586	gene_10586	133492	scaffoldGtr_00018:8184-10074	9.04004	24.8291	-1.45763	-1.07858	0.14	0.209185	no
mRNA_10587	gene_10587	108391	scaffoldGtr_00018:12417-13571	26.7029	39.9557	-0.581406	-0.430153	0.5569	0.632951	no
mRNA_10588	gene_10588	49968	scaffoldGtr_00018:13824-14589	22.1149	80.2675	-1.8598	-1.37314	0.06725	0.117578	no
mRNA_10589	gene_10589	112577	scaffoldGtr_00018:15786-17367	7.14258	18.2832	-1.356	-0.756337	0.31925	0.402361	no
mRNA_1059	gene_1059	102625	scaffoldGtr_00001:2851099-2852309	51.1418	163.936	-1.68056	-1.24761	0.0975	0.161173	no
mRNA_10590	gene_10590	118162	scaffoldGtr_00018:15786-17367	7.49049	16.5853	-1.14677	-0.577789	0.488	0.569175	no
mRNA_10591	gene_10591	81814	scaffoldGtr_00018:17593-21713	40.5117	197.261	-2.28369	-1.75746	0.0206	0.0389312	yes
mRNA_10592	gene_10592	141267	scaffoldGtr_00018:22965-26184	15.9511	36.9217	-1.21082	-0.329342	0.64295	0.709438	no
mRNA_10593	gene_10593	66411	scaffoldGtr_00018:22965-26184	48.814	174.153	-1.83499	-1.37205	0.05635	0.0999419	no
mRNA_10594	gene_10594	112579	scaffoldGtr_00018:27005-27935	808.123	1410.38	-0.803441	-0.606007	0.4094	0.494143	no
mRNA_10595	gene_10595	101632	scaffoldGtr_00018:28451-28713	14.5457	20.7006	-0.509079	-0.259185	0.6985	0.757619	no
mRNA_10596	gene_10596	96709	scaffoldGtr_00018:31053-32339	3.55306	22.6127	-2.67	-2.02132	0.00895	0.0173835	yes
mRNA_10597	gene_10597	96710	scaffoldGtr_00018:33699-35291	0.333606	1.84945	-2.47088	-1.68942	0.0311	0.0573302	no
mRNA_10598	gene_10598	81824	scaffoldGtr_00018:37439-38363	16.4073	36.631	-1.15873	-0.87823	0.21785	0.298663	no
mRNA_10599	gene_10599	141272	scaffoldGtr_00018:39068-40427	0.13874	0.144553	-0.0592135	0	1	1	no
mRNA_106	gene_106	123794	scaffoldGtr_00001:324539-326285	4.08096	29.614	-2.8593	-2.10075	0.0068	0.0132889	yes
mRNA_1060	gene_1060	124670	scaffoldGtr_00001:2852602-2853210	20.8932	2.3301	3.16457	1.69388	0.0323	0.059334	no
mRNA_10600	gene_10600	49992	scaffoldGtr_00018:41334-43337	9.35606	18.616	-0.992567	-0.751303	0.3062	0.388315	no
mRNA_10601	gene_10601	112580	scaffoldGtr_00018:45398-47331	11.4269	12.7246	-0.155187	-0.116647	0.8695	0.898429	no
mRNA_10602	gene_10602	81826	scaffoldGtr_00018:47426-49014	19.0218	47.6673	-1.32535	-0.990784	0.1832	0.260037	no
mRNA_10603	gene_10603	66419	scaffoldGtr_00018:49169-51040	31.1755	71.2254	-1.19198	-0.881741	0.2292	0.310205	no
mRNA_10604	gene_10604	49836	scaffoldGtr_00018:52546-53394	16.6911	70.4386	-2.07729	-1.53292	0.03995	0.0727471	no
mRNA_10605	gene_10605	66424	scaffoldGtr_00018:54276-55745	7.11811	20.2262	-1.50666	-1.11957	0.1376	0.207385	no
mRNA_10606	gene_10606	81838	scaffoldGtr_00018:56906-57451	57.2811	3456.72	-5.9152	-2.88303	0.0011	0.00222843	yes
mRNA_10607	gene_10607	108403	scaffoldGtr_00018:58248-59561	92.638	1175.1	-3.66503	-2.7756	0.00035	0.000722785	yes
mRNA_10608	gene_10608	66430	scaffoldGtr_00018:63961-66101	29.8495	45.2226	-0.599339	-0.457235	0.53275	0.610786	no
mRNA_10609	gene_10609	66433	scaffoldGtr_00018:67160-68674	35.8504	91.8054	-1.35659	-1.03174	0.16735	0.241357	no
mRNA_1061	gene_1061	109214	scaffoldGtr_00001:2853554-2854474	14.8539	14.3046	0.0543561	0.0410373	0.9535	0.964326	no
mRNA_10610	gene_10610	133515	scaffoldGtr_00018:68979-71761	127.262	270.158	-1.086	-0.818344	0.27	0.348628	no
mRNA_10611	gene_10611	133516	scaffoldGtr_00018:72544-73787	17.1353	171.777	-3.32549	-1.90209	0.0234	0.04402	yes
mRNA_10612	gene_10612	81846	scaffoldGtr_00018:75547-80971	4.54728	17.7712	-1.96646	-1.51491	0.04735	0.0848121	no
mRNA_10613	gene_10613	81849	scaffoldGtr_00018:81231-83198	47.1487	182.143	-1.94978	-1.44684	0.05605	0.0994444	no
mRNA_10614	gene_10614	141283	scaffoldGtr_00018:83423-84270	685.046	1158.17	-0.757571	-0.569415	0.44145	0.525265	no
mRNA_10615	gene_10615	66444	scaffoldGtr_00018:84404-85558	488.629	792.662	-0.697966	-0.517154	0.4797	0.561479	no
mRNA_10616	gene_10616	133521	scaffoldGtr_00018:86276-86907	258.615	793.054	-1.61661	-1.21176	0.1045	0.168367	no
mRNA_10617	gene_10617	81857	scaffoldGtr_00018:88115-90431	36.5912	89.7135	-1.29383	-0.962564	0.1971	0.274781	no
mRNA_10618	gene_10618	50068	scaffoldGtr_00018:90685-92669	52.4989	161.782	-1.62369	-1.20822	0.1057	0.169161	no
mRNA_10619	gene_10619	141288	scaffoldGtr_00018:93788-95642	97.8881	211.097	-1.1087	-0.813931	0.2711	0.349862	no
mRNA_1062	gene_1062	53527	scaffoldGtr_00001:2854946-2856774	24.5582	83.1426	-1.75939	-1.29533	0.08695	0.1483	no
mRNA_10620	gene_10620	81862	scaffoldGtr_00018:95724-96886	39.2218	123.261	-1.65199	-1.22237	0.10545	0.169161	no
mRNA_10621	gene_10621	49818	scaffoldGtr_00018:97090-98261	63.1792	209.111	-1.72675	-1.2405	0.07255	0.125876	no
mRNA_10622	gene_10622	133527	scaffoldGtr_00018:101058-102918	2.14547	6.44055	-1.58589	-1.189	0.11025	0.175658	no
mRNA_10623	gene_10623	13435	scaffoldGtr_00018:105421-105708	125.151	185.064	-0.564354	-0.441537	0.5732	0.647772	no
mRNA_10624	gene_10624	133529	scaffoldGtr_00018:106054-106576	1.46407	2.36521	-0.691984	-0.380711	0.5771	0.651241	no
mRNA_10625	gene_10625	66457	scaffoldGtr_00018:108836-113093	8.08591	9.35635	-0.210536	-0.154371	0.83455	0.870373	no
mRNA_10626	gene_10626	66460	scaffoldGtr_00018:113190-114376	150.82	323.866	-1.10257	-0.809442	0.27425	0.353389	no
mRNA_10627	gene_10627	118184	scaffoldGtr_00018:114490-115982	24.4854	76.1212	-1.63637	-1.20907	0.1059	0.169447	no
mRNA_10628	gene_10628	81874	scaffoldGtr_00018:116182-121847	41.9021	91.6029	-1.12837	-0.854887	0.25095	0.327391	no
mRNA_10629	gene_10629	123396	scaffoldGtr_00018:122972-125443	25.0016	70.0177	-1.4857	-1.10104	0.1408	0.210266	no
mRNA_1063	gene_1063	118975	scaffoldGtr_00001:2857055-2862334	12.8767	36.5663	-1.50575	-1.13374	0.13045	0.200254	no
mRNA_10630	gene_10630	66470	scaffoldGtr_00018:125613-127641	57.7191	134.118	-1.21638	-0.902824	0.21905	0.299929	no
mRNA_10631	gene_10631	141298	scaffoldGtr_00018:127746-134359	38.2876	105.11	-1.45695	-1.10086	0.1436	0.214047	no
mRNA_10632	gene_10632	66478	scaffoldGtr_00018:134450-136166	25.7469	101.435	-1.97808	-1.47027	0.0548	0.0973393	no
mRNA_10633	gene_10633	141300	scaffoldGtr_00018:136235-137758	34.9576	93.1663	-1.4142	-1.05973	0.15425	0.227794	no
mRNA_10634	gene_10634	141301	scaffoldGtr_00018:138051-140923	25.2517	69.6634	-1.46402	-1.07021	0.1488	0.220648	no
mRNA_10635	gene_10635	81891	scaffoldGtr_00018:143666-144742	56.9192	174.827	-1.61894	-1.20658	0.10205	0.164918	no
mRNA_10636	gene_10636	112601	scaffoldGtr_00018:144885-146976	38.4407	92.987	-1.27439	-0.940741	0.2003	0.278665	no
mRNA_10637	gene_10637	66488	scaffoldGtr_00018:147012-148706	20.9932	34.2103	-0.704507	-0.528675	0.4664	0.548936	no
mRNA_10638	gene_10638	50066	scaffoldGtr_00018:149279-150634	0.0530185	0.694297	-3.71099	-1.37035	0.249	0.32586	no
mRNA_10639	gene_10639	50031	scaffoldGtr_00018:150914-152252	1.10409	3.17391	-1.5234	-1.11444	0.12995	0.199913	no
mRNA_1064	gene_1064	32903	scaffoldGtr_00001:2862490-2864084	60.4935	192.624	-1.67094	-1.25961	0.091	0.15425	no
mRNA_10640	gene_10640	13370	scaffoldGtr_00018:157848-158284	0	0	0	0	1	1	no
mRNA_10641	gene_10641	141304	scaffoldGtr_00018:159592-160988	36.2608	110.882	-1.61254	-1.20399	0.1059	0.169447	no
mRNA_10642	gene_10642	133543	scaffoldGtr_00018:161696-163978	5.66254	13.9029	-1.29587	-0.956002	0.1939	0.27089	no
mRNA_10643	gene_10643	133544	scaffoldGtr_00018:164558-165181	0	0	0	0	1	1	no
mRNA_10644	gene_10644	66493	scaffoldGtr_00018:167368-168895	16.8583	48.4363	-1.52263	-1.13869	0.1216	0.191087	no
mRNA_10645	gene_10645	81905	scaffoldGtr_00018:169839-172320	33.8557	83.8907	-1.30911	-0.965585	0.19295	0.269709	no
mRNA_10646	gene_10646	96739	scaffoldGtr_00018:172776-173916	0.610335	2.38259	-1.96486	-1.26063	0.0937	0.15706	no
mRNA_10647	gene_10647	141306	scaffoldGtr_00018:174354-175751	372.237	734.83	-0.981189	-0.739125	0.3102	0.392648	no
mRNA_10648	gene_10648	66502	scaffoldGtr_00018:175848-177234	240.93	643.444	-1.4172	-1.07326	0.15555	0.229309	no
mRNA_10649	gene_10649	50022	scaffoldGtr_00018:183364-183937	6.24858	17.0857	-1.45119	-1.04087	0.1214	0.190815	no
mRNA_1065	gene_1065	124674	scaffoldGtr_00001:2864414-2864814	86.2079	140.371	-0.703353	-0.536109	0.47015	0.552512	no
mRNA_10650	gene_10650	81913	scaffoldGtr_00018:184712-187558	15.1815	44.1307	-1.53947	-1.13851	0.12695	0.197651	no
mRNA_10651	gene_10651	112606	scaffoldGtr_00018:187623-190029	22.7448	63.6032	-1.48356	-1.09644	0.13585	0.205057	no
mRNA_10652	gene_10652	118199	scaffoldGtr_00018:190161-191751	8.17021	16.8112	-1.04098	-0.780648	0.2926	0.373608	no
mRNA_10653	gene_10653	49823	scaffoldGtr_00018:192699-194820	4.20054	10.5489	-1.32844	-0.960343	0.1454	0.216501	no
mRNA_10654	gene_10654	141311	scaffoldGtr_00018:195666-197140	6.39053	15.7221	-1.29878	-0.506536	0.66125	0.725426	no
mRNA_10655	gene_10655	141312	scaffoldGtr_00018:195666-197140	13.765	42.923	-1.64075	-1.02026	0.1704	0.244922	no
mRNA_10656	gene_10656	141313	scaffoldGtr_00018:199795-200820	2.41452	4.65002	-0.9455	-0.693989	0.34725	0.431517	no
mRNA_10657	gene_10657	112608	scaffoldGtr_00018:203248-204260	1949.1	807.029	1.27211	0.806677	0.2653	0.343344	no
mRNA_10658	gene_10658	49759	scaffoldGtr_00018:205018-206755	16.153	64.9093	-2.00663	-1.50391	0.04475	0.0805073	no
mRNA_10659	gene_10659	50054	scaffoldGtr_00018:207167-207499	56.0617	84.0201	-0.583719	-0.449946	0.54615	0.623061	no
mRNA_1066	gene_1066	6549	scaffoldGtr_00001:2865078-2865481	326.321	680.303	-1.05989	-0.788535	0.28245	0.362419	no
mRNA_10660	gene_10660	66517	scaffoldGtr_00018:207718-209676	26.5342	90.0234	-1.76245	-1.29275	0.08465	0.144822	no
mRNA_10661	gene_10661	118206	scaffoldGtr_00018:210117-211454	117.969	930.587	-2.97973	-2.26788	0.0042	0.00829666	yes
mRNA_10662	gene_10662	50043	scaffoldGtr_00018:214408-216377	8.64977	21.6732	-1.32518	-0.978961	0.18665	0.261831	no
mRNA_10663	gene_10663	49830	scaffoldGtr_00018:217252-218586	9.24419	63.8215	-2.78742	-2.12074	0.0067	0.0130965	yes
mRNA_10664	gene_10664	141319	scaffoldGtr_00018:219004-221663	128.067	961.652	-2.90861	-1.84877	0.0205	0.038748	yes
mRNA_10665	gene_10665	96752	scaffoldGtr_00018:222661-223588	0.749856	1.39328	-0.893803	-0.495182	0.491	0.572007	no
mRNA_10666	gene_10666	81934	scaffoldGtr_00018:225339-229400	27.7717	96.7321	-1.80038	-1.36328	0.06945	0.120993	no
mRNA_10667	gene_10667	50038	scaffoldGtr_00018:229472-229728	123.577	665.214	-2.42841	-1.54198	0.0105	0.0203339	yes
mRNA_10668	gene_10668	133564	scaffoldGtr_00018:229893-230421	392.198	835.702	-1.09141	-0.826559	0.27245	0.351374	no
mRNA_10669	gene_10669	133565	scaffoldGtr_00018:231130-231673	0.81091	1.86983	-1.20529	-0.642079	0.37825	0.463218	no
mRNA_1067	gene_1067	135524	scaffoldGtr_00001:2865649-2869890	10.2436	23.8545	-1.21953	-0.827977	0.22075	0.301879	no
mRNA_10670	gene_10670	141322	scaffoldGtr_00018:234805-235955	46.0049	143.787	-1.64407	-1.20806	0.10665	0.170532	no
mRNA_10671	gene_10671	50083	scaffoldGtr_00018:236150-239333	27.8291	84.0743	-1.59507	-1.19656	0.1094	0.174443	no
mRNA_10672	gene_10672	118212	scaffoldGtr_00018:240161-242230	22.5571	69.287	-1.619	-1.19133	0.11085	0.176519	no
mRNA_10673	gene_10673	133570	scaffoldGtr_00018:244958-246170	3.96992	11.0216	-1.47316	-1.09146	0.146	0.217321	no
mRNA_10674	gene_10674	49961	scaffoldGtr_00018:246908-248637	6.57529	28.1938	-2.10025	-1.55362	0.04055	0.0737768	no
mRNA_10675	gene_10675	49816	scaffoldGtr_00018:249418-252114	15.0753	33.7249	-1.16163	-0.857086	0.24415	0.322436	no
mRNA_10676	gene_10676	50045	scaffoldGtr_00018:252201-253963	17.0464	39.7027	-1.21977	-0.908935	0.2188	0.299675	no
mRNA_10677	gene_10677	66537	scaffoldGtr_00018:254070-255618	44.3626	57.4754	-0.373603	-0.279432	0.701	0.759772	no
mRNA_10678	gene_10678	101671	scaffoldGtr_00018:256038-259092	120.418	113.867	0.0807035	0.0472856	0.9462	0.95877	no
mRNA_10679	gene_10679	133575	scaffoldGtr_00018:261090-261980	0.987985	2.99168	-1.59839	-0.909103	0.22155	0.302515	no
mRNA_1068	gene_1068	68985	scaffoldGtr_00001:2865649-2869890	9.18344	16.4917	-0.844633	-0.32717	0.708	0.765745	no
mRNA_10680	gene_10680	49794	scaffoldGtr_00018:262358-264458	9.13029	106.587	-3.54523	-2.6215	0.0007	0.0014291	yes
mRNA_10681	gene_10681	141327	scaffoldGtr_00018:266263-267765	20.0028	57.6253	-1.5265	-1.14055	0.1272	0.197651	no
mRNA_10682	gene_10682	112616	scaffoldGtr_00018:271406-272457	157.225	748.048	-2.2503	-1.6872	0.02915	0.0538637	no
mRNA_10683	gene_10683	141329	scaffoldGtr_00018:273006-276170	143.594	552.405	-1.94373	-1.44981	0.03975	0.0723986	no
mRNA_10684	gene_10684	49892	scaffoldGtr_00018:276293-276608	99.0495	43.4871	1.18756	0.900488	0.20995	0.289423	no
mRNA_10685	gene_10685	133582	scaffoldGtr_00018:279346-280291	5.20482	13.9162	-1.41885	-1.04952	0.15785	0.2317	no
mRNA_10686	gene_10686	118216	scaffoldGtr_00018:280466-282848	15.7629	43.5181	-1.46508	-1.09666	0.14115	0.210749	no
mRNA_10687	gene_10687	133584	scaffoldGtr_00018:287252-288935	14.6311	50.4356	-1.7854	-1.31483	0.08355	0.143151	no
mRNA_10688	gene_10688	133585	scaffoldGtr_00018:289321-290743	0.215729	6.34784	-4.87898	-2.39088	0.02735	0.050661	no
mRNA_10689	gene_10689	96766	scaffoldGtr_00018:291490-294936	0.603262	3.50346	-2.53793	-1.85094	0.0168	0.0319966	yes
mRNA_1069	gene_1069	97904	scaffoldGtr_00001:2870116-2871015	34.7754	76.9479	-1.14581	-0.854232	0.24865	0.32586	no
mRNA_10690	gene_10690	96767	scaffoldGtr_00018:295407-297123	1.6066	5.15737	-1.68262	-1.24179	0.0968	0.160151	no
mRNA_10691	gene_10691	96768	scaffoldGtr_00018:297423-299227	3.50289	9.63375	-1.45955	-1.08669	0.15505	0.228774	no
mRNA_10692	gene_10692	66550	scaffoldGtr_00018:299469-303025	15.0898	63.1026	-2.06413	-1.52027	0.04645	0.0832918	no
mRNA_10693	gene_10693	133590	scaffoldGtr_00018:303839-304638	1.81004	6.08172	-1.74846	-1.27941	0.09365	0.15706	no
mRNA_10694	gene_10694	112617	scaffoldGtr_00018:305609-306521	19.4443	151.421	-2.96115	-2.14762	0.0038	0.0075165	yes
mRNA_10695	gene_10695	81967	scaffoldGtr_00018:313803-315124	2.69329	5.19127	-0.946719	-0.703029	0.34225	0.426382	no
mRNA_10696	gene_10696	141334	scaffoldGtr_00018:315230-316342	35.252	79.7789	-1.1783	-0.872869	0.23825	0.318685	no
mRNA_10697	gene_10697	118220	scaffoldGtr_00018:316951-319572	9.51733	21.301	-1.16229	-0.862143	0.24355	0.321953	no
mRNA_10698	gene_10698	108476	scaffoldGtr_00018:329300-331402	0	0	0	0	1	1	no
mRNA_10699	gene_10699	101676	scaffoldGtr_00018:336065-337172	15.4766	45.1453	-1.54449	-1.14688	0.1248	0.195561	no
mRNA_107	gene_107	67345	scaffoldGtr_00001:327177-328099	434.866	795.139	-0.870638	-0.653146	0.3735	0.458325	no
mRNA_1070	gene_1070	53536	scaffoldGtr_00001:2871417-2873404	29.4224	64.3011	-1.12793	-0.835044	0.2578	0.334829	no
mRNA_10700	gene_10700	141337	scaffoldGtr_00018:337418-338706	70.2816	401.356	-2.51366	-1.86333	0.0174	0.0331068	yes
mRNA_10701	gene_10701	81982	scaffoldGtr_00018:339513-340876	25.5569	107.696	-2.07517	-1.56427	0.0342	0.0626845	no
mRNA_10702	gene_10702	133600	scaffoldGtr_00018:341190-341570	1.29512	2.10605	-0.701459	-0.330649	0.64205	0.708679	no
mRNA_10703	gene_10703	13977	scaffoldGtr_00018:342215-342635	0.429468	3.36811	-2.97131	-2.25785	0.2025	0.281154	no
mRNA_10704	gene_10704	96778	scaffoldGtr_00018:343080-345887	4.84058	7.17816	-0.568433	-0.423774	0.5509	0.627416	no
mRNA_10705	gene_10705	96779	scaffoldGtr_00018:346719-349278	0.611074	3.16642	-2.37343	-1.7129	0.02605	0.0486418	yes
mRNA_10706	gene_10706	112622	scaffoldGtr_00018:350049-351344	227.171	1190.32	-2.3895	-1.79271	0.02025	0.0383667	yes
mRNA_10707	gene_10707	133603	scaffoldGtr_00018:352697-354017	16.1033	139.46	-3.11442	-2.30161	0.0032	0.0063574	yes
mRNA_10708	gene_10708	133604	scaffoldGtr_00018:354127-354562	6.22934	126.941	-4.34894	-2.38747	0.01255	0.0241774	yes
mRNA_10709	gene_10709	118227	scaffoldGtr_00018:355004-359209	21.5923	47.3844	-1.13389	-0.371023	0.67645	0.73863	no
mRNA_1071	gene_1071	68993	scaffoldGtr_00001:2873536-2874941	167.439	404.653	-1.27305	-0.960243	0.19525	0.272468	no
mRNA_10710	gene_10710	141341	scaffoldGtr_00018:355004-359209	64.891	309.711	-2.25483	-1.34487	0.0784	0.13517	no
mRNA_10711	gene_10711	133607	scaffoldGtr_00018:359820-361056	1.77271	9.77844	-2.46365	-1.77818	0.01635	0.0311672	yes
mRNA_10712	gene_10712	141342	scaffoldGtr_00018:362305-363457	21.6816	52.0572	-1.26363	-0.931855	0.2115	0.29124	no
mRNA_10713	gene_10713	49952	scaffoldGtr_00018:363600-364590	19.0255	12.9923	0.550282	0.409491	0.5739	0.648379	no
mRNA_10714	gene_10714	9714	scaffoldGtr_00018:368456-368657	12.7988	62.938	-2.29792	-1.13364	0.22035	0.301464	no
mRNA_10715	gene_10715	112624	scaffoldGtr_00018:369052-370149	19.5497	51.5157	-1.39787	-1.04573	0.1619	0.236845	no
mRNA_10716	gene_10716	49871	scaffoldGtr_00018:371311-372226	23.6043	45.7656	-0.955212	-0.699428	0.34105	0.425148	no
mRNA_10717	gene_10717	112625	scaffoldGtr_00018:373048-374265	90.3908	63.9618	0.498966	0.367441	0.61675	0.686565	no
mRNA_10718	gene_10718	123430	scaffoldGtr_00018:376732-378397	4.13015	11.1401	-1.4315	-1.05522	0.1576	0.231378	no
mRNA_10719	gene_10719	123431	scaffoldGtr_00018:378987-381974	1.37514	5.63425	-2.03464	-1.51155	0.0428	0.0776525	no
mRNA_1072	gene_1072	113440	scaffoldGtr_00001:2875092-2876799	25.0364	200.414	-3.00089	-2.25418	0.0046	0.00906292	yes
mRNA_10720	gene_10720	123432	scaffoldGtr_00018:388456-390062	6.41873	7.69052	-0.260793	-0.046188	0.89195	0.916299	no
mRNA_10721	gene_10721	141347	scaffoldGtr_00018:388456-390062	26.9762	89.4111	-1.72877	-1.28519	0.0722	0.12531	no
mRNA_10722	gene_10722	112626	scaffoldGtr_00018:395909-397124	13.2101	70.7793	-2.42169	-1.82272	0.01755	0.0333802	yes
mRNA_10723	gene_10723	81997	scaffoldGtr_00018:397808-399511	44.3647	97.5528	-1.13677	-0.843249	0.25135	0.327831	no
mRNA_10724	gene_10724	96792	scaffoldGtr_00018:401477-402400	0.256125	0.806657	-1.65511	-0.816628	0.2671	0.345393	no
mRNA_10725	gene_10725	112628	scaffoldGtr_00018:403752-404785	28.7921	37.5365	-0.38262	-0.285991	0.69125	0.751427	no
mRNA_10726	gene_10726	18909	scaffoldGtr_00018:408944-409262	0.853802	0	inf	0	1	1	no
mRNA_10727	gene_10727	5721	scaffoldGtr_00018:410463-411422	18.1106	45.7476	-1.33687	-0.996722	0.18155	0.258933	no
mRNA_10728	gene_10728	66594	scaffoldGtr_00018:413773-415113	12.0617	55.9347	-2.21331	-1.62813	0.0339	0.062161	no
mRNA_10729	gene_10729	112630	scaffoldGtr_00018:416114-416328	2.073	37.5233	-4.17799	-2.59259	0.1775	0.253794	no
mRNA_1073	gene_1073	135530	scaffoldGtr_00001:2876962-2877556	70.143	340.936	-2.28113	-1.69722	0.0272	0.0504	no
mRNA_10730	gene_10730	123437	scaffoldGtr_00018:419474-421231	12.6625	42.9543	-1.76224	-1.34262	0.07315	0.126835	no
mRNA_10731	gene_10731	133623	scaffoldGtr_00018:421713-426590	0.79625	2.76406	-1.7955	-1.32116	0.08395	0.143736	no
mRNA_10732	gene_10732	49760	scaffoldGtr_00018:426921-427317	7.55296	30.2433	-2.0015	-1.14204	0.12855	0.19848	no
mRNA_10733	gene_10733	66596	scaffoldGtr_00018:428183-430343	27.3413	104.98	-1.94096	-1.43942	0.0581	0.102834	no
mRNA_10734	gene_10734	141354	scaffoldGtr_00018:434288-435662	8.44143	28.4933	-1.75506	-1.3164	0.07995	0.137556	no
mRNA_10735	gene_10735	8101	scaffoldGtr_00018:440288-440441	998.49	811.043	0.299969	0.187399	0.8037	0.845406	no
mRNA_10736	gene_10736	112634	scaffoldGtr_00018:440847-441743	108.179	111.154	-0.0391383	-0.029748	0.9649	0.973063	no
mRNA_10737	gene_10737	141356	scaffoldGtr_00018:442634-446621	8.20993	43.275	-2.39809	-1.78841	0.01745	0.0331973	yes
mRNA_10738	gene_10738	133629	scaffoldGtr_00018:447347-447656	21.8575	7.77079	1.49199	1.10891	0.14245	0.212503	no
mRNA_10739	gene_10739	101692	scaffoldGtr_00018:448937-450505	16.1588	33.2368	-1.04046	-0.780845	0.29155	0.372477	no
mRNA_1074	gene_1074	135531	scaffoldGtr_00001:2878724-2879956	13.4861	31.7785	-1.23658	-0.923795	0.21175	0.291519	no
mRNA_10740	gene_10740	66603	scaffoldGtr_00018:451822-452443	16.871	45.2067	-1.422	-1.05711	0.1503	0.222636	no
mRNA_10741	gene_10741	82013	scaffoldGtr_00018:455237-456202	314.005	478.768	-0.608536	-0.460432	0.536	0.613805	no
mRNA_10742	gene_10742	108486	scaffoldGtr_00018:456400-457213	494.106	770.404	-0.640795	-0.482574	0.51785	0.596991	no
mRNA_10743	gene_10743	82019	scaffoldGtr_00018:457872-460420	51.5784	103.643	-1.00678	-0.757233	0.30845	0.390742	no
mRNA_10744	gene_10744	118243	scaffoldGtr_00018:462375-463229	7.17931	31.1813	-2.11876	-1.25733	0.0984	0.162261	no
mRNA_10745	gene_10745	96808	scaffoldGtr_00018:464223-464897	1.31389	2.9304	-1.15725	-0.803712	0.265	0.343001	no
mRNA_10746	gene_10746	49780	scaffoldGtr_00018:466005-467224	2.45937	6.30231	-1.3576	-0.991525	0.17945	0.25629	no
mRNA_10747	gene_10747	49832	scaffoldGtr_00018:467328-468374	26.5021	122.945	-2.21383	-1.64518	0.0315	0.0580371	no
mRNA_10748	gene_10748	133637	scaffoldGtr_00018:468825-469907	3.10932	8.47199	-1.4461	-1.06248	0.15455	0.2281	no
mRNA_10749	gene_10749	141363	scaffoldGtr_00018:472768-475379	68.1377	220.919	-1.69699	-1.25395	0.0942	0.15706	no
mRNA_1075	gene_1075	135532	scaffoldGtr_00001:2881683-2884411	83.5328	185.756	-1.15299	-0.863337	0.24355	0.321953	no
mRNA_10750	gene_10750	66622	scaffoldGtr_00018:475751-476628	10.5542	20.3418	-0.946637	-0.715642	0.3272	0.410716	no
mRNA_10751	gene_10751	133640	scaffoldGtr_00018:478888-480005	3.38053	17.0907	-2.33789	-1.74809	0.0267	0.0498131	yes
mRNA_10752	gene_10752	66623	scaffoldGtr_00018:480817-482292	58.061	90.7387	-0.644148	-0.488436	0.5007	0.580982	no
mRNA_10753	gene_10753	133642	scaffoldGtr_00018:484323-485329	0.204884	1.0708	-2.38581	-1.3476	0.0916	0.155132	no
mRNA_10754	gene_10754	82039	scaffoldGtr_00018:488220-489073	79.6852	218.596	-1.45589	-1.07131	0.148	0.219604	no
mRNA_10755	gene_10755	112642	scaffoldGtr_00018:490285-491195	1.36633	3.34937	-1.29359	-0.944136	0.21405	0.294285	no
mRNA_10756	gene_10756	133645	scaffoldGtr_00018:493319-494143	14.0513	75.7655	-2.43084	-1.82069	0.0194	0.0367989	yes
mRNA_10757	gene_10757	118248	scaffoldGtr_00018:495060-496451	120.11	484.132	-2.01104	-1.50724	0.04585	0.0822748	no
mRNA_10758	gene_10758	96818	scaffoldGtr_00018:520025-521351	8.45527	38.147	-2.17365	-1.6427	0.0335	0.0614573	no
mRNA_10759	gene_10759	108494	scaffoldGtr_00018:521599-522529	58.3807	335.027	-2.52071	-1.9034	0.01595	0.0304239	yes
mRNA_1076	gene_1076	135533	scaffoldGtr_00001:2884675-2886382	51.8724	151.923	-1.5503	-1.1374	0.12505	0.195903	no
mRNA_10760	gene_10760	82042	scaffoldGtr_00018:522819-527376	34.5759	82.6715	-1.25762	-0.926876	0.21105	0.290685	no
mRNA_10761	gene_10761	82048	scaffoldGtr_00018:527737-530687	14.9405	66.6086	-2.15648	-0.264641	0.24435	0.322618	no
mRNA_10762	gene_10762	66640	scaffoldGtr_00018:527737-530687	207.149	1771.97	-3.09661	-2.283	0.0019	0.00381261	yes
mRNA_10763	gene_10763	133652	scaffoldGtr_00018:532040-532990	5.82533	275.937	-5.56585	-4.18327	5e-05	0.000106741	yes
mRNA_10764	gene_10764	96822	scaffoldGtr_00018:534736-536032	5.19169	31.9996	-2.62378	-1.95919	0.0106	0.0205236	yes
mRNA_10765	gene_10765	112645	scaffoldGtr_00018:537619-538698	20.3883	81.0737	-1.99149	-1.46561	0.05275	0.0939097	no
mRNA_10766	gene_10766	66644	scaffoldGtr_00018:538824-543128	43.736	220.657	-2.33491	-1.76642	0.02295	0.0432316	yes
mRNA_10767	gene_10767	118253	scaffoldGtr_00018:545632-546802	46.8188	44.1206	0.0856349	0.0644831	0.9318	0.947711	no
mRNA_10768	gene_10768	141374	scaffoldGtr_00018:547675-557779	9.95162	45.3157	-2.18701	-1.00415	0.4774	0.559311	no
mRNA_10769	gene_10769	118254	scaffoldGtr_00018:547675-557779	18.8654	42.6292	-1.1761	-0.65004	0.2953	0.37658	no
mRNA_1077	gene_1077	31442	scaffoldGtr_00001:2887192-2887837	19.9946	36.7849	-0.879499	-0.655804	0.38205	0.467061	no
mRNA_10770	gene_10770	118255	scaffoldGtr_00018:557922-559095	20.4236	67.5189	-1.72505	-1.27198	0.0873	0.148816	no
mRNA_10771	gene_10771	24512	scaffoldGtr_00018:560463-561256	26.2662	1.69189	3.95649	2.26413	0.01195	0.0230501	yes
mRNA_10772	gene_10772	82061	scaffoldGtr_00018:566509-567717	12.2777	29.6905	-1.27396	-0.954921	0.1897	0.265664	no
mRNA_10773	gene_10773	49751	scaffoldGtr_00018:567765-569411	37.2449	120.374	-1.6924	-0.859117	0.25635	0.333181	no
mRNA_10774	gene_10774	141378	scaffoldGtr_00018:567765-569411	37.893	54.5929	-0.52678	-0.279809	0.6948	0.754448	no
mRNA_10775	gene_10775	133663	scaffoldGtr_00018:570404-571043	0	0	0	0	1	1	no
mRNA_10776	gene_10776	49931	scaffoldGtr_00018:571595-572653	18.4145	42.9254	-1.22099	-0.89927	0.22715	0.307936	no
mRNA_10777	gene_10777	133665	scaffoldGtr_00018:574060-578224	0	0	0	0	1	1	no
mRNA_10778	gene_10778	5637	scaffoldGtr_00018:581962-585976	1.74209	3.98746	-1.19465	-0.811706	0.2485	0.325764	no
mRNA_10779	gene_10779	133668	scaffoldGtr_00018:590466-591407	3.04147	21.0252	-2.78928	-2.05087	0.0092	0.0178596	yes
mRNA_1078	gene_1078	69004	scaffoldGtr_00001:2888125-2890295	202.142	637.662	-1.65742	-1.25309	0.09385	0.15706	no
mRNA_10780	gene_10780	108506	scaffoldGtr_00018:592186-593150	22.1201	216.125	-3.28843	-2.50929	0.00255	0.00509187	yes
mRNA_10781	gene_10781	133670	scaffoldGtr_00018:593807-595058	23.9532	122.046	-2.34914	-1.7447	0.02445	0.045932	yes
mRNA_10782	gene_10782	82067	scaffoldGtr_00018:599937-602190	19.1261	56.8256	-1.571	-1.16736	0.11925	0.188327	no
mRNA_10783	gene_10783	82068	scaffoldGtr_00018:602761-609179	10.5382	26.3413	-1.3217	-0.993591	0.18685	0.262081	no
mRNA_10784	gene_10784	50028	scaffoldGtr_00018:639667-640383	0	0	0	0	1	1	no
mRNA_10785	gene_10785	16028	scaffoldGtr_00018:642776-643020	0	0	0	0	1	1	no
mRNA_10786	gene_10786	7278	scaffoldGtr_00018:643532-643848	0	0	0	0	1	1	no
mRNA_10787	gene_10787	96838	scaffoldGtr_00018:645252-649277	0	0	0	0	1	1	no
mRNA_10788	gene_10788	96839	scaffoldGtr_00018:651002-651844	0	0	0	0	1	1	no
mRNA_10789	gene_10789	50027	scaffoldGtr_00018:652112-652620	0	0	0	0	1	1	no
mRNA_1079	gene_1079	31647	scaffoldGtr_00001:2890532-2891061	89.6434	223.824	-1.32009	-0.990527	0.1771	0.253277	no
mRNA_10790	gene_10790	50099	scaffoldGtr_00018:656122-657301	0	0	0	0	1	1	no
mRNA_10791	gene_10791	96841	scaffoldGtr_00018:658424-659549	0	0	0	0	1	1	no
mRNA_10792	gene_10792	82071	scaffoldGtr_00019:478-2541	10.2686	79.2092	-2.94743	-2.22712	0.004	0.00790574	yes
mRNA_10793	gene_10793	66664	scaffoldGtr_00019:3091-7251	6.5186	22.3625	-1.77845	-1.32168	0.07755	0.133838	no
mRNA_10794	gene_10794	66667	scaffoldGtr_00019:7506-8980	16.3109	38.3253	-1.23246	-0.911261	0.2191	0.299992	no
mRNA_10795	gene_10795	96845	scaffoldGtr_00019:11901-16037	1.43707	4.35571	-1.59977	-1.19111	0.10435	0.168147	no
mRNA_10796	gene_10796	82077	scaffoldGtr_00019:16996-19930	19.3324	24.2751	-0.328461	-0.245973	0.7347	0.788231	no
mRNA_10797	gene_10797	118265	scaffoldGtr_00019:20397-22066	44.5443	147.914	-1.73144	-1.27319	0.09375	0.15706	no
mRNA_10798	gene_10798	11759	scaffoldGtr_00019:24644-25047	0	2.08089	#NAME?	#NAME?	0.0007	0.0014291	yes
mRNA_10799	gene_10799	66674	scaffoldGtr_00019:27660-28776	70.5798	324.078	-2.19901	-1.64363	0.03295	0.0604854	no
mRNA_108	gene_108	112823	scaffoldGtr_00001:328990-330834	8.66849	212.018	-4.61226	-3.42642	5e-05	0.000106741	yes
mRNA_1080	gene_1080	32909	scaffoldGtr_00001:2891233-2892248	31.0583	88.6142	-1.51256	-1.11529	0.1339	0.202443	no
mRNA_10800	gene_10800	118267	scaffoldGtr_00019:28969-30381	106.661	457.833	-2.10179	-1.60172	0.0359	0.0656657	no
mRNA_10801	gene_10801	66679	scaffoldGtr_00019:30570-31703	21.6371	120.467	-2.47706	-1.83355	0.01745	0.0331973	yes
mRNA_10802	gene_10802	141392	scaffoldGtr_00019:32523-34650	34.8992	84.8974	-1.28253	-0.967514	0.19175	0.268223	no
mRNA_10803	gene_10803	96852	scaffoldGtr_00019:35852-37178	10.849	62.3134	-2.52198	-1.86782	0.0164	0.0312598	yes
mRNA_10804	gene_10804	66683	scaffoldGtr_00019:37966-39753	121.752	144.043	-0.242554	-0.180091	0.80565	0.84702	no
mRNA_10805	gene_10805	96854	scaffoldGtr_00019:40972-42029	68.1989	245.696	-1.84905	-1.36117	0.073	0.126596	no
mRNA_10806	gene_10806	96855	scaffoldGtr_00019:42828-43776	0	0	0	0	1	1	no
mRNA_10807	gene_10807	141394	scaffoldGtr_00019:44762-46256	3.06873	7.86667	-1.35811	-1.00928	0.1713	0.245911	no
mRNA_10808	gene_10808	133693	scaffoldGtr_00019:46479-49211	5.2532	4.99899	0.0715604	0.053545	0.94	0.954037	no
mRNA_10809	gene_10809	101715	scaffoldGtr_00019:50953-51872	9520.59	843.676	3.49629	2.21792	0.0122	0.02352	yes
mRNA_1081	gene_1081	31794	scaffoldGtr_00001:2898031-2898540	62.5796	80.8823	-0.370132	-0.282965	0.6993	0.758316	no
mRNA_10810	gene_10810	112657	scaffoldGtr_00019:52115-53697	28.2799	55.9082	-0.983283	-0.733556	0.3221	0.405407	no
mRNA_10811	gene_10811	118272	scaffoldGtr_00019:53748-56598	17.2207	50.2459	-1.54487	-1.143	0.1213	0.190675	no
mRNA_10813	gene_10813	66698	scaffoldGtr_00019:56724-58018	42.343	113.779	-1.42605	-1.04953	0.16055	0.235232	no
mRNA_10814	gene_10814	66700	scaffoldGtr_00019:58299-61005	27.3959	52.393	-0.935411	-0.700208	0.3388	0.422817	no
mRNA_10815	gene_10815	141401	scaffoldGtr_00019:61344-62725	201.673	1955.64	-3.27755	-2.41685	0.00125	0.00252749	yes
mRNA_10816	gene_10816	108525	scaffoldGtr_00019:62992-64371	9.64764	30.8719	-1.67805	-1.24095	0.0999	0.162261	no
mRNA_10817	gene_10817	82113	scaffoldGtr_00019:64445-66539	10.6963	56.7174	-2.40669	-1.7831	0.0214	0.0403972	yes
mRNA_10818	gene_10818	50245	scaffoldGtr_00019:66874-69031	5.2455	25.4404	-2.27797	-1.69655	0.0284	0.0525348	no
mRNA_10819	gene_10819	123482	scaffoldGtr_00019:73968-75419	67.0382	881.289	-3.71656	-2.25739	0.0087	0.0169092	yes
mRNA_1082	gene_1082	53559	scaffoldGtr_00001:2900027-2900998	175.716	302.386	-0.783145	-0.58902	0.41235	0.497032	no
mRNA_10820	gene_10820	66709	scaffoldGtr_00019:76117-77546	42.0397	283.397	-2.753	-1.60444	0.04875	0.0871665	no
mRNA_10821	gene_10821	50149	scaffoldGtr_00019:82487-84285	3.00619	10.7434	-1.83744	-1.36768	0.0712	0.12371	no
mRNA_10822	gene_10822	141405	scaffoldGtr_00019:84823-85788	4.75087	21.488	-2.17727	-1.60379	0.0353	0.0646174	no
mRNA_10823	gene_10823	82123	scaffoldGtr_00019:88077-93595	17.3633	108.735	-2.64671	-1.53104	0.04835	0.0864896	no
mRNA_10824	gene_10824	123486	scaffoldGtr_00019:88077-93595	10.9972	44.1737	-2.00605	-0.796228	0.563	0.638483	no
mRNA_10825	gene_10825	118279	scaffoldGtr_00019:94078-95180	6.36685	14.0223	-1.13907	-0.846988	0.2437	0.322131	no
mRNA_10826	gene_10826	133711	scaffoldGtr_00019:95325-96032	7.29329	108.785	-3.89877	-2.86376	0.0005	0.00102621	yes
mRNA_10827	gene_10827	82130	scaffoldGtr_00019:96300-97938	55.3569	227.982	-2.04209	-1.50958	0.04765	0.0853227	no
mRNA_10828	gene_10828	118281	scaffoldGtr_00019:98069-100286	24.1363	53.8531	-1.15783	-0.851447	0.2471	0.324604	no
mRNA_10829	gene_10829	19277	scaffoldGtr_00019:103922-104665	1.76965	6.69514	-1.91965	-1.37683	0.0707	0.122905	no
mRNA_1083	gene_1083	90277	scaffoldGtr_00001:2905455-2906016	0	0	0	0	1	1	no
mRNA_10830	gene_10830	96872	scaffoldGtr_00019:109970-111374	37.9252	14.7772	1.35978	1.00877	0.1609	0.235696	no
mRNA_10831	gene_10831	96873	scaffoldGtr_00019:111738-112475	0	0	0	0	1	1	no
mRNA_10832	gene_10832	112664	scaffoldGtr_00019:117182-118043	158.814	1563.02	-3.29893	-1.72802	0.03225	0.0592457	no
mRNA_10833	gene_10833	118283	scaffoldGtr_00019:119544-120700	10.136	27.0035	-1.41366	-1.06101	0.14975	0.221914	no
mRNA_10834	gene_10834	82136	scaffoldGtr_00019:121495-123164	16.2489	27.3729	-0.752407	-0.481633	0.48875	0.569896	no
mRNA_10835	gene_10835	82138	scaffoldGtr_00019:126827-131861	14.87	9.5702	0.635782	0.381503	0.5577	0.633675	no
mRNA_10836	gene_10836	50391	scaffoldGtr_00019:132602-133532	65.073	225.995	-1.79616	-1.32348	0.0762	0.131695	no
mRNA_10837	gene_10837	133720	scaffoldGtr_00019:134066-134636	1.54274	11.183	-2.85775	-1.95405	0.01275	0.0245562	yes
mRNA_10838	gene_10838	133721	scaffoldGtr_00019:134875-136010	0.408925	1.47453	-1.85035	-0.919456	0.2411	0.320452	no
mRNA_10839	gene_10839	96877	scaffoldGtr_00019:137021-139639	0.149259	0.867454	-2.53896	-1.39303	0.1017	0.164495	no
mRNA_1084	gene_1084	109227	scaffoldGtr_00001:2906052-2907515	206.364	396.196	-0.941018	-0.699744	0.34915	0.433479	no
mRNA_10840	gene_10840	50230	scaffoldGtr_00019:140401-142358	33.4162	13.8763	1.26792	0.856431	0.24395	0.322279	no
mRNA_10841	gene_10841	66739	scaffoldGtr_00019:140401-142358	5.87864	6.51401	-0.148065	-0.0452824	0.866	0.895626	no
mRNA_10842	gene_10842	82149	scaffoldGtr_00019:143173-145274	19.673	54.1488	-1.46071	-1.08453	0.14365	0.214116	no
mRNA_10843	gene_10843	141416	scaffoldGtr_00019:145537-148804	10.7074	39.7076	-1.89081	-0.982715	0.1126	0.179025	no
mRNA_10844	gene_10844	118288	scaffoldGtr_00019:145537-148804	22.975	54.1482	-1.23685	-0.658315	0.356	0.440489	no
mRNA_10845	gene_10845	123496	scaffoldGtr_00019:149384-151248	7.61163	13.5436	-0.831335	-0.621304	0.39685	0.481845	no
mRNA_10846	gene_10846	141419	scaffoldGtr_00019:154872-156682	15.1495	47.2129	-1.63991	-1.21314	0.1069	0.17089	no
mRNA_10847	gene_10847	133729	scaffoldGtr_00019:158174-160446	0.0150848	0	inf	0	1	1	no
mRNA_10848	gene_10848	50393	scaffoldGtr_00019:175885-178657	0	0	0	0	1	1	no
mRNA_10849	gene_10849	123498	scaffoldGtr_00019:183228-186215	31.8981	59.441	-0.897987	-0.676786	0.3556	0.440075	no
mRNA_1085	gene_1085	53564	scaffoldGtr_00001:2908605-2910429	2.37758	9.25149	-1.96019	-0.389354	0.4109	0.495604	no
mRNA_10850	gene_10850	133732	scaffoldGtr_00019:186431-188557	12.0467	50.2093	-2.05931	-1.53405	0.04255	0.0772212	no
mRNA_10851	gene_10851	141422	scaffoldGtr_00019:189608-191810	18.6079	122.472	-2.71846	-2.01789	0.006	0.0117716	yes
mRNA_10852	gene_10852	133734	scaffoldGtr_00019:193500-195791	4.97889	25.8272	-2.37499	-1.73879	0.01945	0.0368902	yes
mRNA_10853	gene_10853	50303	scaffoldGtr_00019:196801-198046	0.619726	2.24092	-1.85439	-1.22163	0.06555	0.114906	no
mRNA_10854	gene_10854	141423	scaffoldGtr_00019:198411-200154	19.9968	42.3439	-1.08238	-0.799089	0.27665	0.356042	no
mRNA_10855	gene_10855	141424	scaffoldGtr_00019:200394-203189	9.86525	25.0726	-1.34569	-1.00727	0.1645	0.24028	no
mRNA_10856	gene_10856	141425	scaffoldGtr_00019:204937-206434	8.60844	13.7405	-0.674614	-0.507734	0.47675	0.55873	no
mRNA_10857	gene_10857	82165	scaffoldGtr_00019:209426-212148	39.2052	111.586	-1.50904	-1.1162	0.13955	0.208574	no
mRNA_10858	gene_10858	141427	scaffoldGtr_00019:212630-215213	1.97708	4.85013	-1.29465	-0.969843	0.19885	0.276951	no
mRNA_10859	gene_10859	50143	scaffoldGtr_00019:216308-217370	4.41772	16.4822	-1.89954	-1.41544	0.0581	0.102834	no
mRNA_1086	gene_1086	118985	scaffoldGtr_00001:2908605-2910429	59.1964	117.105	-0.984226	-0.7343	0.3191	0.402202	no
mRNA_10860	gene_10860	50287	scaffoldGtr_00019:218076-220016	3.73612	9.24756	-1.30753	-0.960498	0.19095	0.267237	no
mRNA_10861	gene_10861	123503	scaffoldGtr_00019:221531-228423	23.3343	61.9813	-1.40938	-1.06111	0.1483	0.220001	no
mRNA_10862	gene_10862	133744	scaffoldGtr_00019:229934-231842	0.825123	6.5891	-2.9974	-1.75532	0.03775	0.0689111	no
mRNA_10863	gene_10863	50218	scaffoldGtr_00019:233646-233811	0	0	0	0	1	1	no
mRNA_10864	gene_10864	133745	scaffoldGtr_00019:235386-237764	16.7428	55.0353	-1.71682	-1.26236	0.0848	0.145059	no
mRNA_10865	gene_10865	6883	scaffoldGtr_00019:273973-274666	0	0	0	0	1	1	no
mRNA_10866	gene_10866	133748	scaffoldGtr_00019:275365-275713	0	0	0	0	1	1	no
mRNA_10867	gene_10867	133749	scaffoldGtr_00019:278890-284023	9.89663	63.2091	-2.67512	-1.23171	0.12785	0.197651	no
mRNA_10868	gene_10868	118294	scaffoldGtr_00019:278890-284023	26.3945	71.0274	-1.42814	-0.83508	0.2528	0.329332	no
mRNA_10869	gene_10869	133751	scaffoldGtr_00019:309781-310620	26.5574	251.641	-3.24418	-1.83733	0.02385	0.0448362	yes
mRNA_1087	gene_1087	124693	scaffoldGtr_00001:2910740-2913538	0	54.2427	#NAME?	#NAME?	0.12015	0.189055	no
mRNA_10870	gene_10870	133752	scaffoldGtr_00019:311039-312560	11.4515	40.051	-1.8063	-1.32936	0.0788	0.135803	no
mRNA_10871	gene_10871	112672	scaffoldGtr_00019:313151-313440	7.85911	31.3859	-1.99768	-1.42794	0.06285	0.110613	no
mRNA_10872	gene_10872	112673	scaffoldGtr_00019:317114-320586	9.50046	17.2491	-0.860452	-0.632675	0.3845	0.469524	no
mRNA_10873	gene_10873	133755	scaffoldGtr_00019:321243-322203	42.955	6.66341	2.68849	1.94558	0.00845	0.0164328	yes
mRNA_10874	gene_10874	123507	scaffoldGtr_00019:323168-324127	215.68	638.082	-1.56485	-1.15168	0.0873	0.148816	no
mRNA_10875	gene_10875	11794	scaffoldGtr_00019:328387-329187	0.548264	1.81961	-1.73068	-1.00749	0.1921	0.268663	no
mRNA_10876	gene_10876	133758	scaffoldGtr_00019:333606-336062	1.95027	2.38026	-0.287447	-0.215492	0.76735	0.815432	no
mRNA_10877	gene_10877	133759	scaffoldGtr_00019:336677-337771	0.284143	1.10297	-1.9567	-1.00045	0.2083	0.287527	no
mRNA_10878	gene_10878	50370	scaffoldGtr_00019:338135-338531	19.366	4.24228	2.19062	1.33635	0.09035	0.153355	no
mRNA_10879	gene_10879	133760	scaffoldGtr_00019:338725-340761	0.908244	0.591779	0.618022	0.352155	0.6181	0.687762	no
mRNA_1088	gene_1088	135540	scaffoldGtr_00001:2910740-2913538	103.815	217.643	-1.06794	-0.773909	0.2742	0.353333	no
mRNA_10880	gene_10880	133761	scaffoldGtr_00019:340869-341689	1.81066	3.77908	-1.06152	-0.769399	0.298	0.379476	no
mRNA_10881	gene_10881	66780	scaffoldGtr_00019:343078-344699	3.98589	17.3997	-2.12609	-1.57524	0.0366	0.0668949	no
mRNA_10882	gene_10882	133763	scaffoldGtr_00019:346007-346613	0	0	0	0	1	1	no
mRNA_10883	gene_10883	133764	scaffoldGtr_00019:346831-347931	1.52428	4.37667	-1.52171	-1.08482	0.14755	0.219405	no
mRNA_10884	gene_10884	66782	scaffoldGtr_00019:350580-351382	6.85364	22.0971	-1.68892	-1.244	0.0957	0.158748	no
mRNA_10885	gene_10885	112674	scaffoldGtr_00019:355348-356191	18.4825	33.9744	-0.878292	-0.65896	0.3667	0.451437	no
mRNA_10886	gene_10886	108557	scaffoldGtr_00019:357982-361096	46.4956	35.3706	0.394543	0.296346	0.68795	0.748636	no
mRNA_10887	gene_10887	50155	scaffoldGtr_00019:361231-363392	41.3042	21.9588	0.911488	0.527716	0.45685	0.539885	no
mRNA_10888	gene_10888	141438	scaffoldGtr_00019:364487-367978	77.3135	591.586	-2.9358	-2.1342	0.0026	0.00518769	yes
mRNA_10889	gene_10889	50175	scaffoldGtr_00019:369565-369961	25.873	32.4048	-0.32476	-0.245006	0.7436	0.7957	no
mRNA_1089	gene_1089	69025	scaffoldGtr_00001:2913611-2914566	74.2836	206.421	-1.47447	-1.09348	0.1507	0.223162	no
mRNA_10890	gene_10890	133771	scaffoldGtr_00019:372859-373883	10.9849	32.3087	-1.55641	-1.172	0.11835	0.187019	no
mRNA_10891	gene_10891	82201	scaffoldGtr_00019:375773-380317	0.830619	3.37449	-2.02241	-1.44932	0.061	0.107626	no
mRNA_10892	gene_10892	96911	scaffoldGtr_00019:380404-380908	2.22726	5.19824	-1.22275	-0.881299	0.2315	0.312694	no
mRNA_10893	gene_10893	118302	scaffoldGtr_00019:382166-383920	27.5712	80.0988	-1.53862	-1.14015	0.1297	0.199725	no
mRNA_10894	gene_10894	66801	scaffoldGtr_00019:384006-387053	13.2257	19.6766	-0.573134	-0.425591	0.55795	0.633898	no
mRNA_10895	gene_10895	96913	scaffoldGtr_00019:384006-387053	0.162243	0.708637	-2.12689	-0.139574	0.43005	0.514188	no
mRNA_10896	gene_10896	13625	scaffoldGtr_00019:391894-392143	1.31085	1.0981	0.255501	0	1	1	no
mRNA_10897	gene_10897	9973	scaffoldGtr_00019:392455-392800	0.159677	0.471707	-1.56273	0	1	1	no
mRNA_10898	gene_10898	19298	scaffoldGtr_00019:392860-393191	0.629976	0.801941	-0.348199	0	1	1	no
mRNA_10899	gene_10899	96914	scaffoldGtr_00019:393284-393845	1.39564	4.57804	-1.71381	-0.965085	0.1771	0.253277	no
mRNA_109	gene_109	67351	scaffoldGtr_00001:334352-336490	43.4873	159.268	-1.8728	-1.39647	0.06455	0.113375	no
mRNA_1090	gene_1090	29873	scaffoldGtr_00001:2914959-2916018	12.4517	37.8875	-1.60538	-1.19666	0.11165	0.177669	no
mRNA_10900	gene_10900	82210	scaffoldGtr_00019:394933-397426	3.45359	6.51956	-0.916677	-0.689744	0.3373	0.421252	no
mRNA_10901	gene_10901	50260	scaffoldGtr_00019:398869-399992	33.794	30.9448	0.127074	0.0926982	0.8914	0.915884	no
mRNA_10902	gene_10902	96917	scaffoldGtr_00019:401471-402312	0.648696	1.05211	-0.697666	-0.389429	0.58995	0.662791	no
mRNA_10903	gene_10903	17993	scaffoldGtr_00019:406508-407204	10.6727	30.0108	-1.49155	-1.10795	0.1322	0.200347	no
mRNA_10904	gene_10904	14307	scaffoldGtr_00019:407576-407825	20.0095	54.9035	-1.45621	-1.10269	0.16015	0.234701	no
mRNA_10905	gene_10905	112679	scaffoldGtr_00019:410858-413017	24.9052	51.3164	-1.04297	-0.780578	0.29115	0.372043	no
mRNA_10906	gene_10906	133781	scaffoldGtr_00019:413857-414379	0	0	0	0	1	1	no
mRNA_10907	gene_10907	96920	scaffoldGtr_00019:414559-416782	26.9083	116.289	-2.11159	-1.55263	0.0412	0.0748932	no
mRNA_10908	gene_10908	50291	scaffoldGtr_00019:417101-418633	10.0621	16.4404	-0.708308	-0.533078	0.46135	0.544179	no
mRNA_10909	gene_10909	66814	scaffoldGtr_00019:418907-419821	19.5876	67.1563	-1.77758	-1.30877	0.0824	0.14136	no
mRNA_1091	gene_1091	69029	scaffoldGtr_00001:2918864-2922094	117.749	276.012	-1.22902	-0.92859	0.21365	0.293814	no
mRNA_10910	gene_10910	141447	scaffoldGtr_00019:421000-423468	3.23211	18.5596	-2.52162	-1.86187	0.0165	0.0314464	yes
mRNA_10911	gene_10911	112681	scaffoldGtr_00019:423577-424503	2.5856	5.75509	-1.15434	-0.838784	0.25405	0.330673	no
mRNA_10912	gene_10912	66818	scaffoldGtr_00019:425330-428562	18.456	57.0098	-1.62712	-1.2025	0.10915	0.174104	no
mRNA_10913	gene_10913	141449	scaffoldGtr_00019:428761-429468	40.504	100.464	-1.31054	-0.980317	0.18845	0.264087	no
mRNA_10914	gene_10914	133788	scaffoldGtr_00019:429539-430612	13.091	45.5765	-1.79971	-1.34607	0.07505	0.129859	no
mRNA_10915	gene_10915	133789	scaffoldGtr_00019:431035-433380	2.16479	8.22237	-1.92533	-1.42994	0.0629	0.110693	no
mRNA_10916	gene_10916	50136	scaffoldGtr_00019:434566-437792	12.9557	39.2297	-1.59836	-1.17953	0.11735	0.185602	no
mRNA_10917	gene_10917	133791	scaffoldGtr_00019:438260-440255	1.22624	4.73426	-1.9489	-1.45595	0.0563	0.0998586	no
mRNA_10918	gene_10918	13566	scaffoldGtr_00019:442899-444255	1.82049	5.04535	-1.47063	-1.07365	0.14915	0.221106	no
mRNA_10919	gene_10919	133793	scaffoldGtr_00019:447733-450994	0.0948818	0.951832	-3.3265	-2.05467	0.02115	0.0399434	yes
mRNA_1092	gene_1092	53579	scaffoldGtr_00001:2922290-2923505	51.7673	195.41	-1.91639	-1.4331	0.0582	0.102999	no
mRNA_10920	gene_10920	17582	scaffoldGtr_00019:453494-453836	2.24893	12.5926	-2.48526	-1.66468	0.0354	0.0647893	no
mRNA_10921	gene_10921	12138	scaffoldGtr_00019:453888-454244	2.15188	5.88039	-1.45031	-0.774958	0.3198	0.40295	no
mRNA_10922	gene_10922	133795	scaffoldGtr_00019:457048-457438	0.637573	2.31365	-1.85951	-1.00722	0.1569	0.230444	no
mRNA_10923	gene_10923	133796	scaffoldGtr_00019:457498-458751	0.515656	2.73776	-2.40851	-1.62618	0.0255	0.0477056	yes
mRNA_10924	gene_10924	133797	scaffoldGtr_00019:459506-460231	0.0873336	0.463522	-2.40803	0	1	1	no
mRNA_10925	gene_10925	133798	scaffoldGtr_00019:461161-462020	0	0	0	0	1	1	no
mRNA_10926	gene_10926	50132	scaffoldGtr_00019:464706-465479	1.92296	3.36719	-0.808222	-0.580745	0.42205	0.506393	no
mRNA_10927	gene_10927	133800	scaffoldGtr_00019:466644-468639	1.54902	9.53515	-2.6219	-1.9356	0.01135	0.0219184	yes
mRNA_10928	gene_10928	123521	scaffoldGtr_00019:469456-471825	8.64118	39.6232	-2.19704	-1.65124	0.03405	0.0624251	no
mRNA_10929	gene_10929	50325	scaffoldGtr_00019:472594-474660	28.7982	113.841	-1.98297	-1.46982	0.05235	0.0932375	no
mRNA_1093	gene_1093	113454	scaffoldGtr_00001:2923668-2925786	21.22	60.3794	-1.50863	-1.11905	0.13315	0.201457	no
mRNA_10930	gene_10930	141454	scaffoldGtr_00019:475059-479286	33.8734	162.74	-2.26435	-1.14422	0.2318	0.313022	no
mRNA_10931	gene_10931	82236	scaffoldGtr_00019:475059-479286	38.6319	135.291	-1.8082	-0.812791	0.5642	0.639586	no
mRNA_10932	gene_10932	141456	scaffoldGtr_00019:479984-482417	17.1454	57.0455	-1.73429	-1.29353	0.08665	0.147836	no
mRNA_10933	gene_10933	66831	scaffoldGtr_00019:483511-485100	1.70775	7.11077	-2.05791	-1.52225	0.0451	0.0810068	no
mRNA_10934	gene_10934	141458	scaffoldGtr_00019:486898-489621	3.32403	7.91792	-1.25219	-0.93434	0.2086	0.287905	no
mRNA_10935	gene_10935	133808	scaffoldGtr_00019:489932-490493	1.9402	8.50328	-2.13181	-1.52529	0.0488	0.0872511	no
mRNA_10936	gene_10936	112687	scaffoldGtr_00019:491714-492816	4.16998	13.7112	-1.71725	-1.2703	0.0886	0.150782	no
mRNA_10937	gene_10937	133810	scaffoldGtr_00019:494358-496612	0.5464	0.589314	-0.109081	-0.0752794	0.91455	0.9342	no
mRNA_10938	gene_10938	133811	scaffoldGtr_00019:497207-498323	1.75059	6.34773	-1.8584	-1.35085	0.0739	0.128029	no
mRNA_10939	gene_10939	133812	scaffoldGtr_00019:502597-504524	10.0392	155.596	-3.95408	-2.89235	0.00015	0.000314441	yes
mRNA_1094	gene_1094	31223	scaffoldGtr_00001:2926175-2929005	19.6323	47.5854	-1.27729	-0.946615	0.20315	0.281799	no
mRNA_10940	gene_10940	133813	scaffoldGtr_00019:506736-508735	0.897542	4.95115	-2.46371	-1.74362	0.0139	0.0266259	yes
mRNA_10941	gene_10941	50197	scaffoldGtr_00019:509409-510670	14.1964	23.4184	-0.722117	-0.546208	0.45535	0.53849	no
mRNA_10942	gene_10942	133815	scaffoldGtr_00019:511316-512085	2.88611	6.50363	-1.17212	-0.859039	0.25765	0.334656	no
mRNA_10943	gene_10943	50300	scaffoldGtr_00019:514460-516053	3.97422	21.6926	-2.44846	-1.84357	0.01605	0.030607	yes
mRNA_10944	gene_10944	112688	scaffoldGtr_00019:518442-519189	34.3468	330.278	-3.26543	-2.42964	0.00295	0.00586937	yes
mRNA_10945	gene_10945	133818	scaffoldGtr_00019:521309-522383	3.04055	18.7771	-2.62657	-1.94844	0.01245	0.0239896	yes
mRNA_10946	gene_10946	50102	scaffoldGtr_00019:523988-525038	2.44521	10.5883	-2.11444	-1.57029	0.0415	0.0754091	no
mRNA_10947	gene_10947	133820	scaffoldGtr_00019:525310-526798	1.04645	4.95579	-2.24361	-1.63645	0.03455	0.0633054	no
mRNA_10948	gene_10948	123529	scaffoldGtr_00019:537143-538355	3.01143	8.76479	-1.54127	-1.15094	0.1198	0.188985	no
mRNA_10949	gene_10949	50178	scaffoldGtr_00019:539197-539753	7.46942	20.3849	-1.44844	-1.06803	0.1563	0.229669	no
mRNA_1095	gene_1095	102654	scaffoldGtr_00001:2929459-2929911	1356.45	2524.33	-0.896068	-0.679885	0.37035	0.455156	no
mRNA_10950	gene_10950	133823	scaffoldGtr_00019:540619-541873	65.1754	193.865	-1.57266	-1.15977	0.12315	0.193266	no
mRNA_10951	gene_10951	133824	scaffoldGtr_00019:541932-542301	122.865	383.302	-1.64141	-1.2289	0.10405	0.167723	no
mRNA_10952	gene_10952	50273	scaffoldGtr_00019:543998-545101	1.10512	7.54975	-2.77222	-1.99174	0.00855	0.0166242	yes
mRNA_10953	gene_10953	66839	scaffoldGtr_00019:545812-547105	11.2239	25.3155	-1.17345	-0.871506	0.2363	0.317664	no
mRNA_10954	gene_10954	123532	scaffoldGtr_00019:549257-551854	14.3787	38.6702	-1.42729	-1.04697	0.1623	0.237375	no
mRNA_10955	gene_10955	66842	scaffoldGtr_00019:552700-555797	31.7557	71.9825	-1.18063	-0.690424	0.31585	0.398722	no
mRNA_10956	gene_10956	141466	scaffoldGtr_00019:552700-555797	6.8274	33.896	-2.31171	-0.881883	0.46815	0.550605	no
mRNA_10957	gene_10957	118318	scaffoldGtr_00019:556044-558103	5.51888	23.7646	-2.10636	-1.57039	0.0389	0.070928	no
mRNA_10958	gene_10958	133831	scaffoldGtr_00019:562199-562914	1.31396	5.03002	-1.93665	-1.35763	0.0759	0.131207	no
mRNA_10959	gene_10959	123536	scaffoldGtr_00019:563458-566239	9.22982	16.8469	-0.868105	-0.641309	0.38155	0.466548	no
mRNA_1096	gene_1096	109234	scaffoldGtr_00001:2930509-2932356	174.617	265.914	-0.606767	-0.460654	0.5339	0.611834	no
mRNA_10960	gene_10960	82252	scaffoldGtr_00019:566430-569807	73.9357	259.602	-1.81196	-1.39559	0.06615	0.115878	no
mRNA_10961	gene_10961	133834	scaffoldGtr_00019:571904-572190	0	0	0	0	1	1	no
mRNA_10962	gene_10962	133835	scaffoldGtr_00019:572420-573256	0	0	0	0	1	1	no
mRNA_10963	gene_10963	50424	scaffoldGtr_00020:1882-4441	57.3811	24.1737	1.24714	0.907497	0.1807	0.257835	no
mRNA_10964	gene_10964	96956	scaffoldGtr_00020:5166-6897	0	0	0	0	1	1	no
mRNA_10965	gene_10965	66851	scaffoldGtr_00020:8177-9258	898.955	5209.47	-2.53481	-1.91476	0.01165	0.0224821	yes
mRNA_10966	gene_10966	141471	scaffoldGtr_00020:9897-10858	2.56144	2.08563	0.296474	0.215042	0.7559	0.805931	no
mRNA_10967	gene_10967	112695	scaffoldGtr_00020:16475-16775	5.16091	12.8474	-1.31578	-0.908251	0.1977	0.275527	no
mRNA_10968	gene_10968	133840	scaffoldGtr_00020:17641-18434	15.8272	64.5938	-2.02899	-1.5064	0.0422	0.0766159	no
mRNA_10969	gene_10969	141473	scaffoldGtr_00020:23617-26422	30.3111	124.215	-2.03492	-1.52019	0.0459	0.0823597	no
mRNA_1097	gene_1097	90285	scaffoldGtr_00001:2933764-2934713	0.0516651	0	inf	0	1	1	no
mRNA_10970	gene_10970	133842	scaffoldGtr_00020:27799-28495	33.3229	1.6237	4.35916	2.79552	0.0025	0.00499352	yes
mRNA_10971	gene_10971	50457	scaffoldGtr_00020:34048-34228	0	0	0	0	1	1	no
mRNA_10972	gene_10972	96962	scaffoldGtr_00020:35208-36890	3.82493	9.47728	-1.30904	-0.971164	0.1974	0.275153	no
mRNA_10973	gene_10973	16750	scaffoldGtr_00020:38155-39696	6.62804	5.12436	0.371212	0.275009	0.7033	0.761773	no
mRNA_10974	gene_10974	141475	scaffoldGtr_00020:46457-49043	0.573065	2.34377	-2.03206	-1.43862	0.0354	0.0647893	no
mRNA_10975	gene_10975	96965	scaffoldGtr_00020:51203-54754	0	0	0	0	1	1	no
mRNA_10976	gene_10976	50439	scaffoldGtr_00020:55503-56317	0	0	0	0	1	1	no
mRNA_10977	gene_10977	133848	scaffoldGtr_00020:57050-59722	0	0	0	0	1	1	no
mRNA_10978	gene_10978	50503	scaffoldGtr_00020:60978-61197	0	0	0	0	1	1	no
mRNA_10979	gene_10979	25525	scaffoldGtr_00020:61536-62769	0	0	0	0	1	1	no
mRNA_1098	gene_1098	113457	scaffoldGtr_00001:2936488-2937364	69.1203	336.709	-2.28432	-1.6961	0.02875	0.0531583	no
mRNA_10980	gene_10980	50513	scaffoldGtr_00020:61536-62769	0	0	0	0	1	1	no
mRNA_10981	gene_10981	25513	scaffoldGtr_00020:62805-64833	0	0	0	0	1	1	no
mRNA_10982	gene_10982	50522	scaffoldGtr_00020:65118-66927	0	0	0	0	1	1	no
mRNA_10983	gene_10983	50507	scaffoldGtr_00020:65118-66927	0	0	0	0	1	1	no
mRNA_10984	gene_10984	50397	scaffoldGtr_00020:67350-67581	0	0	0	0	1	1	no
mRNA_10985	gene_10985	82261	scaffoldGtr_00020:68463-70476	202.317	436.035	-1.10782	-0.840721	0.25435	0.330966	no
mRNA_10986	gene_10986	96970	scaffoldGtr_00020:70649-72869	11.9614	68.9645	-2.52747	-1.89877	0.01485	0.0283838	yes
mRNA_10987	gene_10987	96971	scaffoldGtr_00020:73648-75259	3.39377	11.5462	-1.76645	-1.31095	0.07355	0.127472	no
mRNA_10988	gene_10988	141477	scaffoldGtr_00020:76439-79249	0.956666	4.86772	-2.34716	-1.34041	0.0798	0.13732	no
mRNA_10989	gene_10989	133853	scaffoldGtr_00020:79385-81959	38.2746	159.092	-2.0554	-1.51608	0.0369	0.0674201	no
mRNA_1099	gene_1099	109236	scaffoldGtr_00001:2939175-2940988	82.15	294.403	-1.84146	-1.36172	0.0741	0.128349	no
mRNA_10990	gene_10990	82265	scaffoldGtr_00020:83072-85775	19.2707	74.8699	-1.95798	-1.44498	0.0546	0.0970058	no
mRNA_10991	gene_10991	133855	scaffoldGtr_00020:97232-99881	4.15188	12.0664	-1.53916	-1.14241	0.13135	0.200254	no
mRNA_10992	gene_10992	96975	scaffoldGtr_00020:100452-104740	0.530128	2.01734	-1.92804	-1.42046	0.05965	0.105398	no
mRNA_10993	gene_10993	141479	scaffoldGtr_00020:107185-108780	22.0957	53.9764	-1.28856	-0.947355	0.20155	0.280002	no
mRNA_10994	gene_10994	133858	scaffoldGtr_00020:109373-110456	1.10919	2.64416	-1.2533	-0.901719	0.21295	0.292966	no
mRNA_10995	gene_10995	133859	scaffoldGtr_00020:111758-112400	5.81415	33.8429	-2.54121	-1.87803	0.0151	0.0288489	yes
mRNA_10996	gene_10996	133860	scaffoldGtr_00020:112988-114041	38.3426	232.537	-2.60044	-1.94113	0.011	0.0212829	yes
mRNA_10997	gene_10997	112698	scaffoldGtr_00020:114349-116146	28.455	64.442	-1.17932	-0.868126	0.2403	0.319527	no
mRNA_10998	gene_10998	133862	scaffoldGtr_00020:116977-118071	1.51018	5.08917	-1.75271	-1.28926	0.08935	0.151864	no
mRNA_10999	gene_10999	108590	scaffoldGtr_00020:119015-121768	14.98	29.4646	-0.975941	-0.736577	0.31295	0.39562	no
mRNA_11	gene_11	112780	scaffoldGtr_00001:32399-33426	23.0387	74.5514	-1.69418	-1.24057	0.1002	0.162451	no
mRNA_110	gene_110	134803	scaffoldGtr_00001:336534-339515	22.9517	98.0634	-2.09511	-1.56128	0.03915	0.0713644	no
mRNA_1100	gene_1100	124705	scaffoldGtr_00001:2941932-2942268	1.27687	3.82052	-1.58116	-1.14717	0.2802	0.359927	no
mRNA_11000	gene_11000	96982	scaffoldGtr_00020:125157-126786	554.982	5290.64	-3.25293	-1.98032	0.0201	0.0380894	yes
mRNA_11001	gene_11001	133865	scaffoldGtr_00020:127206-128843	25.8215	351.472	-3.76676	-2.71393	0.00035	0.000722785	yes
mRNA_11002	gene_11002	133866	scaffoldGtr_00020:129009-130482	2.70445	4.413	-0.706425	-0.521932	0.47895	0.560766	no
mRNA_11003	gene_11003	141481	scaffoldGtr_00020:131032-134561	8.56165	18.0691	-1.07756	-0.806787	0.2774	0.356867	no
mRNA_11004	gene_11004	133868	scaffoldGtr_00020:135855-137449	1.60568	2.46974	-0.621177	-0.443864	0.5096	0.589212	no
mRNA_11005	gene_11005	133869	scaffoldGtr_00020:138409-139311	0.144677	0.253542	-0.809394	0	1	1	no
mRNA_11006	gene_11006	133870	scaffoldGtr_00020:140617-141627	1.6916	5.88174	-1.79785	-1.00819	0.164	0.239616	no
mRNA_11007	gene_11007	133871	scaffoldGtr_00020:143776-145835	3.52742	31.8946	-3.17663	-2.37993	0.00425	0.00839179	yes
mRNA_11008	gene_11008	133872	scaffoldGtr_00020:152461-152830	0	0	0	0	1	1	no
mRNA_11009	gene_11009	133873	scaffoldGtr_00020:153797-155659	1.87253	2.44816	-0.386713	-0.290621	0.6937	0.753496	no
mRNA_1101	gene_1101	30310	scaffoldGtr_00001:2942294-2943039	1.88972	9.73323	-2.36475	-1.37409	0.0834	0.142914	no
mRNA_11010	gene_11010	133874	scaffoldGtr_00020:156997-157848	1.53266	5.76132	-1.91036	-1.08035	0.1591	0.233328	no
mRNA_11011	gene_11011	133875	scaffoldGtr_00020:158624-158990	0.91838	13.1137	-3.83584	-2.10534	0.05625	0.0997765	no
mRNA_11012	gene_11012	133876	scaffoldGtr_00020:160438-161811	0.496366	2.51094	-2.33875	-1.62162	0.03505	0.0641773	no
mRNA_11013	gene_11013	133877	scaffoldGtr_00020:164860-165253	0	0	0	0	1	1	no
mRNA_11014	gene_11014	96985	scaffoldGtr_00020:169727-171748	0.125293	0.214987	-0.778946	0	1	1	no
mRNA_11015	gene_11015	50456	scaffoldGtr_00020:174873-175866	0	0	0	0	1	1	no
mRNA_11016	gene_11016	28428	scaffoldGtr_00020:176931-177543	0.467612	0.921426	-0.978555	-0.525467	0.4897	0.57081	no
mRNA_11017	gene_11017	28074	scaffoldGtr_00020:178449-180126	0.103928	0.0903696	0.201672	0	1	1	no
mRNA_11018	gene_11018	133879	scaffoldGtr_00020:181472-184009	0.327629	3.3193	-3.34074	-2.31376	0.0033	0.00655053	yes
mRNA_11019	gene_11019	133880	scaffoldGtr_00020:187759-193138	0	0	0	0	1	1	no
mRNA_1102	gene_1102	30409	scaffoldGtr_00001:2947509-2949513	0	0	0	0	1	1	no
mRNA_11020	gene_11020	133881	scaffoldGtr_00020:201207-204233	0	0	0	0	1	1	no
mRNA_11021	gene_11021	20361	scaffoldGtr_00020:205375-208461	0	0	0	0	1	1	no
mRNA_11022	gene_11022	133883	scaffoldGtr_00020:216995-221565	0	0	0	0	1	1	no
mRNA_11023	gene_11023	133884	scaffoldGtr_00020:226677-226979	0	0	0	0	1	1	no
mRNA_11024	gene_11024	13792	scaffoldGtr_00020:228155-228449	1.7437	0	inf	#NAME?	0.04545	0.0815899	no
mRNA_11025	gene_11025	133886	scaffoldGtr_00020:240809-245868	0.0919687	0.626642	-2.76843	-1.74177	0.03555	0.0650547	no
mRNA_11026	gene_11026	12818	scaffoldGtr_00020:252005-252304	0	1.2273	#NAME?	0	1	1	no
mRNA_11027	gene_11027	133888	scaffoldGtr_00020:253654-254222	0	0	0	0	1	1	no
mRNA_11028	gene_11028	50528	scaffoldGtr_00020:255052-256023	7.70567	31.9001	-2.04957	-1.52635	0.04525	0.0812534	no
mRNA_11029	gene_11029	66873	scaffoldGtr_00020:256130-257257	8.48217	42.6935	-2.33151	-1.7215	0.02205	0.0415873	yes
mRNA_1103	gene_1103	53595	scaffoldGtr_00001:2950740-2952051	39.196	117.436	-1.58309	-1.17249	0.11745	0.18574	no
mRNA_11030	gene_11030	96993	scaffoldGtr_00020:259132-259781	0.23348	1.0722	-2.1992	-1.20234	0.1527	0.225757	no
mRNA_11031	gene_11031	50449	scaffoldGtr_00020:262273-263143	41.1117	89.6416	-1.12462	-0.843049	0.256	0.332796	no
mRNA_11032	gene_11032	133891	scaffoldGtr_00020:270953-273416	0.501222	2.50185	-2.31947	-1.70236	0.0283	0.0523555	no
mRNA_11033	gene_11033	133892	scaffoldGtr_00020:275135-276348	1.12549	4.3135	-1.9383	-1.09322	0.18795	0.263457	no
mRNA_11034	gene_11034	101763	scaffoldGtr_00020:278741-279414	8.05453	11.7636	-0.546454	-0.360549	0.6248	0.693687	no
mRNA_11035	gene_11035	133895	scaffoldGtr_00020:291328-293817	0.876089	1.54445	-0.817948	-0.598164	0.39955	0.484515	no
mRNA_11036	gene_11036	133896	scaffoldGtr_00020:298676-299830	0	0	0	0	1	1	no
mRNA_11037	gene_11037	133897	scaffoldGtr_00020:301209-303894	0.506033	2.30882	-2.18985	-1.60539	0.03825	0.0697851	no
mRNA_11038	gene_11038	96995	scaffoldGtr_00020:309232-310349	1.3718	8.69088	-2.66343	-1.51813	0.06295	0.110778	no
mRNA_11039	gene_11039	50491	scaffoldGtr_00020:310755-310926	0	29.0955	#NAME?	#NAME?	0.0644	0.113131	no
mRNA_1104	gene_1104	135553	scaffoldGtr_00001:2952144-2961973	19.0618	54.361	-1.51189	-1.09407	0.0999	0.162261	no
mRNA_11040	gene_11040	16671	scaffoldGtr_00020:314258-314552	0	1.0981	#NAME?	0	1	1	no
mRNA_11041	gene_11041	96996	scaffoldGtr_00020:316111-318573	0.0190181	0	inf	0	1	1	no
mRNA_11042	gene_11042	133900	scaffoldGtr_00020:325835-326957	0	0	0	0	1	1	no
mRNA_11043	gene_11043	133901	scaffoldGtr_00020:327253-331664	0.0720126	0.231219	-1.68294	0	1	1	no
mRNA_11044	gene_11044	133902	scaffoldGtr_00020:336162-337469	1.90916	7.32465	-1.93982	-1.402	0.06215	0.109478	no
mRNA_11045	gene_11045	133903	scaffoldGtr_00020:338694-338924	38.4484	29.0955	0.402126	0.270968	0.81845	0.857357	no
mRNA_11046	gene_11046	13420	scaffoldGtr_00020:340976-341270	1.51491	0	inf	0	1	1	no
mRNA_11047	gene_11047	133905	scaffoldGtr_00020:345077-346770	1.29383	6.23633	-2.26904	-1.67666	0.0316	0.0582156	no
mRNA_11048	gene_11048	133906	scaffoldGtr_00020:349497-350932	2.23564	9.25283	-2.0492	-1.19451	0.1251	0.195972	no
mRNA_11049	gene_11049	16945	scaffoldGtr_00020:354032-354327	2.42269	19.618	-3.01749	-2.60397	0.06475	0.11369	no
mRNA_1105	gene_1105	102660	scaffoldGtr_00001:2952144-2961973	30.4592	175.995	-2.53059	-0.781234	0.4763	0.55831	no
mRNA_11050	gene_11050	133908	scaffoldGtr_00020:363003-364139	0.156538	0.406475	-1.37666	0	1	1	no
mRNA_11051	gene_11051	50485	scaffoldGtr_00020:367800-369201	31.1739	106.428	-1.77147	-1.30937	0.07935	0.136659	no
mRNA_11052	gene_11052	50525	scaffoldGtr_00020:369342-370933	25.1331	90.3438	-1.84584	-1.38223	0.0674	0.117813	no
mRNA_11053	gene_11053	133910	scaffoldGtr_00020:372042-374686	1.63546	6.58469	-2.00942	-1.49842	0.0498	0.0889513	no
mRNA_11054	gene_11054	82288	scaffoldGtr_00020:379181-381543	15.6599	39.1207	-1.32086	-0.978922	0.18675	0.261959	no
mRNA_11055	gene_11055	123551	scaffoldGtr_00020:404612-406313	14.9646	35.6385	-1.25189	-0.921526	0.21245	0.292366	no
mRNA_11056	gene_11056	141487	scaffoldGtr_00020:412063-415304	11.8173	29.44	-1.31687	-0.503679	0.6841	0.745197	no
mRNA_11057	gene_11057	141488	scaffoldGtr_00020:412063-415304	55.102	142.156	-1.3673	-0.964432	0.1288	0.198532	no
mRNA_11058	gene_11058	101765	scaffoldGtr_00020:415456-416586	9.70257	27.4826	-1.50208	-1.12975	0.13305	0.201325	no
mRNA_11059	gene_11059	118331	scaffoldGtr_00020:417161-419432	49.2205	256.25	-2.38022	-1.75598	0.0186	0.0353229	yes
mRNA_1106	gene_1106	124710	scaffoldGtr_00001:2962154-2965333	0.310727	1.45221	-2.22453	-0.0579929	0.27275	0.351711	no
mRNA_11060	gene_11060	133917	scaffoldGtr_00020:424251-425079	0	0.383136	#NAME?	0	1	1	no
mRNA_11061	gene_11061	133918	scaffoldGtr_00020:426651-430103	1.41664	4.9419	-1.80259	-1.358	0.07555	0.130646	no
mRNA_11062	gene_11062	82301	scaffoldGtr_00020:431397-433442	32.299	82.9811	-1.36129	-1.01687	0.17135	0.245974	no
mRNA_11063	gene_11063	97006	scaffoldGtr_00020:434009-434809	0.18031	0.790256	-2.13184	-1.08544	0.19015	0.266233	no
mRNA_11064	gene_11064	82303	scaffoldGtr_00020:435857-437427	85.2119	743.455	-3.12512	-1.62814	0.03965	0.0722238	no
mRNA_11065	gene_11065	141492	scaffoldGtr_00020:438207-442266	22.637	316.588	-3.80585	-2.18394	0.01245	0.0239896	yes
mRNA_11066	gene_11066	133922	scaffoldGtr_00020:438207-442266	20.2772	195.559	-3.26967	-0.820053	0.29825	0.379735	no
mRNA_11067	gene_11067	82308	scaffoldGtr_00020:442933-445342	308.844	534.857	-0.792277	-0.499024	0.47485	0.556957	no
mRNA_11068	gene_11068	133925	scaffoldGtr_00020:453889-455157	0.979619	3.12196	-1.67216	-1.16169	0.1024	0.165427	no
mRNA_11069	gene_11069	108602	scaffoldGtr_00020:456155-459239	23.4052	38.4271	-0.715294	-0.53429	0.46895	0.551382	no
mRNA_1107	gene_1107	53607	scaffoldGtr_00001:2962154-2965333	83.1331	267.856	-1.68796	-1.22234	0.09595	0.15894	no
mRNA_11070	gene_11070	66910	scaffoldGtr_00020:461582-463974	23.7302	32.3415	-0.446663	-0.331606	0.65125	0.716643	no
mRNA_11071	gene_11071	82316	scaffoldGtr_00020:463985-466166	44.4001	154.932	-1.803	-1.03626	0.15755	0.231313	no
mRNA_11072	gene_11072	50401	scaffoldGtr_00020:466964-468345	94.898	224.669	-1.24335	-0.915947	0.2169	0.297573	no
mRNA_11073	gene_11073	133930	scaffoldGtr_00021:6151-6720	0	0.846103	#NAME?	#NAME?	0.0108	0.0209024	yes
mRNA_11074	gene_11074	133931	scaffoldGtr_00021:10535-11021	4.38698	14.5827	-1.73296	-1.28253	0.08995	0.152765	no
mRNA_11075	gene_11075	141499	scaffoldGtr_00021:11390-12986	18.5659	60.4854	-1.70393	-1.25928	0.0963	0.159417	no
mRNA_11076	gene_11076	118337	scaffoldGtr_00021:14208-17042	53.9258	194.768	-1.85271	-1.35147	0.0708	0.123066	no
mRNA_11077	gene_11077	112703	scaffoldGtr_00021:14208-17042	9.54041	17.6284	-0.885781	-0.0764052	0.65885	0.723335	no
mRNA_11078	gene_11078	82324	scaffoldGtr_00021:17655-19661	6.58026	21.9479	-1.73787	-1.32306	0.0819	0.140593	no
mRNA_11079	gene_11079	118339	scaffoldGtr_00021:19838-20556	90.9467	206.387	-1.18226	-0.873314	0.24685	0.324434	no
mRNA_1108	gene_1108	30008	scaffoldGtr_00001:2966234-2966725	5.22281	20.3355	-1.9611	-1.35165	0.05345	0.0950751	no
mRNA_11080	gene_11080	112706	scaffoldGtr_00021:20668-22247	44.2406	210.895	-2.25308	-1.69849	0.0256	0.0478872	yes
mRNA_11081	gene_11081	50538	scaffoldGtr_00021:22426-24728	5.84957	36.4924	-2.64119	-1.9799	0.00905	0.0175739	yes
mRNA_11082	gene_11082	82325	scaffoldGtr_00021:31276-32021	5.81434	16.2988	-1.48708	-1.09698	0.14275	0.212901	no
mRNA_11083	gene_11083	101772	scaffoldGtr_00021:32072-33320	372.344	31.6828	3.55487	2.62354	0.00035	0.000722785	yes
mRNA_11084	gene_11084	97018	scaffoldGtr_00021:34511-36859	8.50034	43.9712	-2.37097	-1.78061	0.0188	0.0356899	yes
mRNA_11085	gene_11085	133941	scaffoldGtr_00021:37445-38039	21.4996	161.651	-2.9105	-2.18715	0.0058	0.011385	yes
mRNA_11086	gene_11086	141505	scaffoldGtr_00021:39253-40647	140.787	154.697	-0.135929	-0.102847	0.884	0.909994	no
mRNA_11087	gene_11087	141506	scaffoldGtr_00021:46988-51003	30.1613	100.057	-1.73006	-1.27592	0.08885	0.151154	no
mRNA_11088	gene_11088	133944	scaffoldGtr_00021:55912-56706	0	0	0	0	1	1	no
mRNA_11089	gene_11089	141507	scaffoldGtr_00021:58498-58852	47.3682	224.237	-2.24304	-1.67715	0.0321	0.0589835	no
mRNA_1109	gene_1109	109240	scaffoldGtr_00001:2968444-2969572	30.017	113.632	-1.92052	-1.42322	0.0599	0.105808	no
mRNA_11090	gene_11090	141508	scaffoldGtr_00021:59811-60964	46.46	205.653	-2.14615	-1.58316	0.03905	0.0711897	no
mRNA_11091	gene_11091	101775	scaffoldGtr_00021:63661-65674	46.1542	154.244	-1.74068	-1.30034	0.0834	0.142914	no
mRNA_11092	gene_11092	133948	scaffoldGtr_00021:74768-116183	1.08339	2.25607	-1.05826	-0.238677	0.66215	0.726192	no
mRNA_11093	gene_11093	133949	scaffoldGtr_00021:74768-116183	0.101854	0.0658671	0.628879	0	1	1	no
mRNA_11094	gene_11094	133950	scaffoldGtr_00021:74768-116183	10.8053	21.2813	-0.977851	-0.48091	0.5482	0.624935	no
mRNA_11095	gene_11095	133951	scaffoldGtr_00021:74768-116183	0	0	0	0	1	1	no
mRNA_11096	gene_11096	133952	scaffoldGtr_00021:74768-116183	0	0	0	0	1	1	no
mRNA_11097	gene_11097	133953	scaffoldGtr_00021:74768-116183	6.71914	30.2591	-2.17102	-1.01939	0.27865	0.358242	no
mRNA_11098	gene_11098	133954	scaffoldGtr_00021:74768-116183	0	0	0	0	1	1	no
mRNA_11099	gene_11099	133955	scaffoldGtr_00021:74768-116183	0	0	0	0	1	1	no
mRNA_111	gene_111	134804	scaffoldGtr_00001:340809-344038	27.1601	163.91	-2.59334	-1.96915	0.0108	0.0209024	yes
mRNA_1110	gene_1110	26623	scaffoldGtr_00001:2970549-2971493	32.7162	113.906	-1.79977	-1.33285	0.07805	0.13461	no
mRNA_11100	gene_11100	101776	scaffoldGtr_00021:74768-116183	0	0	0	0	1	1	no
mRNA_11101	gene_11101	133957	scaffoldGtr_00021:116541-118308	7.45156	30.5428	-2.03522	-1.52694	0.0431	0.0781713	no
mRNA_11102	gene_11102	133958	scaffoldGtr_00021:120906-121230	0	0	0	0	1	1	no
mRNA_11103	gene_11103	133959	scaffoldGtr_00021:129097-131089	0.619065	1.67178	-1.43322	-1.00498	0.16135	0.236284	no
mRNA_11104	gene_11104	97024	scaffoldGtr_00021:131913-134064	4.84809	8.3354	-0.781835	-0.580969	0.42895	0.513122	no
mRNA_11105	gene_11105	97025	scaffoldGtr_00021:139497-140956	0	0	0	0	1	1	no
mRNA_11106	gene_11106	141509	scaffoldGtr_00021:141972-144103	1.04136	2.58801	-1.31338	-0.971525	0.18935	0.265222	no
mRNA_11107	gene_11107	141510	scaffoldGtr_00021:145713-149958	11.0045	36.868	-1.74428	-1.28299	0.0927	0.156747	no
mRNA_11108	gene_11108	133963	scaffoldGtr_00021:150352-151664	22.385	9.63394	1.21633	0.72644	0.3204	0.403576	no
mRNA_11109	gene_11109	133964	scaffoldGtr_00021:153435-154891	1.33522	3.18954	-1.25627	-0.922985	0.21485	0.295205	no
mRNA_1111	gene_1111	118998	scaffoldGtr_00001:2971823-2974395	52.4624	245.556	-2.22669	-1.33557	0.0814	0.139821	no
mRNA_11110	gene_11110	133965	scaffoldGtr_00021:157967-158358	13.409	8.68519	0.626572	0.375269	0.6041	0.675379	no
mRNA_11111	gene_11111	133967	scaffoldGtr_00021:161190-162681	0.203308	0.315118	-0.632228	0	1	1	no
mRNA_11112	gene_11112	133968	scaffoldGtr_00021:163554-165922	1.71238	2.88422	-0.752176	-0.553571	0.44515	0.528785	no
mRNA_11113	gene_11113	133969	scaffoldGtr_00021:167649-168576	13.1226	39.9882	-1.60752	-1.20069	0.105	0.169088	no
mRNA_11114	gene_11114	141512	scaffoldGtr_00021:168615-169056	15.7495	55.5488	-1.81845	-1.35775	0.0762	0.131695	no
mRNA_11115	gene_11115	141513	scaffoldGtr_00021:170037-173652	4.90765	25.1175	-2.35559	-0.551019	0.3689	0.453677	no
mRNA_11116	gene_11116	82332	scaffoldGtr_00021:170037-173652	52.5807	302.051	-2.52219	-1.88891	0.0111	0.0214721	yes
mRNA_11117	gene_11117	141515	scaffoldGtr_00021:174492-176078	48.2046	87.7862	-0.864821	-0.634784	0.39335	0.478387	no
mRNA_11118	gene_11118	133974	scaffoldGtr_00021:176115-179480	0.619751	2.43205	-1.97241	-1.41304	0.0521	0.0928116	no
mRNA_11119	gene_11119	133975	scaffoldGtr_00021:180328-180921	2.43597	5.28759	-1.11811	-0.79089	0.26835	0.346798	no
mRNA_1112	gene_1112	109241	scaffoldGtr_00001:2974865-2976462	129.032	402.141	-1.63998	-1.22608	0.09965	0.162261	no
mRNA_11120	gene_11120	97038	scaffoldGtr_00021:181899-183247	0.496886	3.35943	-2.75723	-1.71896	0.03385	0.0620739	no
mRNA_11121	gene_11121	97039	scaffoldGtr_00021:184069-185344	865.543	2021.77	-1.22394	-0.902528	0.18125	0.258545	no
mRNA_11122	gene_11122	97040	scaffoldGtr_00021:185701-188599	1.80035	5.52627	-1.61803	-1.19832	0.09835	0.162261	no
mRNA_11123	gene_11123	97041	scaffoldGtr_00021:189004-191038	0.813187	4.11828	-2.34038	-0.43202	0.3886	0.473642	no
mRNA_11124	gene_11124	66929	scaffoldGtr_00021:189004-191038	31.9131	27.995	0.188978	0.140633	0.84125	0.875813	no
mRNA_11125	gene_11125	141517	scaffoldGtr_00021:191435-193827	246.542	1119.05	-2.18237	-1.64835	0.0272	0.0504	no
mRNA_11126	gene_11126	141518	scaffoldGtr_00021:195085-197486	57.6335	173.43	-1.58937	-1.17624	0.11785	0.186315	no
mRNA_11127	gene_11127	82342	scaffoldGtr_00021:199285-200525	1390.26	2543.39	-0.871403	-0.666856	0.3448	0.429052	no
mRNA_11128	gene_11128	123576	scaffoldGtr_00021:202495-203537	9.76803	46.9474	-2.26491	-1.67674	0.0284	0.0525348	no
mRNA_11129	gene_11129	22452	scaffoldGtr_00021:204516-205043	42.7957	539.884	-3.65711	-2.60472	0.00015	0.000314441	yes
mRNA_1113	gene_1113	69073	scaffoldGtr_00001:2976528-2977246	15.3014	31.0122	-1.01917	-0.765008	0.29645	0.377814	no
mRNA_11130	gene_11130	133984	scaffoldGtr_00021:208165-210655	20.4937	53.6569	-1.38858	-1.03535	0.1638	0.239344	no
mRNA_11131	gene_11131	66940	scaffoldGtr_00021:228628-229905	23.0057	57.9154	-1.33195	-0.983525	0.186	0.261015	no
mRNA_11132	gene_11132	101783	scaffoldGtr_00021:231744-234704	11.7276	11.8356	-0.0132248	-0.00654888	0.65255	0.717783	no
mRNA_11133	gene_11133	133987	scaffoldGtr_00021:231744-234704	15.806	32.8026	-1.05333	-0.563739	0.43935	0.523238	no
mRNA_11134	gene_11134	82351	scaffoldGtr_00021:235595-236512	17.2817	39.9494	-1.20893	-0.913755	0.2042	0.282772	no
mRNA_11135	gene_11135	97051	scaffoldGtr_00021:237350-240151	0.800229	2.54116	-1.66701	-1.23696	0.10135	0.164006	no
mRNA_11136	gene_11136	97052	scaffoldGtr_00021:242072-243512	2.16847	3.95667	-0.86761	-0.612287	0.36395	0.448588	no
mRNA_11137	gene_11137	133990	scaffoldGtr_00021:243793-244621	1.03789	2.87942	-1.47212	-0.82843	0.27245	0.351374	no
mRNA_11138	gene_11138	112716	scaffoldGtr_00021:245042-245570	17.1915	64.4681	-1.90689	-1.42327	0.05675	0.100611	no
mRNA_11139	gene_11139	141524	scaffoldGtr_00021:245987-247813	12.5414	24.7157	-0.978731	-0.727657	0.3165	0.399416	no
mRNA_1114	gene_1114	109242	scaffoldGtr_00001:2982834-2985050	49.4076	110.284	-1.15842	-0.857283	0.24495	0.323161	no
mRNA_11140	gene_11140	133992	scaffoldGtr_00021:248568-249831	5.73428	22.1545	-1.94992	-1.39057	0.04105	0.0746351	no
mRNA_11141	gene_11141	97055	scaffoldGtr_00021:252179-253226	0.114268	0.744306	-2.70347	-1.31075	0.19005	0.266109	no
mRNA_11142	gene_11142	97056	scaffoldGtr_00021:255501-258051	8.6552	10.8943	-0.331932	-0.251532	0.7283	0.782823	no
mRNA_11143	gene_11143	108627	scaffoldGtr_00021:260502-262791	12.9553	52.2304	-2.01134	-1.49096	0.0483	0.0864027	no
mRNA_11144	gene_11144	141527	scaffoldGtr_00021:264639-268431	13.8864	32.0158	-1.20511	-0.631241	0.4799	0.561665	no
mRNA_11145	gene_11145	82362	scaffoldGtr_00021:264639-268431	3.71806	14.0272	-1.9156	-1.03793	0.1586	0.232683	no
mRNA_11146	gene_11146	82366	scaffoldGtr_00021:269162-270830	3.52068	13.3578	-1.92375	-1.43745	0.059	0.104327	no
mRNA_11147	gene_11147	141530	scaffoldGtr_00021:270854-271948	28.4643	31.3909	-0.141193	-0.104458	0.8818	0.908254	no
mRNA_11148	gene_11148	141531	scaffoldGtr_00021:273125-275735	0.715387	2.07235	-1.53447	-1.14032	0.12645	0.197651	no
mRNA_11149	gene_11149	97063	scaffoldGtr_00021:276497-276860	32.2689	320.147	-3.31052	-1.85375	0.0232	0.0436558	yes
mRNA_1115	gene_1115	53625	scaffoldGtr_00001:2986082-2988209	11.0466	53.3366	-2.27152	-1.70806	0.0282	0.0521747	no
mRNA_11150	gene_11150	50579	scaffoldGtr_00021:279467-280013	47.2949	71.5607	-0.597483	-0.448984	0.54265	0.619842	no
mRNA_11151	gene_11151	50598	scaffoldGtr_00021:281655-283880	4.30872	20.1765	-2.22734	-1.67735	0.0295	0.0544883	no
mRNA_11152	gene_11152	141532	scaffoldGtr_00021:284809-286337	22.4685	46.4874	-1.04894	-0.795338	0.27995	0.359658	no
mRNA_11153	gene_11153	23677	scaffoldGtr_00022:3-2130	0	0	0	0	1	1	no
mRNA_11154	gene_11154	18840	scaffoldGtr_00022:2527-2863	0	0	0	0	1	1	no
mRNA_11155	gene_11155	20058	scaffoldGtr_00022:7676-8495	0	0	0	0	1	1	no
mRNA_11156	gene_11156	20464	scaffoldGtr_00022:9581-10172	0	0.163174	#NAME?	0	1	1	no
mRNA_11157	gene_11157	50641	scaffoldGtr_00022:10977-12282	0.0436796	0.56219	-3.68603	-1.68133	0.1717	0.246408	no
mRNA_11158	gene_11158	82370	scaffoldGtr_00022:14412-15696	32.5608	425.156	-3.70679	-2.69263	0.0006	0.0012277	yes
mRNA_11159	gene_11159	82372	scaffoldGtr_00022:15887-18421	45.3969	18.1317	1.32408	0.796638	0.27935	0.359013	no
mRNA_1116	gene_1116	102669	scaffoldGtr_00001:2991006-2992598	23.9091	72.4334	-1.5991	-1.20521	0.10595	0.169518	no
mRNA_11160	gene_11160	134009	scaffoldGtr_00022:20838-21383	14.7898	40.9882	-1.47061	-1.0691	0.1322	0.200347	no
mRNA_11161	gene_11161	123591	scaffoldGtr_00022:21646-23026	1.3124	5.42477	-2.04736	-1.50325	0.05225	0.0930656	no
mRNA_11162	gene_11162	134011	scaffoldGtr_00022:24414-24803	0	1.85188	#NAME?	#NAME?	0.00555	0.0109009	yes
mRNA_11163	gene_11163	82377	scaffoldGtr_00022:25360-27533	87.6549	107.1	-0.289053	-0.172552	0.7869	0.831687	no
mRNA_11164	gene_11164	50634	scaffoldGtr_00022:29407-32625	4.52785	20.9941	-2.21309	-1.69623	0.0286	0.0528903	no
mRNA_11165	gene_11165	82380	scaffoldGtr_00022:35541-36536	10.1311	30.6096	-1.59519	-1.19534	0.10125	0.163859	no
mRNA_11166	gene_11166	134015	scaffoldGtr_00022:36914-38962	32.9124	8.06298	2.02925	1.46026	0.03545	0.0648778	no
mRNA_11167	gene_11167	82382	scaffoldGtr_00022:43539-44697	745.484	530.427	0.491021	0.362321	0.6026	0.67404	no
mRNA_11168	gene_11168	66973	scaffoldGtr_00022:44925-46485	42.3632	517.945	-3.61191	-2.65092	0.00055	0.00112739	yes
mRNA_11169	gene_11169	97076	scaffoldGtr_00022:47808-48813	1.66709	2.2049	-0.403378	-0.293615	0.68035	0.741923	no
mRNA_1117	gene_1117	119002	scaffoldGtr_00001:2993185-2996276	106.899	391.184	-1.8716	-1.41772	0.0614	0.108274	no
mRNA_11170	gene_11170	141540	scaffoldGtr_00022:53325-56432	137.216	871.333	-2.66677	-1.54837	0.0551	0.0978393	no
mRNA_11171	gene_11171	134020	scaffoldGtr_00022:61890-63278	1.0281	0.353456	1.54038	0.908839	0.2174	0.298154	no
mRNA_11172	gene_11172	134021	scaffoldGtr_00022:65225-68451	0	0	0	0	1	1	no
mRNA_11173	gene_11173	21436	scaffoldGtr_00022:77741-77891	0	0	0	0	1	1	no
mRNA_11174	gene_11174	134022	scaffoldGtr_00022:77929-80270	0	0	0	0	1	1	no
mRNA_11175	gene_11175	97081	scaffoldGtr_00022:82024-87869	0	0	0	0	1	1	no
mRNA_11176	gene_11176	66980	scaffoldGtr_00022:96272-99207	30.5452	131.985	-2.11136	-1.56167	0.0399	0.07266	no
mRNA_11177	gene_11177	141542	scaffoldGtr_00022:99563-100897	6.26047	21.8503	-1.80331	-1.3467	0.07225	0.125392	no
mRNA_11178	gene_11178	134026	scaffoldGtr_00022:101200-105559	7.97462	22.869	-1.51991	-0.451587	0.59555	0.667771	no
mRNA_11179	gene_11179	141544	scaffoldGtr_00022:101200-105559	28.6524	89.5085	-1.64337	-1.23054	0.0822	0.141052	no
mRNA_1118	gene_1118	53630	scaffoldGtr_00001:2998303-3006456	32.4343	100.194	-1.6272	-1.21715	0.10355	0.167003	no
mRNA_11180	gene_11180	141545	scaffoldGtr_00022:106556-107938	14.2187	168.864	-3.57	-2.6706	0.00035	0.000722785	yes
mRNA_11181	gene_11181	97086	scaffoldGtr_00022:108533-109832	1.02106	1.14842	-0.169574	-0.116622	0.85645	0.887971	no
mRNA_11182	gene_11182	123601	scaffoldGtr_00022:112030-114158	28.7928	47.9457	-0.735692	-0.54929	0.44705	0.53058	no
mRNA_11183	gene_11183	141547	scaffoldGtr_00022:114741-115723	23.72	13.2681	0.838141	0.627839	0.39525	0.480258	no
mRNA_11184	gene_11184	141548	scaffoldGtr_00022:116613-118070	5.32178	17.275	-1.69871	-1.25147	0.0955	0.158465	no
mRNA_11185	gene_11185	134033	scaffoldGtr_00022:118785-121447	19.1345	122.39	-2.67724	-1.99776	0.01175	0.0226709	yes
mRNA_11186	gene_11186	134034	scaffoldGtr_00022:121839-123208	1.70179	4.72374	-1.47288	-1.09152	0.1388	0.207755	no
mRNA_11187	gene_11187	134035	scaffoldGtr_00022:124219-124858	0.142408	0.567272	-1.99402	-0.879288	0.37245	0.457268	no
mRNA_11188	gene_11188	118371	scaffoldGtr_00022:129960-131310	78.8386	419.27	-2.41091	-1.72354	0.01655	0.0315382	yes
mRNA_11189	gene_11189	112727	scaffoldGtr_00022:131310-131575	12.4248	94.3362	-2.92459	-2.02387	0.0069	0.01348	yes
mRNA_1119	gene_1119	124720	scaffoldGtr_00001:3026701-3027580	25.0209	83.0711	-1.73121	-1.26642	0.09075	0.153966	no
mRNA_11190	gene_11190	67004	scaffoldGtr_00022:132810-134931	11.4034	44.175	-1.95377	-1.45229	0.05445	0.0967525	no
mRNA_11191	gene_11191	134038	scaffoldGtr_00022:135298-137061	6.61134	19.8275	-1.58449	-1.17555	0.1087	0.173458	no
mRNA_11192	gene_11192	97092	scaffoldGtr_00022:141516-142069	0	0	0	0	1	1	no
mRNA_11193	gene_11193	97093	scaffoldGtr_00022:143767-150501	0	0	0	0	1	1	no
mRNA_11194	gene_11194	97094	scaffoldGtr_00022:151029-155925	0	0	0	0	1	1	no
mRNA_11195	gene_11195	97095	scaffoldGtr_00022:156491-157143	0	0	0	0	1	1	no
mRNA_11196	gene_11196	82416	scaffoldGtr_00023:2-4418	15.3685	51.1295	-1.73418	-1.29172	0.08775	0.149497	no
mRNA_11197	gene_11197	50692	scaffoldGtr_00023:4736-5823	10.324	14.0897	-0.448645	-0.338973	0.6438	0.71018	no
mRNA_11198	gene_11198	67008	scaffoldGtr_00023:8084-12692	20.9889	93.1459	-2.14987	-1.14227	0.12745	0.197651	no
mRNA_11199	gene_11199	118374	scaffoldGtr_00023:8084-12692	22.6545	41.9899	-0.890242	-0.4402	0.38375	0.468745	no
mRNA_112	gene_112	32103	scaffoldGtr_00001:344712-345270	23.8108	16.3593	0.541508	0.314852	0.6505	0.715979	no
mRNA_1120	gene_1120	53640	scaffoldGtr_00001:3027847-3030007	67.5053	173.878	-1.365	-0.889835	0.2283	0.309216	no
mRNA_11200	gene_11200	123608	scaffoldGtr_00023:14065-16147	2.93613	10.9504	-1.89899	-1.43086	0.05625	0.0997765	no
mRNA_11201	gene_11201	101798	scaffoldGtr_00023:16199-18091	82.123	56.9186	0.528886	0.302193	0.6669	0.730351	no
mRNA_11202	gene_11202	82427	scaffoldGtr_00023:24628-25297	152.293	520.118	-1.77199	-1.31904	0.08495	0.145267	no
mRNA_11203	gene_11203	141558	scaffoldGtr_00023:25359-25799	121.531	512.429	-2.07602	-1.53585	0.04825	0.0863208	no
mRNA_11204	gene_11204	141559	scaffoldGtr_00023:25982-27203	7.42839	15.7909	-1.08797	-0.808843	0.2735	0.352539	no
mRNA_11205	gene_11205	50706	scaffoldGtr_00023:27651-28661	30.3004	87.4808	-1.52963	-1.13797	0.12485	0.19563	no
mRNA_11206	gene_11206	50733	scaffoldGtr_00023:28997-32070	9.21026	28.4428	-1.62675	-1.21055	0.10555	0.169161	no
mRNA_11207	gene_11207	134053	scaffoldGtr_00023:33120-33630	0	0	0	0	1	1	no
mRNA_11208	gene_11208	134054	scaffoldGtr_00023:36595-37440	0	0	0	0	1	1	no
mRNA_11209	gene_11209	50703	scaffoldGtr_00023:42979-43171	0	0	0	0	1	1	no
mRNA_1121	gene_1121	102674	scaffoldGtr_00001:3027847-3030007	30.3358	380.692	-3.64953	-0.756176	0.30105	0.382748	no
mRNA_11210	gene_11210	134055	scaffoldGtr_00023:44340-44637	0	0	0	0	1	1	no
mRNA_11211	gene_11211	82433	scaffoldGtr_00023:66723-68423	6.11054	18.3201	-1.58405	-1.18025	0.11355	0.180271	no
mRNA_11212	gene_11212	82434	scaffoldGtr_00023:68542-69570	68.0381	222.953	-1.71232	-1.27359	0.0865	0.147609	no
mRNA_11213	gene_11213	141564	scaffoldGtr_00023:69669-73507	71.2422	57.7995	0.301676	0.117752	0.8268	0.864157	no
mRNA_11214	gene_11214	134059	scaffoldGtr_00023:69669-73507	5481.17	116.001	5.56228	1.96796	0.1015	0.16421	no
mRNA_11215	gene_11215	101803	scaffoldGtr_00023:88904-89375	2.31791	1.817	0.351269	0.252715	0.77665	0.823129	no
mRNA_11216	gene_11216	50702	scaffoldGtr_00023:89415-89897	54.6882	28.6783	0.93127	0.685834	0.336	0.41988	no
mRNA_11217	gene_11217	141565	scaffoldGtr_00023:90035-92699	28.7162	77.6374	-1.43488	-1.05725	0.16015	0.234701	no
mRNA_11218	gene_11218	108659	scaffoldGtr_00023:92967-93974	19.3761	48.3156	-1.31821	-0.981843	0.18945	0.265346	no
mRNA_11219	gene_11219	118379	scaffoldGtr_00023:94147-96599	30.6184	116.514	-1.92803	-1.41474	0.06225	0.109637	no
mRNA_1122	gene_1122	113474	scaffoldGtr_00001:3030197-3033297	9.37644	36.5663	-1.9634	-1.44824	0.05085	0.0907223	no
mRNA_11220	gene_11220	141567	scaffoldGtr_00023:96729-98590	27.0282	85.4243	-1.66018	-1.22616	0.1075	0.171739	no
mRNA_11221	gene_11221	50734	scaffoldGtr_00023:98881-99296	0.780011	3.03658	-1.96088	-0.86332	0.2778	0.357304	no
mRNA_11222	gene_11222	97108	scaffoldGtr_00023:100159-102517	1.00708	2.43676	-1.27478	-0.936757	0.20765	0.286761	no
mRNA_11223	gene_11223	134066	scaffoldGtr_00023:102882-104322	1.04161	3.45387	-1.72939	-1.27303	0.0911	0.154405	no
mRNA_11224	gene_11224	82452	scaffoldGtr_00023:104670-105545	117.349	358.401	-1.61077	-1.18653	0.11375	0.180557	no
mRNA_11225	gene_11225	50701	scaffoldGtr_00023:105641-106170	28.2135	65.7219	-1.21999	-0.925043	0.21225	0.292119	no
mRNA_11226	gene_11226	50737	scaffoldGtr_00023:106845-109984	22.6106	113.086	-2.32235	-1.71545	0.027	0.0500431	no
mRNA_11227	gene_11227	101806	scaffoldGtr_00023:110627-113283	22.3586	48.1424	-1.10648	-0.806386	0.2653	0.343344	no
mRNA_11228	gene_11228	141570	scaffoldGtr_00023:115216-118665	31.7079	68.5112	-1.1115	-0.82625	0.26575	0.343859	no
mRNA_11229	gene_11229	50789	scaffoldGtr_00024:2067-2379	0	0	0	0	1	1	no
mRNA_1123	gene_1123	113475	scaffoldGtr_00001:3033355-3034411	69.4404	188.309	-1.43925	-1.0712	0.1462	0.217595	no
mRNA_11230	gene_11230	141571	scaffoldGtr_00024:3264-5008	4.887	16.6931	-1.77223	-1.31754	0.08035	0.138188	no
mRNA_11231	gene_11231	108667	scaffoldGtr_00024:5486-6203	103.839	258.043	-1.31326	-0.961676	0.19095	0.267237	no
mRNA_11232	gene_11232	141573	scaffoldGtr_00024:6568-8030	20.8262	23.5291	-0.176049	-0.132979	0.8523	0.884702	no
mRNA_11233	gene_11233	123619	scaffoldGtr_00024:8439-9871	36.2528	304.605	-3.07078	-2.24205	0.00235	0.00469874	yes
mRNA_11234	gene_11234	123620	scaffoldGtr_00024:10351-12890	32.2936	244.455	-2.92025	-2.20596	0.0037	0.00732221	yes
mRNA_11235	gene_11235	97117	scaffoldGtr_00024:13689-15926	1.06077	3.73211	-1.81488	-1.32869	0.07815	0.134769	no
mRNA_11236	gene_11236	141576	scaffoldGtr_00024:16462-18434	50.2003	61.9768	-0.304034	-0.22417	0.757	0.806844	no
mRNA_11237	gene_11237	82465	scaffoldGtr_00024:19057-20294	49.5772	328.798	-2.72945	-2.07474	0.0082	0.0159646	yes
mRNA_11238	gene_11238	141578	scaffoldGtr_00024:21001-24815	5.73321	25.3999	-2.14741	-1.59945	0.0395	0.0719629	no
mRNA_11239	gene_11239	134081	scaffoldGtr_00024:27132-28706	8.23987	17.0029	-1.04509	-0.779333	0.29625	0.377596	no
mRNA_1124	gene_1124	102677	scaffoldGtr_00001:3034597-3035784	12.8721	38.268	-1.57189	-1.16347	0.1199	0.188985	no
mRNA_11240	gene_11240	134082	scaffoldGtr_00024:30101-33688	16.2951	36.4401	-1.16109	-0.850795	0.2489	0.32586	no
mRNA_11241	gene_11241	108671	scaffoldGtr_00024:34442-35043	981.931	31.4809	4.96308	3.60312	5e-05	0.000106741	yes
mRNA_11242	gene_11242	50754	scaffoldGtr_00024:35475-37471	506.864	14.626	5.11499	3.10162	0.00105	0.00212903	yes
mRNA_11243	gene_11243	50761	scaffoldGtr_00024:37614-37980	695.618	14.8991	5.545	3.35829	0.001	0.00202884	yes
mRNA_11244	gene_11244	50772	scaffoldGtr_00024:38418-39684	331.852	8.29138	5.32278	3.1846	0.0014	0.00282561	yes
mRNA_11245	gene_11245	15151	scaffoldGtr_00024:40172-40628	455.273	11.5691	5.29838	3.24946	0.00145	0.00292463	yes
mRNA_11246	gene_11246	50753	scaffoldGtr_00024:40851-41878	302.342	6.97979	5.43685	3.35605	0.0011	0.00222843	yes
mRNA_11247	gene_11247	50822	scaffoldGtr_00024:42242-43873	183.96	4.76789	5.2699	3.14487	0.00125	0.00252749	yes
mRNA_11248	gene_11248	112738	scaffoldGtr_00024:46290-47118	500.786	11.1703	5.48645	3.28387	0.001	0.00202884	yes
mRNA_11249	gene_11249	67059	scaffoldGtr_00024:47828-50286	172.606	15.4314	3.48354	2.01729	0.0193	0.0366136	yes
mRNA_1125	gene_1125	69102	scaffoldGtr_00001:3037069-3039823	53.7668	376.33	-2.80721	-2.07597	0.0036	0.00713461	yes
mRNA_11250	gene_11250	82473	scaffoldGtr_00024:51186-53708	187.551	8.03987	4.54397	2.61167	0.0056	0.0109973	yes
mRNA_11251	gene_11251	67066	scaffoldGtr_00024:54662-55886	1826.46	74.735	4.61112	2.73738	0.00315	0.00625946	yes
mRNA_11252	gene_11252	141584	scaffoldGtr_00024:56783-58714	84.09	27.8061	1.59653	1.16607	0.0937	0.15706	no
mRNA_11253	gene_11253	118392	scaffoldGtr_00024:59339-61020	562.015	17.1052	5.0381	3.09897	0.00175	0.00351674	yes
mRNA_11254	gene_11254	141586	scaffoldGtr_00024:61168-62901	267.849	36.473	2.87652	1.73062	0.03805	0.0694347	no
mRNA_11255	gene_11255	82487	scaffoldGtr_00024:64895-67334	232.673	7.62578	4.93127	2.85489	0.00295	0.00586937	yes
mRNA_11256	gene_11256	134092	scaffoldGtr_00024:69247-70271	8.43998	21.9984	-1.38209	-1.0322	0.16455	0.240347	no
mRNA_11257	gene_11257	134093	scaffoldGtr_00024:71577-72661	3.44018	11.0827	-1.68775	-1.23464	0.1061	0.169736	no
mRNA_11258	gene_11258	50829	scaffoldGtr_00024:73886-74278	0	0	0	0	1	1	no
mRNA_11259	gene_11259	134095	scaffoldGtr_00024:85937-86406	3.95615	7.3534	-0.894314	-0.651944	0.3734	0.458226	no
mRNA_1126	gene_1126	113478	scaffoldGtr_00001:3040097-3041988	66.4318	177.308	-1.41632	-1.05571	0.1568	0.230311	no
mRNA_11260	gene_11260	134096	scaffoldGtr_00024:87091-88895	3.16822	8.91533	-1.49261	-1.10754	0.13235	0.200489	no
mRNA_11261	gene_11261	118394	scaffoldGtr_00024:91878-92882	23.9924	23.056	0.0574347	0.0427672	0.95085	0.96234	no
mRNA_11262	gene_11262	123632	scaffoldGtr_00024:93013-94772	70.922	160.938	-1.1822	-0.891092	0.22795	0.308814	no
mRNA_11263	gene_11263	123633	scaffoldGtr_00024:95076-97697	8.6092	24.224	-1.49248	-1.10761	0.13615	0.205461	no
mRNA_11264	gene_11264	82498	scaffoldGtr_00024:97838-98854	375.472	1974.99	-2.39507	-1.82123	0.01635	0.0311672	yes
mRNA_11265	gene_11265	112746	scaffoldGtr_00024:101750-102955	5.94363	39.613	-2.73656	-0.789205	0.4317	0.515734	no
mRNA_11266	gene_11266	50757	scaffoldGtr_00024:101750-102955	7.50701	64.9999	-3.11413	-1.86185	0.0257	0.0480673	yes
mRNA_11267	gene_11267	50805	scaffoldGtr_00024:103328-104207	8.72037	17.4673	-1.00219	-0.743224	0.3119	0.394466	no
mRNA_11268	gene_11268	134104	scaffoldGtr_00024:105789-106696	9.89456	28.1478	-1.50831	-1.11539	0.1391	0.207951	no
mRNA_11269	gene_11269	82505	scaffoldGtr_00024:107704-108532	21.8137	635.762	-4.86518	-3.54227	5e-05	0.000106741	yes
mRNA_1127	gene_1127	69104	scaffoldGtr_00001:3046613-3049609	20.938	42.0871	-1.00725	-0.741736	0.315	0.397823	no
mRNA_11270	gene_11270	134106	scaffoldGtr_00024:109026-110893	2.25841	3.23915	-0.520308	-0.388405	0.60015	0.671887	no
mRNA_11271	gene_11271	67095	scaffoldGtr_00024:112091-114953	13.1234	44.5538	-1.76341	-1.3183	0.0802	0.137952	no
mRNA_11272	gene_11272	101820	scaffoldGtr_00024:115872-117120	0.874735	3.6846	-2.07459	-1.45163	0.0409	0.0743779	no
mRNA_11273	gene_11273	118399	scaffoldGtr_00025:1724-3893	26.8681	63.9365	-1.25075	-0.945014	0.19715	0.274847	no
mRNA_11274	gene_11274	82515	scaffoldGtr_00025:6181-8121	65.913	284.447	-2.10953	-1.57424	0.0245	0.0460211	yes
mRNA_11275	gene_11275	97140	scaffoldGtr_00025:8702-11064	109.68	17.1788	2.67459	1.62232	0.05	0.0892881	no
mRNA_11276	gene_11276	67106	scaffoldGtr_00025:13925-14622	525.567	1132.42	-1.10746	-0.824545	0.26535	0.343401	no
mRNA_11277	gene_11277	141598	scaffoldGtr_00025:14706-18048	20.6511	74.4795	-1.85062	-1.36669	0.0734	0.127234	no
mRNA_11278	gene_11278	118401	scaffoldGtr_00025:18588-19296	7.15337	104.345	-3.86659	-2.7654	0.00025	0.00051951	yes
mRNA_11279	gene_11279	134115	scaffoldGtr_00025:19894-21091	5.17627	7.26648	-0.489345	-0.360854	0.61275	0.68309	no
mRNA_1128	gene_1128	69108	scaffoldGtr_00001:3049956-3051622	54.4139	213.992	-1.97551	-1.47346	0.04885	0.087338	no
mRNA_11280	gene_11280	134116	scaffoldGtr_00025:22187-23122	1.26925	2.5539	-1.00873	-0.715439	0.32135	0.404599	no
mRNA_11281	gene_11281	97143	scaffoldGtr_00025:33355-34826	0.678229	2.1668	-1.67572	-1.20397	0.1062	0.16988	no
mRNA_11282	gene_11282	50873	scaffoldGtr_00025:36738-37986	45.5044	289.956	-2.67176	-2.05436	0.0092	0.0178596	yes
mRNA_11283	gene_11283	134119	scaffoldGtr_00025:39201-39839	7.74398	26.7731	-1.78964	-1.32374	0.08215	0.140975	no
mRNA_11284	gene_11284	134120	scaffoldGtr_00025:42466-44948	0.139848	1.0152	-2.85983	-1.68757	0.0381	0.0695221	no
mRNA_11285	gene_11285	118402	scaffoldGtr_00025:48150-50230	5.39547	125.123	-4.53546	-3.23254	5e-05	0.000106741	yes
mRNA_11286	gene_11286	97147	scaffoldGtr_00025:50519-51498	0.402575	2.57114	-2.67508	-1.3597	0.10505	0.169161	no
mRNA_11287	gene_11287	50832	scaffoldGtr_00025:53754-54353	0	0	0	0	1	1	no
mRNA_11288	gene_11288	134125	scaffoldGtr_00025:62210-63404	1.73186	8.36862	-2.27267	-1.69287	0.0283	0.0523555	no
mRNA_11289	gene_11289	134126	scaffoldGtr_00025:63750-64682	7.30242	16.9937	-1.21855	-0.904959	0.22815	0.309037	no
mRNA_1129	gene_1129	109249	scaffoldGtr_00001:3051984-3052587	3.10376	8.39703	-1.43586	-1.06258	0.1589	0.233075	no
mRNA_11290	gene_11290	28451	scaffoldGtr_00025:66942-67430	3.2227	22.666	-2.81419	-1.59171	0.05705	0.101106	no
mRNA_11291	gene_11291	50851	scaffoldGtr_00025:67940-68280	18.5584	79.4535	-2.09804	-1.17098	0.1105	0.176018	no
mRNA_11292	gene_11292	10349	scaffoldGtr_00025:68346-68710	17.7502	87.215	-2.29674	-1.70439	0.02705	0.0501329	no
mRNA_11293	gene_11293	112750	scaffoldGtr_00025:70600-71555	19.3374	78.8034	-2.02687	-1.51003	0.04825	0.0863208	no
mRNA_11294	gene_11294	112751	scaffoldGtr_00025:72229-73406	2.37745	5.45933	-1.19931	-0.872966	0.2318	0.313022	no
mRNA_11295	gene_11295	97150	scaffoldGtr_00025:75857-76955	1.25286	2.48975	-0.99078	-0.724647	0.32895	0.412586	no
mRNA_11296	gene_11296	134130	scaffoldGtr_00025:79985-84101	0	0	0	0	1	1	no
mRNA_11297	gene_11297	13476	scaffoldGtr_00025:84608-84944	0	0	0	0	1	1	no
mRNA_11298	gene_11298	50888	scaffoldGtr_00026:202-402	0	0	0	0	1	1	no
mRNA_11299	gene_11299	108690	scaffoldGtr_00026:470-928	74.9964	184.984	-1.30251	-0.958296	0.1754	0.251131	no
mRNA_113	gene_113	30388	scaffoldGtr_00001:345419-345972	65.2631	57.5224	0.182144	0.133218	0.8437	0.877804	no
mRNA_1130	gene_1130	29709	scaffoldGtr_00001:3055545-3057952	23.0637	64.742	-1.48908	-1.1193	0.13625	0.205591	no
mRNA_11300	gene_11300	50878	scaffoldGtr_00026:1019-1214	1729.54	595.36	1.53856	1.89737	0.1603	0.234896	no
mRNA_11301	gene_11301	134131	scaffoldGtr_00026:1409-1683	261.413	324.385	-0.311375	-0.226227	0.7404	0.792996	no
mRNA_11302	gene_11302	108693	scaffoldGtr_00026:22433-40772	0.239127	205.239	-9.74531	-0.0773636	0.4428	0.526545	no
mRNA_11303	gene_11303	101826	scaffoldGtr_00026:22433-40772	1033.29	1969.34	-0.930468	-0.675304	0.3005	0.382149	no
mRNA_11304	gene_11304	134134	scaffoldGtr_00027:2002-6499	0	0	0	0	1	1	no
mRNA_11305	gene_11305	134135	scaffoldGtr_00027:7536-10007	0.013894	0	inf	0	1	1	no
mRNA_11306	gene_11306	134136	scaffoldGtr_00027:11296-12984	0	0	0	0	1	1	no
mRNA_11307	gene_11307	134137	scaffoldGtr_00027:18763-19907	0.254885	1.69005	-2.72915	-1.4547	0.0832	0.142606	no
mRNA_11308	gene_11308	134138	scaffoldGtr_00027:24393-24644	0	0	0	0	1	1	no
mRNA_11309	gene_11309	108694	scaffoldGtr_00028:463-2340	0	0	0	0	1	1	no
mRNA_1131	gene_1131	135572	scaffoldGtr_00001:3058483-3059404	31.6798	95.0858	-1.58567	-1.17501	0.11925	0.188327	no
mRNA_11310	gene_11310	50892	scaffoldGtr_00028:2471-2810	0	0	0	0	1	1	no
mRNA_11311	gene_11311	50897	scaffoldGtr_00028:4835-5093	0	0	0	0	1	1	no
mRNA_11312	gene_11312	22647	scaffoldGtr_00028:7505-7736	0	0	0	0	1	1	no
mRNA_11313	gene_11313	134140	scaffoldGtr_00028:16600-17237	0	0	0	0	1	1	no
mRNA_11314	gene_11314	134141	scaffoldGtr_00028:19589-19809	0	0	0	0	1	1	no
mRNA_11315	gene_11315	24483	scaffoldGtr_00029:481-2027	0	0	0	0	1	1	no
mRNA_11316	gene_11316	20594	scaffoldGtr_00029:2678-3116	0	0	0	0	1	1	no
mRNA_11317	gene_11317	97157	scaffoldGtr_00029:8780-11734	0	0	0	0	1	1	no
mRNA_11318	gene_11318	134144	scaffoldGtr_00029:16867-17768	0	0	0	0	1	1	no
mRNA_11319	gene_11319	134145	scaffoldGtr_00029:18144-18832	0	0	0	0	1	1	no
mRNA_1132	gene_1132	109251	scaffoldGtr_00001:3059541-3060734	422.143	1113.63	-1.39947	-1.05893	0.1545	0.228032	no
mRNA_11320	gene_11320	134146	scaffoldGtr_00029:19154-20279	0	0	0	0	1	1	no
mRNA_11321	gene_11321	50901	scaffoldGtr_00030:665-3259	0	0	0	0	1	1	no
mRNA_11322	gene_11322	134148	scaffoldGtr_00030:4598-9805	0	0	0	0	1	1	no
mRNA_11323	gene_11323	134149	scaffoldGtr_00030:10306-10726	0	0	0	0	1	1	no
mRNA_11324	gene_11324	134150	scaffoldGtr_00030:11007-13961	0	0.0296317	#NAME?	0	1	1	no
mRNA_11325	gene_11325	134151	scaffoldGtr_00030:14216-16247	0	0	0	0	1	1	no
mRNA_11326	gene_11326	134152	scaffoldGtr_00030:16710-17394	0	0	0	0	1	1	no
mRNA_11327	gene_11327	50908	scaffoldGtr_00031:373-6689	0	0	0	0	1	1	no
mRNA_11328	gene_11328	97163	scaffoldGtr_00031:7633-8397	0	0	0	0	1	1	no
mRNA_11329	gene_11329	134157	scaffoldGtr_00031:8843-10239	0	0	0	0	1	1	no
mRNA_1133	gene_1133	113484	scaffoldGtr_00001:3061199-3062472	452.109	406.165	0.154605	0.114107	0.8608	0.8915	no
mRNA_11330	gene_11330	24381	scaffoldGtr_00031:13473-14043	0	0	0	0	1	1	no
mRNA_11331	gene_11331	134159	scaffoldGtr_00032:148-2485	0	0	0	0	1	1	no
mRNA_11332	gene_11332	134160	scaffoldGtr_00032:3114-4037	0	0	0	0	1	1	no
mRNA_11333	gene_11333	134161	scaffoldGtr_00032:4375-6345	0	0	0	0	1	1	no
mRNA_11334	gene_11334	97168	scaffoldGtr_00032:8766-9963	0	0	0	0	1	1	no
mRNA_11335	gene_11335	134163	scaffoldGtr_00032:10372-11565	0	0	0	0	1	1	no
mRNA_11336	gene_11336	134164	scaffoldGtr_00032:11848-15135	0	0	0	0	1	1	no
mRNA_11337	gene_11337	141604	scaffoldGtr_00033:38-2930	3.68015	11.8891	-1.69181	-1.27925	0.08825	0.150258	no
mRNA_11338	gene_11338	134167	scaffoldGtr_00033:6390-6605	0	0	0	0	1	1	no
mRNA_11339	gene_11339	101828	scaffoldGtr_00033:9706-10459	0	0	0	0	1	1	no
mRNA_1134	gene_1134	109252	scaffoldGtr_00001:3062719-3063551	28.377	117.176	-2.04588	-1.50871	0.045	0.0808384	no
mRNA_11340	gene_11340	134168	scaffoldGtr_00033:12003-13280	1.84747	1.4588	0.340764	0.226689	0.7633	0.812034	no
mRNA_11341	gene_11341	50916	scaffoldGtr_00034:1399-2493	1.62471	3.54443	-1.12538	-0.825543	0.2654	0.343457	no
mRNA_11342	gene_11342	134170	scaffoldGtr_00034:2949-3926	0.498173	2.13496	-2.09949	-0.999965	0.2256	0.306104	no
mRNA_11343	gene_11343	134171	scaffoldGtr_00034:5454-5901	12.2078	14.2781	-0.226011	-0.175047	0.83595	0.871489	no
mRNA_11344	gene_11344	50913	scaffoldGtr_00034:6667-8737	10.9834	34.7571	-1.66198	-1.24012	0.0979	0.161718	no
mRNA_11345	gene_11345	123646	scaffoldGtr_00034:8986-13179	1.77558	9.45447	-2.4127	-1.7893	0.01935	0.0367064	yes
mRNA_11346	gene_11346	134175	scaffoldGtr_00035:1997-2294	0	0	0	0	1	1	no
mRNA_11347	gene_11347	97175	scaffoldGtr_00035:2767-6742	2.36929	3.01128	-0.345925	-0.260182	0.7235	0.778873	no
mRNA_11348	gene_11348	134177	scaffoldGtr_00035:7744-8548	10.5844	34.5119	-1.70515	-1.28635	0.08385	0.143588	no
mRNA_11349	gene_11349	50923	scaffoldGtr_00035:9099-12085	2.38739	6.15924	-1.36732	-1.01104	0.1714	0.246036	no
mRNA_1135	gene_1135	135576	scaffoldGtr_00001:3066867-3068848	36.7738	145.241	-1.9817	-1.47795	0.05455	0.096921	no
mRNA_11350	gene_11350	101829	scaffoldGtr_00036:1331-3725	1.52335	4.42631	-1.53885	-1.13108	0.13215	0.200306	no
mRNA_11351	gene_11351	50927	scaffoldGtr_00036:4488-5020	1.39851	3.2239	-1.20492	-0.680205	0.34655	0.430808	no
mRNA_11352	gene_11352	134181	scaffoldGtr_00036:6770-10838	0.0389791	0.302247	-2.95495	0	1	1	no
mRNA_11353	gene_11353	97178	scaffoldGtr_00037:41-1759	0	0	0	0	1	1	no
mRNA_11354	gene_11354	5750	scaffoldGtr_00037:5697-6697	0	0	0	0	1	1	no
mRNA_11355	gene_11355	97180	scaffoldGtr_00037:7486-10209	0	0	0	0	1	1	no
mRNA_11356	gene_11356	97181	scaffoldGtr_00038:652-1996	0.585369	1.1402	-0.961873	-0.68906	0.35395	0.438356	no
mRNA_11357	gene_11357	17432	scaffoldGtr_00038:2280-2532	0	0	0	0	1	1	no
mRNA_11358	gene_11358	97182	scaffoldGtr_00038:6671-9342	0	0.0253062	#NAME?	0	1	1	no
mRNA_11359	gene_11359	134188	scaffoldGtr_00039:1433-3136	0	0	0	0	1	1	no
mRNA_1136	gene_1136	97944	scaffoldGtr_00001:3069130-3069525	2.84406	2.40319	0.243001	0.141548	0.84885	0.881955	no
mRNA_11360	gene_11360	82536	scaffoldGtr_00039:6745-10296	0	0	0	0	1	1	no
mRNA_11361	gene_11361	101830	scaffoldGtr_00039:6745-10296	0	0	0	0	1	1	no
mRNA_11362	gene_11362	134190	scaffoldGtr_00040:509-781	0	0	0	0	1	1	no
mRNA_11363	gene_11363	97185	scaffoldGtr_00040:1833-3297	0	0	0	0	1	1	no
mRNA_11364	gene_11364	134191	scaffoldGtr_00040:7081-7492	0	0	0	0	1	1	no
mRNA_11365	gene_11365	134192	scaffoldGtr_00041:715-1736	4.46384	12.1048	-1.43922	-1.06372	0.1564	0.2298	no
mRNA_11366	gene_11366	23390	scaffoldGtr_00041:3284-3479	6.51248	9.15938	-0.492044	-1.9352	0.7847	0.829868	no
mRNA_11367	gene_11367	50945	scaffoldGtr_00041:7047-7575	0	0	0	0	1	1	no
mRNA_11368	gene_11368	134195	scaffoldGtr_00041:8494-10208	0	0	0	0	1	1	no
mRNA_11369	gene_11369	134197	scaffoldGtr_00043:2730-3225	6.33767	28.4881	-2.16833	-1.59062	0.0404	0.0735192	no
mRNA_1137	gene_1137	53670	scaffoldGtr_00001:3071380-3073198	207.476	338.317	-0.705433	-0.532838	0.4664	0.548936	no
mRNA_11370	gene_11370	123647	scaffoldGtr_00043:4073-5810	18.9848	63.6751	-1.74588	-1.30735	0.08045	0.138344	no
mRNA_11371	gene_11371	141608	scaffoldGtr_00043:6312-8884	33.9587	68.2947	-1.00799	-0.743022	0.29655	0.377923	no
mRNA_11372	gene_11372	23852	scaffoldGtr_00044:321-1752	0	0	0	0	1	1	no
mRNA_11373	gene_11373	134201	scaffoldGtr_00044:3707-3921	0	0	0	0	1	1	no
mRNA_11374	gene_11374	97193	scaffoldGtr_00044:8817-9476	0	0	0	0	1	1	no
mRNA_11375	gene_11375	108702	scaffoldGtr_00045:2332-5919	0	0	0	0	1	1	no
mRNA_11376	gene_11376	112753	scaffoldGtr_00045:7848-9441	0	0	0	0	1	1	no
mRNA_11377	gene_11377	134205	scaffoldGtr_00046:622-1545	0	0	0	0	1	1	no
mRNA_11378	gene_11378	97197	scaffoldGtr_00046:1858-6526	0	0	0	0	1	1	no
mRNA_11379	gene_11379	134208	scaffoldGtr_00046:6958-7411	0	0	0	0	1	1	no
mRNA_1138	gene_1138	53671	scaffoldGtr_00001:3073779-3075044	21.5559	70.0435	-1.70017	-1.28499	0.08365	0.143284	no
mRNA_11380	gene_11380	141610	scaffoldGtr_00047:1333-2688	1.06561	2.00604	-0.91267	-0.658712	0.349	0.433328	no
mRNA_11381	gene_11381	26194	scaffoldGtr_00047:8136-9189	0	0	0	0	1	1	no
mRNA_11382	gene_11382	50968	scaffoldGtr_00048:18-330	0	0	0	0	1	1	no
mRNA_11383	gene_11383	112754	scaffoldGtr_00048:1381-3104	2.35327	71.3555	-4.92229	-0.865252	0.0811	0.139356	no
mRNA_11384	gene_11384	141612	scaffoldGtr_00048:1381-3104	40.9956	68.9294	-0.749649	-0.470401	0.4937	0.57446	no
mRNA_11385	gene_11385	82547	scaffoldGtr_00048:3118-4341	35.2508	88.2907	-1.32461	-0.975646	0.18485	0.260037	no
mRNA_11386	gene_11386	67138	scaffoldGtr_00048:4516-5239	177.435	432.37	-1.28498	-0.949124	0.1975	0.275275	no
mRNA_11387	gene_11387	141615	scaffoldGtr_00048:6075-8553	1.82046	6.01181	-1.7235	-1.27072	0.08845	0.150554	no
mRNA_11388	gene_11388	97202	scaffoldGtr_00049:799-1633	0	0	0	0	1	1	no
mRNA_11389	gene_11389	141616	scaffoldGtr_00050:476-2973	226.15	394.097	-0.801272	-0.60115	0.4097	0.494416	no
mRNA_1139	gene_1139	53679	scaffoldGtr_00001:3076972-3079782	44.3259	119.446	-1.43014	-1.07495	0.15065	0.223096	no
mRNA_11390	gene_11390	82558	scaffoldGtr_00050:3109-6126	31.9794	103.842	-1.69918	-1.25506	0.09585	0.158791	no
mRNA_11391	gene_11391	112759	scaffoldGtr_00050:7222-8353	34.8345	74.0547	-1.08807	-0.812294	0.268	0.346401	no
mRNA_11392	gene_11392	141619	scaffoldGtr_00051:1696-4216	41.96	106.953	-1.34989	-0.998648	0.18	0.256997	no
mRNA_11393	gene_11393	97205	scaffoldGtr_00051:8107-8551	0	0	0	0	1	1	no
mRNA_11394	gene_11394	50992	scaffoldGtr_00052:2802-3015	0	0	0	0	1	1	no
mRNA_11395	gene_11395	21311	scaffoldGtr_00052:3307-3502	4.34165	19.737	-2.18459	-1.33933	0.3161	0.39899	no
mRNA_11396	gene_11396	134223	scaffoldGtr_00052:5970-7114	0	0	0	0	1	1	no
mRNA_11397	gene_11397	134224	scaffoldGtr_00053:2963-3254	0	0	0	0	1	1	no
mRNA_11398	gene_11398	134225	scaffoldGtr_00053:5200-8429	0	0	0	0	1	1	no
mRNA_11399	gene_11399	134226	scaffoldGtr_00054:2432-2887	0	0	0	0	1	1	no
mRNA_114	gene_114	67363	scaffoldGtr_00001:346357-354610	18.0332	63.5555	-1.81736	-1.28769	0.04535	0.0814227	no
mRNA_1140	gene_1140	135580	scaffoldGtr_00001:3080010-3082028	530.792	1329.48	-1.32465	-0.986103	0.14915	0.221106	no
mRNA_11400	gene_11400	97208	scaffoldGtr_00054:3825-4552	0	0	0	0	1	1	no
mRNA_11401	gene_11401	67151	scaffoldGtr_00054:5467-7599	63.6408	379.994	-2.57795	-1.87698	0.0109	0.0210928	yes
mRNA_11402	gene_11402	134228	scaffoldGtr_00055:665-2277	0.637639	6.12445	-3.26377	-1.92998	0.02855	0.0528017	no
mRNA_11403	gene_11403	134230	scaffoldGtr_00055:7026-7569	0.919897	3.22924	-1.81165	-1.0131	0.19255	0.269212	no
mRNA_11404	gene_11404	17064	scaffoldGtr_00056:451-899	0	0.932513	#NAME?	#NAME?	0.01175	0.0226709	yes
mRNA_11405	gene_11405	51005	scaffoldGtr_00056:1122-3965	3.85148	4.86182	-0.336083	-0.252859	0.72665	0.78143	no
mRNA_11406	gene_11406	82569	scaffoldGtr_00056:5521-6779	34.1846	50.8226	-0.572125	-0.42588	0.54665	0.623534	no
mRNA_11407	gene_11407	15954	scaffoldGtr_00056:7347-7545	0	0	0	0	1	1	no
mRNA_11408	gene_11408	67157	scaffoldGtr_00057:2097-2835	8.16045	26.8097	-1.71603	-1.26642	0.0923	0.156153	no
mRNA_11409	gene_11409	112762	scaffoldGtr_00057:4479-6819	43.2338	84.8939	-0.973501	-0.713723	0.3338	0.417616	no
mRNA_1141	gene_1141	113490	scaffoldGtr_00001:3082338-3084672	20.3916	69.805	-1.77536	-1.33824	0.07005	0.121864	no
mRNA_11410	gene_11410	118415	scaffoldGtr_00057:6882-8050	24.2386	75.0352	-1.63026	-1.20503	0.1067	0.170605	no
mRNA_11411	gene_11411	134236	scaffoldGtr_00058:832-1750	0.201693	1.36414	-2.75776	-1.56511	0.08195	0.140671	no
mRNA_11412	gene_11412	134237	scaffoldGtr_00058:4152-5521	1.8642	5.53341	-1.56961	-0.904806	0.20025	0.278607	no
mRNA_11413	gene_11413	82573	scaffoldGtr_00058:6051-7827	15.383	34.9627	-1.18448	-0.892461	0.2231	0.303138	no
mRNA_11414	gene_11414	134239	scaffoldGtr_00059:890-1580	430.045	30.3596	3.82426	2.89213	0.00065	0.00132859	yes
mRNA_11415	gene_11415	97219	scaffoldGtr_00059:2514-3838	2.56943	2.98871	-0.218075	-0.160719	0.82675	0.864116	no
mRNA_11416	gene_11416	10449	scaffoldGtr_00059:6030-6507	0	0	0	0	1	1	no
mRNA_11417	gene_11417	51015	scaffoldGtr_00059:6971-7268	0	0	0	0	1	1	no
mRNA_11418	gene_11418	97220	scaffoldGtr_00060:1177-2237	0.199039	0.387091	-0.959617	0	1	1	no
mRNA_11419	gene_11419	108717	scaffoldGtr_00060:3748-4765	6.15709	21.4127	-1.79814	-1.34445	0.0719	0.12483	no
mRNA_1142	gene_1142	124740	scaffoldGtr_00001:3082338-3084672	7.20511	40.3107	-2.48407	-0.518772	0.3006	0.382259	no
mRNA_11420	gene_11420	82578	scaffoldGtr_00060:4848-7234	6.93342	14.8922	-1.10292	-0.82562	0.26155	0.339075	no
mRNA_11421	gene_11421	134244	scaffoldGtr_00061:24-2446	0.446186	1.4003	-1.65002	-1.2036	0.10585	0.169375	no
mRNA_11422	gene_11422	97222	scaffoldGtr_00061:3755-4681	0.639739	3.48864	-2.44711	-1.55951	0.04625	0.0829533	no
mRNA_11423	gene_11423	51029	scaffoldGtr_00061:5092-5413	1.21277	4.14195	-1.77201	-1.00344	0.30525	0.38731	no
mRNA_11424	gene_11424	24787	scaffoldGtr_00062:1507-2555	0	0	0	0	1	1	no
mRNA_11425	gene_11425	134247	scaffoldGtr_00062:7333-7777	0.494763	0.783638	-0.663451	-0.307546	0.6692	0.732341	no
mRNA_11426	gene_11426	97224	scaffoldGtr_00063:440-3243	0.125308	0.484488	-1.95098	0	1	1	no
mRNA_11427	gene_11427	51031	scaffoldGtr_00063:5583-5829	0.457262	0	inf	0	1	1	no
mRNA_11428	gene_11428	134249	scaffoldGtr_00063:6584-7503	0	0	0	0	1	1	no
mRNA_11429	gene_11429	134250	scaffoldGtr_00064:1599-2535	0.976643	4.4883	-2.20027	-1.60771	0.03915	0.0713644	no
mRNA_1143	gene_1143	90316	scaffoldGtr_00001:3085782-3086471	0	0.197903	#NAME?	0	1	1	no
mRNA_11430	gene_11430	134251	scaffoldGtr_00064:2621-3287	1.7018	7.77477	-2.19174	-1.58606	0.04165	0.075661	no
mRNA_11431	gene_11431	141627	scaffoldGtr_00064:5751-7000	28.9177	62.0475	-1.10142	-0.823411	0.27145	0.350254	no
mRNA_11432	gene_11432	134253	scaffoldGtr_00065:568-4740	0.86017	2.38505	-1.47132	-1.09576	0.14295	0.213166	no
mRNA_11433	gene_11433	141628	scaffoldGtr_00065:4751-7110	36.7621	59.3868	-0.691922	-0.516364	0.47085	0.553186	no
mRNA_11434	gene_11434	51035	scaffoldGtr_00066:1036-4647	0.43461	1.70181	-1.96927	-1.44635	0.06185	0.108986	no
mRNA_11435	gene_11435	134256	scaffoldGtr_00066:5659-7128	4.49655	39.0854	-3.11974	-2.34415	0.0031	0.00616139	yes
mRNA_11436	gene_11436	134257	scaffoldGtr_00067:2790-4869	0.511157	1.361	-1.41283	-1.031	0.17585	0.251712	no
mRNA_11437	gene_11437	134258	scaffoldGtr_00067:5056-5879	0.124837	0.759396	-2.60481	-1.25222	0.11545	0.182974	no
mRNA_11438	gene_11438	51038	scaffoldGtr_00067:6283-7436	27.2346	74.3677	-1.44924	-1.06932	0.1378	0.207659	no
mRNA_11439	gene_11439	123664	scaffoldGtr_00068:1410-3224	0	0	0	0	1	1	no
mRNA_1144	gene_1144	124741	scaffoldGtr_00001:3087264-3088318	5.71354	22.3762	-1.96951	-1.48118	0.04735	0.0848121	no
mRNA_11440	gene_11440	112765	scaffoldGtr_00068:5806-6949	0	0	0	0	1	1	no
mRNA_11441	gene_11441	97234	scaffoldGtr_00069:746-2778	9.70277	26.554	-1.45246	-1.07963	0.13875	0.207755	no
mRNA_11442	gene_11442	108720	scaffoldGtr_00069:2851-4026	0.436676	3.61204	-3.04818	-1.82435	0.03675	0.0671587	no
mRNA_11443	gene_11443	97236	scaffoldGtr_00069:4688-6391	1.23108	7.10929	-2.52978	-1.80537	0.01325	0.0254769	yes
mRNA_11444	gene_11444	134265	scaffoldGtr_00070:3092-4815	0	0	0	0	1	1	no
mRNA_11445	gene_11445	134267	scaffoldGtr_00072:1279-2760	0	0	0	0	1	1	no
mRNA_11446	gene_11446	134268	scaffoldGtr_00072:3236-3702	0	0	0	0	1	1	no
mRNA_11447	gene_11447	134269	scaffoldGtr_00072:3921-4328	0	0	0	0	1	1	no
mRNA_11448	gene_11448	134270	scaffoldGtr_00072:4963-5963	0	0	0	0	1	1	no
mRNA_11449	gene_11449	16579	scaffoldGtr_00073:1978-2823	0	0	0	0	1	1	no
mRNA_1145	gene_1145	53684	scaffoldGtr_00001:3088485-3091419	34.7034	108.602	-1.64589	-1.21721	0.10195	0.164769	no
mRNA_11450	gene_11450	134273	scaffoldGtr_00073:4231-6567	0	0	0	0	1	1	no
mRNA_11451	gene_11451	97242	scaffoldGtr_00075:98-1145	0	0	0	0	1	1	no
mRNA_11452	gene_11452	134276	scaffoldGtr_00075:1673-3207	4.24587	12.07	-1.50729	-1.12865	0.1282	0.198063	no
mRNA_11453	gene_11453	141631	scaffoldGtr_00075:3506-4862	6.63497	23.1443	-1.8025	-1.36854	0.0682	0.118973	no
mRNA_11454	gene_11454	97244	scaffoldGtr_00076:584-1559	0	0	0	0	1	1	no
mRNA_11455	gene_11455	134279	scaffoldGtr_00076:2351-3433	0	0	0	0	1	1	no
mRNA_11456	gene_11456	51063	scaffoldGtr_00076:6369-6798	0	0	0	0	1	1	no
mRNA_11457	gene_11457	134281	scaffoldGtr_00077:533-1700	0	0	0	0	1	1	no
mRNA_11458	gene_11458	134282	scaffoldGtr_00077:1850-2565	0	0	0	0	1	1	no
mRNA_11459	gene_11459	82583	scaffoldGtr_00078:3521-5551	35.1328	122.116	-1.79736	-1.33046	0.0769	0.132806	no
mRNA_11460	gene_11460	97249	scaffoldGtr_00078:6029-6710	2.64723	14.9202	-2.49471	-1.83422	0.02005	0.0379962	yes
mRNA_11461	gene_11461	21677	scaffoldGtr_00079:2541-2800	0	0	0	0	1	1	no
mRNA_11462	gene_11462	134286	scaffoldGtr_00079:3316-5572	0	0	0	0	1	1	no
mRNA_11463	gene_11463	108722	scaffoldGtr_00080:219-2842	0.595777	0.880251	-0.563143	-0.412457	0.5778	0.651878	no
mRNA_11464	gene_11464	97252	scaffoldGtr_00080:2953-6240	0.60355	1.07376	-0.831121	-0.607892	0.41085	0.495556	no
mRNA_11465	gene_11465	51073	scaffoldGtr_00081:1115-3651	0	0	0	0	1	1	no
mRNA_11466	gene_11466	67173	scaffoldGtr_00081:5061-6385	0	0	0	0	1	1	no
mRNA_11467	gene_11467	9361	scaffoldGtr_00081:5061-6385	0	0	0	0	1	1	no
mRNA_11468	gene_11468	51079	scaffoldGtr_00082:475-2994	12.804	27.944	-1.12594	-0.833749	0.2618	0.33936	no
mRNA_11469	gene_11469	141635	scaffoldGtr_00083:351-2044	5.90982	13.2196	-1.1615	-0.861595	0.24555	0.323696	no
mRNA_1147	gene_1147	53687	scaffoldGtr_00001:3091447-3093564	104.753	267.862	-1.3545	-1.00096	0.18235	0.259914	no
mRNA_11470	gene_11470	134295	scaffoldGtr_00083:4852-5897	0.0326846	0	inf	0	1	1	no
mRNA_11471	gene_11471	97257	scaffoldGtr_00084:543-2721	0	0	0	0	1	1	no
mRNA_11472	gene_11472	51086	scaffoldGtr_00084:2966-4314	0	0	0	0	1	1	no
mRNA_11473	gene_11473	51093	scaffoldGtr_00085:1267-3459	6.73215	33.9682	-2.33505	-1.69907	0.01775	0.033751	yes
mRNA_11474	gene_11474	112767	scaffoldGtr_00085:5461-6414	9.35688	34.0896	-1.86523	-1.3886	0.06705	0.117263	no
mRNA_11475	gene_11475	51099	scaffoldGtr_00086:842-1384	0	0	0	0	1	1	no
mRNA_11476	gene_11476	28932	scaffoldGtr_00087:539-1406	0	0	0	0	1	1	no
mRNA_11477	gene_11477	51102	scaffoldGtr_00087:3154-6190	0	0	0	0	1	1	no
mRNA_11478	gene_11478	141637	scaffoldGtr_00088:828-5927	0	0	0	0	1	1	no
mRNA_11479	gene_11479	51116	scaffoldGtr_00088:828-5927	0	0	0	0	1	1	no
mRNA_1148	gene_1148	109259	scaffoldGtr_00001:3093685-3095018	37.2275	126.623	-1.76609	-1.30697	0.0813	0.139664	no
mRNA_11480	gene_11480	134306	scaffoldGtr_00090:413-2750	0	0	0	0	1	1	no
mRNA_11481	gene_11481	134307	scaffoldGtr_00090:3649-6194	0	0	0	0	1	1	no
mRNA_11482	gene_11482	51129	scaffoldGtr_00091:1989-2496	0.0773243	0	inf	0	1	1	no
mRNA_11483	gene_11483	134310	scaffoldGtr_00091:4148-5147	0	0	0	0	1	1	no
mRNA_11484	gene_11484	97267	scaffoldGtr_00093:2401-5972	2.82744	8.19426	-1.53512	-1.14998	0.12495	0.195768	no
mRNA_11485	gene_11485	134315	scaffoldGtr_00094:711-1456	0	0	0	0	1	1	no
mRNA_11486	gene_11486	25509	scaffoldGtr_00094:2278-2494	0	0	0	0	1	1	no
mRNA_11487	gene_11487	25033	scaffoldGtr_00094:3604-5539	0	0	0	0	1	1	no
mRNA_11488	gene_11488	97268	scaffoldGtr_00095:533-1333	0	0	0	0	1	1	no
mRNA_11489	gene_11489	134318	scaffoldGtr_00095:2652-3126	0	0	0	0	1	1	no
mRNA_1149	gene_1149	69146	scaffoldGtr_00001:3095193-3096089	53.3146	113.266	-1.08711	-0.805788	0.27785	0.35736	no
mRNA_11490	gene_11490	97269	scaffoldGtr_00096:649-4005	0	0	0	0	1	1	no
mRNA_11491	gene_11491	51147	scaffoldGtr_00097:2775-5776	0	0	0	0	1	1	no
mRNA_11492	gene_11492	141638	scaffoldGtr_00098:1392-3677	0	0	0	0	1	1	no
mRNA_11493	gene_11493	134324	scaffoldGtr_00098:5147-5636	0	0	0	0	1	1	no
mRNA_11494	gene_11494	112769	scaffoldGtr_00101:641-2494	62.552	161.943	-1.37235	-1.00424	0.1749	0.250504	no
mRNA_11495	gene_11495	108730	scaffoldGtr_00101:2772-4089	115.052	284.4	-1.30564	-0.972274	0.1903	0.266421	no
mRNA_11496	gene_11496	51167	scaffoldGtr_00101:4701-4911	177.342	390.295	-1.13803	-0.893557	0.2475	0.324755	no
mRNA_11497	gene_11497	141640	scaffoldGtr_00102:291-1640	25.5216	89.3777	-1.8082	-1.33263	0.0744	0.128829	no
mRNA_11498	gene_11498	21641	scaffoldGtr_00102:2048-4484	8.91879	31.5523	-1.82283	-1.35688	0.07055	0.122665	no
mRNA_11499	gene_11499	25196	scaffoldGtr_00103:2041-2296	0	0	0	0	1	1	no
mRNA_115	gene_115	134807	scaffoldGtr_00001:346357-354610	12.1226	41.3501	-1.77019	-0.692349	0.63165	0.699718	no
mRNA_1150	gene_1150	90321	scaffoldGtr_00001:3096967-3097442	460.785	1665.02	-1.85337	-1.16646	0.12855	0.19848	no
mRNA_11500	gene_11500	25548	scaffoldGtr_00103:2354-2579	0	0	0	0	1	1	no
mRNA_11501	gene_11501	134332	scaffoldGtr_00103:3184-4614	1.21209	1.40001	-0.207945	-0.151341	0.8371	0.872435	no
mRNA_11502	gene_11502	51183	scaffoldGtr_00103:5423-5639	0	0	0	0	1	1	no
mRNA_11503	gene_11503	134333	scaffoldGtr_00104:3797-4680	8.17056	37.9415	-2.21527	-1.65287	0.0325	0.0596878	no
mRNA_11504	gene_11504	134334	scaffoldGtr_00104:4875-5457	9.89236	29.2297	-1.56305	-0.819026	0.2739	0.35298	no
mRNA_11505	gene_11505	134335	scaffoldGtr_00105:584-1200	0	0	0	0	1	1	no
mRNA_11506	gene_11506	51190	scaffoldGtr_00105:2029-4719	1.83876	6.43776	-1.80782	-1.36541	0.0697	0.121393	no
mRNA_11507	gene_11507	28547	scaffoldGtr_00105:5245-5545	0	0	0	0	1	1	no
mRNA_11508	gene_11508	97277	scaffoldGtr_00106:2036-3516	3.4252	9.35073	-1.44889	-1.09608	0.14395	0.214527	no
mRNA_11509	gene_11509	134338	scaffoldGtr_00106:3986-4544	22.0597	86.3739	-1.96918	-1.46363	0.05435	0.0965837	no
mRNA_1151	gene_1151	97953	scaffoldGtr_00001:3099614-3100687	19.2383	55.7867	-1.53594	-0.988851	0.18655	0.261703	no
mRNA_11510	gene_11510	51192	scaffoldGtr_00107:1285-2297	0.286648	2.51833	-3.13511	-1.70059	0.0624	0.109875	no
mRNA_11511	gene_11511	134340	scaffoldGtr_00108:1417-4191	0	0	0	0	1	1	no
mRNA_11512	gene_11512	134341	scaffoldGtr_00109:471-909	0	0	0	0	1	1	no
mRNA_11513	gene_11513	134342	scaffoldGtr_00109:2400-2796	0	0	0	0	1	1	no
mRNA_11514	gene_11514	134343	scaffoldGtr_00109:3274-4149	0	0	0	0	1	1	no
mRNA_11515	gene_11515	20971	scaffoldGtr_00110:1653-2703	0	0	0	0	1	1	no
mRNA_11516	gene_11516	134347	scaffoldGtr_00113:587-3578	1.40358	3.50753	-1.32135	-0.975722	0.1905	0.266675	no
mRNA_11517	gene_11517	134349	scaffoldGtr_00114:3390-4566	80.5233	217.035	-1.43045	-1.05688	0.15915	0.23339	no
mRNA_11518	gene_11518	134352	scaffoldGtr_00117:3854-4415	0	0	0	0	1	1	no
mRNA_11519	gene_11519	14166	scaffoldGtr_00118:2014-2459	0	0	0	0	1	1	no
mRNA_1152	gene_1152	53694	scaffoldGtr_00001:3102282-3104398	31.0398	128.652	-2.05128	-1.51974	0.0482	0.0862389	no
mRNA_11520	gene_11520	16145	scaffoldGtr_00118:2589-2988	0	0	0	0	1	1	no
mRNA_11521	gene_11521	134354	scaffoldGtr_00119:524-1794	0	0	0	0	1	1	no
mRNA_11522	gene_11522	134356	scaffoldGtr_00120:1889-2440	0	0	0	0	1	1	no
mRNA_11523	gene_11523	141642	scaffoldGtr_00121:2532-4410	0	0	0	0	1	1	no
mRNA_11524	gene_11524	134358	scaffoldGtr_00122:279-2796	0	0	0	0	1	1	no
mRNA_11525	gene_11525	26531	scaffoldGtr_00123:1164-3884	0	0	0	0	1	1	no
mRNA_11526	gene_11526	134360	scaffoldGtr_00123:4524-4879	0	0	0	0	1	1	no
mRNA_11527	gene_11527	134362	scaffoldGtr_00125:457-1278	0	0	0	0	1	1	no
mRNA_11528	gene_11528	134364	scaffoldGtr_00126:388-1036	2.37658	0	inf	#NAME?	0.00025	0.00051951	yes
mRNA_11529	gene_11529	134365	scaffoldGtr_00126:2479-2953	11.2605	20.9313	-0.894392	-0.669465	0.3536	0.438017	no
mRNA_1153	gene_1153	32311	scaffoldGtr_00001:3104892-3105762	33.5399	43.6652	-0.380606	-0.279297	0.6912	0.751386	no
mRNA_11530	gene_11530	134366	scaffoldGtr_00127:440-1233	0.944885	10.1989	-3.43214	-2.39386	0.0047	0.0092567	yes
mRNA_11531	gene_11531	134367	scaffoldGtr_00128:115-1054	3.07942	9.38948	-1.60839	-1.18744	0.11005	0.175373	no
mRNA_11532	gene_11532	134368	scaffoldGtr_00128:1446-2582	0.908111	1.76385	-0.957788	-0.675468	0.35395	0.438356	no
mRNA_11533	gene_11533	134369	scaffoldGtr_00128:3357-4671	6.77625	10.2583	-0.598226	-0.446501	0.54125	0.618621	no
mRNA_11534	gene_11534	18537	scaffoldGtr_00129:1155-1493	2.73375	1.72059	0.667976	0.905577	0.69325	0.753115	no
mRNA_11535	gene_11535	51228	scaffoldGtr_00129:1540-1768	5.68999	27.2426	-2.25937	-1.13956	0.1383	0.207755	no
mRNA_11536	gene_11536	134371	scaffoldGtr_00129:1906-3642	3.17473	7.2064	-1.18265	-0.88674	0.22765	0.308472	no
mRNA_11537	gene_11537	134377	scaffoldGtr_00134:11-314	0	0	0	0	1	1	no
mRNA_11538	gene_11538	134382	scaffoldGtr_00136:2426-3512	0	0.0704512	#NAME?	0	1	1	no
mRNA_11539	gene_11539	97295	scaffoldGtr_00137:1234-3559	0.651441	1.34326	-1.04403	-0.75618	0.3095	0.391888	no
mRNA_1154	gene_1154	124751	scaffoldGtr_00001:3108141-3110241	3.95376	5.13357	-0.376735	-0.277138	0.6784	0.740289	no
mRNA_11540	gene_11540	134384	scaffoldGtr_00138:1246-1468	0	0	0	0	1	1	no
mRNA_11541	gene_11541	67190	scaffoldGtr_00139:173-1027	0	0.114903	#NAME?	0	1	1	no
mRNA_11542	gene_11542	134386	scaffoldGtr_00139:3840-4304	0	0	0	0	1	1	no
mRNA_11543	gene_11543	134388	scaffoldGtr_00141:2060-2677	2.98735	15.5944	-2.3841	-1.74787	0.0255	0.0477056	yes
mRNA_11544	gene_11544	12781	scaffoldGtr_00141:3995-4205	0	0	0	0	1	1	no
mRNA_11545	gene_11545	97298	scaffoldGtr_00142:161-1739	1.54654	4.6624	-1.59203	-1.16679	0.1198	0.188985	no
mRNA_11546	gene_11546	134391	scaffoldGtr_00143:38-1893	0	0	0	0	1	1	no
mRNA_11547	gene_11547	134392	scaffoldGtr_00143:2440-3523	0	0	0	0	1	1	no
mRNA_11548	gene_11548	134393	scaffoldGtr_00144:214-808	0	0	0	0	1	1	no
mRNA_11549	gene_11549	27748	scaffoldGtr_00144:856-2392	0	0	0	0	1	1	no
mRNA_1155	gene_1155	97954	scaffoldGtr_00001:3110306-3111875	65.0069	212.879	-1.71137	-1.26079	0.0933	0.15706	no
mRNA_11550	gene_11550	27479	scaffoldGtr_00144:856-2392	0	0	0	0	1	1	no
mRNA_11551	gene_11551	19466	scaffoldGtr_00144:2701-2860	0	0	0	0	1	1	no
mRNA_11552	gene_11552	134396	scaffoldGtr_00145:954-2961	0	0	0	0	1	1	no
mRNA_11553	gene_11553	18598	scaffoldGtr_00147:2-432	0	0	0	0	1	1	no
mRNA_11554	gene_11554	134400	scaffoldGtr_00147:1516-2981	142.447	525.039	-1.882	-1.42687	0.0585	0.103498	no
mRNA_11555	gene_11555	134401	scaffoldGtr_00147:3580-4064	0.97835	5.97284	-2.60999	-1.68105	0.0356	0.0651412	no
mRNA_11556	gene_11556	123678	scaffoldGtr_00148:437-3997	2.10559	13.7814	-2.71042	-2.0072	0.00755	0.0147302	yes
mRNA_11557	gene_11557	134403	scaffoldGtr_00149:26-762	1.10101	3.16371	-1.52279	-1.03604	0.15415	0.227662	no
mRNA_11558	gene_11558	134406	scaffoldGtr_00151:10-1981	0.412819	0.538891	-0.384484	-0.264729	0.69835	0.757505	no
mRNA_11559	gene_11559	51293	scaffoldGtr_00151:3582-3894	1.90296	8.12482	-2.09409	-5.36769	0.4163	0.500855	no
mRNA_1156	gene_1156	32318	scaffoldGtr_00001:3112410-3114136	602.747	1283.74	-1.09073	-0.846687	0.2534	0.329953	no
mRNA_11560	gene_11560	134407	scaffoldGtr_00152:481-3491	0.225203	0.454837	-1.01412	0	1	1	no
mRNA_11561	gene_11561	134410	scaffoldGtr_00154:3351-3861	0	0	0	0	1	1	no
mRNA_11562	gene_11562	134411	scaffoldGtr_00155:16-850	1.08337	3.02828	-1.48298	-1.0221	0.14685	0.218467	no
mRNA_11563	gene_11563	134412	scaffoldGtr_00155:1427-2119	0	0	0	0	1	1	no
mRNA_11564	gene_11564	6915	scaffoldGtr_00156:0-243	0	0	0	0	1	1	no
mRNA_11565	gene_11565	101851	scaffoldGtr_00156:1613-2527	8.98564	21.3346	-1.2475	-0.941202	0.2045	0.283129	no
mRNA_11566	gene_11566	18503	scaffoldGtr_00157:2-260	0	0	0	0	1	1	no
mRNA_11567	gene_11567	51313	scaffoldGtr_00157:1544-2117	0	0	0	0	1	1	no
mRNA_11568	gene_11568	134415	scaffoldGtr_00157:2526-3254	0	0	0	0	1	1	no
mRNA_11569	gene_11569	134416	scaffoldGtr_00158:1577-2558	3.71196	9.08594	-1.29145	-0.955179	0.20245	0.281091	no
mRNA_1157	gene_1157	53702	scaffoldGtr_00001:3114671-3115931	106.577	289.272	-1.44053	-1.07555	0.139	0.207818	no
mRNA_11570	gene_11570	134417	scaffoldGtr_00158:2959-3574	0	0	0	0	1	1	no
mRNA_11571	gene_11571	23281	scaffoldGtr_00159:1164-2752	0.107549	0.668555	-2.63605	-1.45622	0.05945	0.105068	no
mRNA_11572	gene_11572	134419	scaffoldGtr_00160:1482-3852	14.9957	31.8668	-1.08751	-0.80607	0.2766	0.355983	no
mRNA_11573	gene_11573	134423	scaffoldGtr_00164:2446-2719	0	0	0	0	1	1	no
mRNA_11574	gene_11574	141646	scaffoldGtr_00165:1900-3150	53.871	92.2258	-0.775661	-0.566648	0.4385	0.522405	no
mRNA_11575	gene_11575	141647	scaffoldGtr_00167:1354-3312	15.6531	32.4549	-1.05198	-0.783135	0.28555	0.365855	no
mRNA_11576	gene_11576	97310	scaffoldGtr_00168:100-3762	0.112048	0.400779	-1.83868	0	1	1	no
mRNA_11577	gene_11577	134429	scaffoldGtr_00169:715-1246	0	0.618444	#NAME?	0	1	1	no
mRNA_11578	gene_11578	51348	scaffoldGtr_00177:20-305	0	0	0	0	1	1	no
mRNA_11579	gene_11579	51347	scaffoldGtr_00177:2227-3634	3.36299	5.70113	-0.761505	-0.561387	0.44115	0.524995	no
mRNA_1158	gene_1158	69159	scaffoldGtr_00001:3116079-3118264	32.8936	110.115	-1.74313	-1.31345	0.08075	0.138811	no
mRNA_11580	gene_11580	134439	scaffoldGtr_00178:12-342	0	0	0	0	1	1	no
mRNA_11581	gene_11581	134443	scaffoldGtr_00182:43-497	0	0	0	0	1	1	no
mRNA_11582	gene_11582	141651	scaffoldGtr_00182:1253-2523	3.11365	11.0252	-1.82413	-1.35441	0.0703	0.122259	no
mRNA_11583	gene_11583	141652	scaffoldGtr_00184:1431-2799	119.102	153.083	-0.362112	-0.26636	0.69435	0.754063	no
mRNA_11584	gene_11584	97314	scaffoldGtr_00185:1890-3018	0.103178	0.335055	-1.69927	0	1	1	no
mRNA_11585	gene_11585	134449	scaffoldGtr_00187:1231-2784	0	0	0	0	1	1	no
mRNA_11586	gene_11586	134450	scaffoldGtr_00188:21-477	0.194382	0.25454	-0.388999	0	1	1	no
mRNA_11587	gene_11587	134456	scaffoldGtr_00193:511-2865	0.0230755	0.029647	-0.361525	0	1	1	no
mRNA_11588	gene_11588	51373	scaffoldGtr_00194:841-1037	0	0	0	0	1	1	no
mRNA_11589	gene_11589	134457	scaffoldGtr_00194:2236-2720	0.468676	1.18552	-1.33886	-0.620892	0.40545	0.490316	no
mRNA_1159	gene_1159	69162	scaffoldGtr_00001:3119383-3121753	45.5452	23.4378	0.958459	0.715284	0.33405	0.417865	no
mRNA_11590	gene_11590	134460	scaffoldGtr_00197:1807-2495	0.571738	4.64779	-3.02312	-1.96023	0.0192	0.036431	yes
mRNA_11591	gene_11591	134461	scaffoldGtr_00197:2768-3163	6.46481	26.5674	-2.03898	-1.50289	0.05425	0.0964148	no
mRNA_11592	gene_11592	51381	scaffoldGtr_00199:925-2072	0	0	0	0	1	1	no
mRNA_11593	gene_11593	51387	scaffoldGtr_00199:925-2072	1.27383	1.33339	-0.0659353	-0.0490424	0.6703	0.733298	no
mRNA_11594	gene_11594	51388	scaffoldGtr_00199:2175-2346	0	0	0	0	1	1	no
mRNA_11595	gene_11595	134463	scaffoldGtr_00199:2616-2913	0	0	0	0	1	1	no
mRNA_11596	gene_11596	134465	scaffoldGtr_00201:365-697	0	0	0	0	1	1	no
mRNA_11597	gene_11597	28000	scaffoldGtr_00203:1161-1590	0	0	0	0	1	1	no
mRNA_11598	gene_11598	18115	scaffoldGtr_00203:2013-3237	0	0	0	0	1	1	no
mRNA_11599	gene_11599	134469	scaffoldGtr_00205:2091-3183	0.296457	2.43774	-3.03965	-1.79044	0.04735	0.0848121	no
mRNA_116	gene_116	123803	scaffoldGtr_00001:357658-358024	0	0	0	0	1	1	no
mRNA_1160	gene_1160	69166	scaffoldGtr_00001:3121764-3123504	10.8314	20.6732	-0.932543	-0.703818	0.33615	0.420045	no
mRNA_11600	gene_11600	134470	scaffoldGtr_00206:337-917	5.3314	10.371	-0.959968	-0.775519	0.38765	0.472692	no
mRNA_11601	gene_11601	134472	scaffoldGtr_00208:1927-2911	0.122806	1.19216	-3.27913	-1.71689	0.0778	0.134217	no
mRNA_11602	gene_11602	28649	scaffoldGtr_00211:369-3025	0	0	0	0	1	1	no
mRNA_11603	gene_11603	26631	scaffoldGtr_00212:803-2589	0	0	0	0	1	1	no
mRNA_11604	gene_11604	23554	scaffoldGtr_00214:52-1588	0	0	0	0	1	1	no
mRNA_11605	gene_11605	27419	scaffoldGtr_00214:52-1588	0	0	0	0	1	1	no
mRNA_11606	gene_11606	10787	scaffoldGtr_00214:1997-2374	0	0	0	0	1	1	no
mRNA_11607	gene_11607	27720	scaffoldGtr_00214:1997-2374	0	0	0	0	1	1	no
mRNA_11608	gene_11608	51426	scaffoldGtr_00215:1391-2505	0	0	0	0	1	1	no
mRNA_11609	gene_11609	13942	scaffoldGtr_00216:1817-2315	0	0.999995	#NAME?	#NAME?	0.0225	0.0424099	yes
mRNA_1161	gene_1161	124758	scaffoldGtr_00001:3124787-3125835	382.52	2430.64	-2.66773	-2.03886	0.00865	0.0168154	yes
mRNA_11610	gene_11610	16972	scaffoldGtr_00218:44-473	0	0	0	0	1	1	no
mRNA_11611	gene_11611	28091	scaffoldGtr_00218:1685-2114	0	0	0	0	1	1	no
mRNA_11612	gene_11612	134484	scaffoldGtr_00220:1053-1722	0	0.784234	#NAME?	#NAME?	0.00075	0.00152902	yes
mRNA_11613	gene_11613	97327	scaffoldGtr_00221:131-1733	0	0	0	0	1	1	no
mRNA_11614	gene_11614	11721	scaffoldGtr_00223:2-334	7.21017	24.2098	-1.74749	-1.20387	0.1046	0.168503	no
mRNA_11615	gene_11615	97328	scaffoldGtr_00223:957-2971	9.98266	37.1264	-1.89495	-1.39337	0.05335	0.0949138	no
mRNA_11616	gene_11616	27861	scaffoldGtr_00223:957-2971	3.38226	5.22651	-0.627861	-0.16074	0.8255	0.86317	no
mRNA_11617	gene_11617	134489	scaffoldGtr_00224:1013-1520	0	0	0	0	1	1	no
mRNA_11618	gene_11618	7445	scaffoldGtr_00224:2356-2929	3.7572	6.60054	-0.812925	-0.481198	0.5151	0.594428	no
mRNA_11619	gene_11619	141654	scaffoldGtr_00226:368-1282	9.27586	26.0277	-1.4885	-1.09713	0.12265	0.192563	no
mRNA_1162	gene_1162	135595	scaffoldGtr_00001:3127010-3128743	9.66822	12.5512	-0.376504	-0.280203	0.69745	0.756732	no
mRNA_11620	gene_11620	134493	scaffoldGtr_00226:1639-2779	0.346149	0.653633	-0.917088	-0.492049	0.48695	0.568183	no
mRNA_11621	gene_11621	134494	scaffoldGtr_00227:140-2191	1.04892	3.16244	-1.59213	-1.17185	0.11985	0.188985	no
mRNA_11622	gene_11622	51447	scaffoldGtr_00231:1901-2159	0	0	0	0	1	1	no
mRNA_11623	gene_11623	134498	scaffoldGtr_00231:2513-2846	0	0	0	0	1	1	no
mRNA_11624	gene_11624	134499	scaffoldGtr_00232:1006-1294	1.61417	14.609	-3.17799	-2.83199	0.1793	0.256087	no
mRNA_11625	gene_11625	134501	scaffoldGtr_00234:740-2627	2.66849	9.44967	-1.82424	-1.37513	0.0702	0.122098	no
mRNA_11626	gene_11626	134502	scaffoldGtr_00235:194-1066	0	0	0	0	1	1	no
mRNA_11627	gene_11627	134505	scaffoldGtr_00237:19-335	0	0	0	0	1	1	no
mRNA_11628	gene_11628	82616	scaffoldGtr_00239:280-2794	0.676883	2.57269	-1.9263	-1.43256	0.06005	0.106058	no
mRNA_11629	gene_11629	97336	scaffoldGtr_00240:31-1340	10.0505	50.3234	-2.32396	-1.74246	0.0262	0.0489142	yes
mRNA_1163	gene_1163	11526	scaffoldGtr_00001:3129902-3130581	1.18848	7.38643	-2.63576	-1.787	0.0197	0.0373488	yes
mRNA_11630	gene_11630	97337	scaffoldGtr_00242:309-2808	0	0	0	0	1	1	no
mRNA_11631	gene_11631	134512	scaffoldGtr_00243:1387-2524	0	0	0	0	1	1	no
mRNA_11632	gene_11632	134513	scaffoldGtr_00244:664-1674	0	0	0	0	1	1	no
mRNA_11633	gene_11633	11489	scaffoldGtr_00245:812-1178	0	0	0	0	1	1	no
mRNA_11634	gene_11634	134514	scaffoldGtr_00245:1714-2014	0	0	0	0	1	1	no
mRNA_11635	gene_11635	141656	scaffoldGtr_00246:649-2249	8.36787	15.4503	-0.884701	-0.657949	0.3695	0.454281	no
mRNA_11636	gene_11636	51468	scaffoldGtr_00247:154-2386	0	0	0	0	1	1	no
mRNA_11637	gene_11637	134518	scaffoldGtr_00249:1774-2607	0	0	0	0	1	1	no
mRNA_11638	gene_11638	134520	scaffoldGtr_00251:1331-1970	0.514153	1.4977	-1.54248	-0.815318	0.2606	0.338012	no
mRNA_11639	gene_11639	134521	scaffoldGtr_00252:19-474	0	0	0	0	1	1	no
mRNA_1164	gene_1164	109267	scaffoldGtr_00001:3132996-3133591	136.17	1284.24	-3.23744	-1.83085	0.0257	0.0480673	yes
mRNA_11640	gene_11640	97339	scaffoldGtr_00254:12-2676	0	0	0	0	1	1	no
mRNA_11641	gene_11641	134524	scaffoldGtr_00255:404-900	0.776579	2.53472	-1.70662	-1.05475	0.1524	0.225359	no
mRNA_11642	gene_11642	51477	scaffoldGtr_00255:1337-2507	20.2189	73.6377	-1.86474	-1.36972	0.06115	0.107855	no
mRNA_11643	gene_11643	51480	scaffoldGtr_00256:1008-1960	0.214724	0.225583	-0.0711765	0	1	1	no
mRNA_11644	gene_11644	51483	scaffoldGtr_00257:165-2738	5.23897	14.042	-1.42239	-1.05863	0.1357	0.204856	no
mRNA_11645	gene_11645	134529	scaffoldGtr_00259:1858-2360	0	0	0	0	1	1	no
mRNA_11646	gene_11646	20066	scaffoldGtr_00263:55-535	0	0	0	0	1	1	no
mRNA_11647	gene_11647	26270	scaffoldGtr_00263:824-1028	0	0	0	0	1	1	no
mRNA_11648	gene_11648	134534	scaffoldGtr_00264:777-1668	0	0	0	0	1	1	no
mRNA_11649	gene_11649	134536	scaffoldGtr_00266:30-519	0	0	0	0	1	1	no
mRNA_1165	gene_1165	90333	scaffoldGtr_00001:3134437-3136021	3.13173	14.3469	-2.1957	-1.6399	0.03195	0.0587309	no
mRNA_11650	gene_11650	134537	scaffoldGtr_00267:637-1016	0	0	0	0	1	1	no
mRNA_11651	gene_11651	134538	scaffoldGtr_00268:91-1929	0	0	0	0	1	1	no
mRNA_11652	gene_11652	141657	scaffoldGtr_00271:716-2241	0.790341	2.88671	-1.86888	-1.3591	0.0796	0.137044	no
mRNA_11653	gene_11653	51519	scaffoldGtr_00272:572-1920	0	0	0	0	1	1	no
mRNA_11654	gene_11654	19078	scaffoldGtr_00272:2476-2656	0	0	0	0	1	1	no
mRNA_11655	gene_11655	134544	scaffoldGtr_00273:66-1906	0	0	0	0	1	1	no
mRNA_11656	gene_11656	134545	scaffoldGtr_00273:2090-2647	0	0	0	0	1	1	no
mRNA_11657	gene_11657	134546	scaffoldGtr_00274:20-501	0	0	0	0	1	1	no
mRNA_11658	gene_11658	20370	scaffoldGtr_00274:1574-1841	0	0	0	0	1	1	no
mRNA_11659	gene_11659	51524	scaffoldGtr_00274:1898-2069	0	0	0	0	1	1	no
mRNA_1166	gene_1166	135597	scaffoldGtr_00001:3136182-3137749	3.47519	20.8957	-2.58804	-1.94788	0.0111	0.0214721	yes
mRNA_11660	gene_11660	134548	scaffoldGtr_00276:546-1559	0.031662	0.0813076	-1.36064	0	1	1	no
mRNA_11661	gene_11661	51540	scaffoldGtr_00280:2001-2448	0.627503	0	inf	#NAME?	0.01415	0.0270934	yes
mRNA_11662	gene_11662	134555	scaffoldGtr_00282:439-751	1.09622	3.68095	-1.74755	-0.882555	0.2512	0.327668	no
mRNA_11663	gene_11663	101854	scaffoldGtr_00282:2021-2517	3.05622	11.998	-1.97298	-1.44625	0.06255	0.11012	no
mRNA_11664	gene_11664	134558	scaffoldGtr_00284:2308-2541	0	0	0	0	1	1	no
mRNA_11665	gene_11665	134559	scaffoldGtr_00285:728-1184	0	0	0	0	1	1	no
mRNA_11666	gene_11666	134560	scaffoldGtr_00285:1949-2544	0	0	0	0	1	1	no
mRNA_11667	gene_11667	134561	scaffoldGtr_00286:20-1497	0	0	0	0	1	1	no
mRNA_11668	gene_11668	51546	scaffoldGtr_00287:22-2132	0	0	0	0	1	1	no
mRNA_11669	gene_11669	134564	scaffoldGtr_00289:144-1153	0.191711	2.73037	-3.8321	-2.0055	0.0635	0.111654	no
mRNA_1167	gene_1167	53715	scaffoldGtr_00001:3137789-3139960	143.349	239.361	-0.739658	-0.562654	0.44525	0.528881	no
mRNA_11670	gene_11670	134567	scaffoldGtr_00292:251-1123	0	0	0	0	1	1	no
mRNA_11671	gene_11671	22288	scaffoldGtr_00293:982-2539	0	0	0	0	1	1	no
mRNA_11672	gene_11672	134570	scaffoldGtr_00294:57-788	0.338034	1.17832	-1.80149	-1.05602	0.193	0.269768	no
mRNA_11673	gene_11673	134571	scaffoldGtr_00294:2025-2403	0	0	0	0	1	1	no
mRNA_11674	gene_11674	134572	scaffoldGtr_00295:801-1773	0.466507	1.53311	-1.71649	-0.971659	0.19525	0.272468	no
mRNA_11675	gene_11675	101855	scaffoldGtr_00296:239-1557	16.6731	54.6578	-1.71291	-1.25141	0.0923	0.156153	no
mRNA_11676	gene_11676	134575	scaffoldGtr_00298:1650-2354	0	0	0	0	1	1	no
mRNA_11677	gene_11677	20477	scaffoldGtr_00299:410-614	0	0	0	0	1	1	no
mRNA_11678	gene_11678	134576	scaffoldGtr_00299:1469-2349	0	0	0	0	1	1	no
mRNA_11679	gene_11679	97353	scaffoldGtr_00300:22-2463	0	0	0	0	1	1	no
mRNA_1168	gene_1168	69174	scaffoldGtr_00001:3143217-3147707	21.0415	88.4846	-2.07219	-1.05704	0.26245	0.340102	no
mRNA_11680	gene_11680	134578	scaffoldGtr_00301:1483-2308	0	0	0	0	1	1	no
mRNA_11681	gene_11681	134581	scaffoldGtr_00304:25-513	0	0	0	0	1	1	no
mRNA_11682	gene_11682	134582	scaffoldGtr_00304:2011-2482	2.16243	10.6138	-2.29522	-1.61646	0.0328	0.0602196	no
mRNA_11683	gene_11683	97354	scaffoldGtr_00305:15-2395	0	0	0	0	1	1	no
mRNA_11684	gene_11684	134584	scaffoldGtr_00306:622-2326	1.99211	8.74528	-2.13421	-1.5962	0.0377	0.0688233	no
mRNA_11685	gene_11685	134585	scaffoldGtr_00307:61-996	1.84651	5.99746	-1.69955	-0.964278	0.165	0.240524	no
mRNA_11686	gene_11686	97356	scaffoldGtr_00308:583-2380	1.07795	3.23282	-1.5845	-1.16817	0.1243	0.194866	no
mRNA_11687	gene_11687	134588	scaffoldGtr_00310:518-2246	0	0	0	0	1	1	no
mRNA_11688	gene_11688	97358	scaffoldGtr_00311:596-1953	0	0	0	0	1	1	no
mRNA_11689	gene_11689	134590	scaffoldGtr_00312:323-1930	0	0	0	0	1	1	no
mRNA_1169	gene_1169	69176	scaffoldGtr_00001:3143217-3147707	36.1972	83.3515	-1.20333	-0.643492	0.37685	0.461775	no
mRNA_11690	gene_11690	141658	scaffoldGtr_00313:429-2488	17.744	28.7575	-0.696602	-0.526017	0.47765	0.55956	no
mRNA_11691	gene_11691	97361	scaffoldGtr_00314:33-1719	0	0.0417928	#NAME?	0	1	1	no
mRNA_11692	gene_11692	141659	scaffoldGtr_00315:1003-2364	61.8867	122.781	-0.988383	-0.745531	0.3119	0.394466	no
mRNA_11693	gene_11693	134596	scaffoldGtr_00318:587-1996	0.454002	0.280702	0.693658	0	1	1	no
mRNA_11694	gene_11694	28705	scaffoldGtr_00319:188-602	0	0	0	0	1	1	no
mRNA_11695	gene_11695	134597	scaffoldGtr_00319:1100-2429	0	0	0	0	1	1	no
mRNA_11696	gene_11696	51573	scaffoldGtr_00320:1919-2456	0.286573	0.19053	0.588884	0	1	1	no
mRNA_11697	gene_11697	51577	scaffoldGtr_00321:972-1622	0.697109	1.2334	-0.82319	-0.413966	0.5883	0.661367	no
mRNA_11698	gene_11698	134601	scaffoldGtr_00323:9-333	0	0	0	0	1	1	no
mRNA_11699	gene_11699	14475	scaffoldGtr_00324:79-376	0	0	0	0	1	1	no
mRNA_117	gene_117	134808	scaffoldGtr_00001:362871-364734	14.514	76.6266	-2.4004	-1.80444	0.01995	0.0378133	yes
mRNA_1170	gene_1170	113508	scaffoldGtr_00001:3147755-3162521	31.5643	77.3062	-1.29229	-0.398419	0.6602	0.724542	no
mRNA_11700	gene_11700	4763	scaffoldGtr_00325:1786-2392	5.11579	9.47492	-0.889156	-0.651709	0.3445	0.428725	no
mRNA_11701	gene_11701	134604	scaffoldGtr_00326:350-878	0	0	0	0	1	1	no
mRNA_11702	gene_11702	134605	scaffoldGtr_00327:103-901	0	0	0	0	1	1	no
mRNA_11703	gene_11703	134607	scaffoldGtr_00328:1504-2167	0	0	0	0	1	1	no
mRNA_11704	gene_11704	134610	scaffoldGtr_00331:749-1346	0	0	0	0	1	1	no
mRNA_11705	gene_11705	134611	scaffoldGtr_00332:79-1131	0	0	0	0	1	1	no
mRNA_11706	gene_11706	134612	scaffoldGtr_00333:1388-2370	9.14489	24.483	-1.42074	-0.494184	0.67965	0.741307	no
mRNA_11707	gene_11707	101857	scaffoldGtr_00333:1388-2370	17.3036	36.5111	-1.07726	-0.695394	0.2995	0.381075	no
mRNA_11708	gene_11708	112774	scaffoldGtr_00335:0-750	3.71135	10.4654	-1.49561	-1.11664	0.1305	0.200254	no
mRNA_11709	gene_11709	134619	scaffoldGtr_00340:217-728	3.83571	1.48638	1.36769	1.93508	0.4595	0.542461	no
mRNA_1171	gene_1171	135602	scaffoldGtr_00001:3147755-3162521	14.4093	37.655	-1.38584	-0.736849	0.32525	0.408673	no
mRNA_11710	gene_11710	134620	scaffoldGtr_00340:997-2239	1.60278	3.40353	-1.08645	-0.571228	0.42135	0.505713	no
mRNA_11711	gene_11711	51619	scaffoldGtr_00342:975-1625	6.20996	12.3687	-0.994038	-0.741352	0.32165	0.404924	no
mRNA_11712	gene_11712	16193	scaffoldGtr_00343:172-763	0	0	0	0	1	1	no
mRNA_11713	gene_11713	97366	scaffoldGtr_00344:57-707	0	0	0	0	1	1	no
mRNA_11714	gene_11714	134625	scaffoldGtr_00344:1033-1932	0	0	0	0	1	1	no
mRNA_11715	gene_11715	112775	scaffoldGtr_00349:309-1098	3.54076	16.0836	-2.18346	-1.54508	0.02625	0.0490043	yes
mRNA_11716	gene_11716	134631	scaffoldGtr_00350:1310-1647	0	0	0	0	1	1	no
mRNA_11717	gene_11717	134632	scaffoldGtr_00351:58-777	0	0	0	0	1	1	no
mRNA_11718	gene_11718	134634	scaffoldGtr_00353:1830-2162	0	0	0	0	1	1	no
mRNA_11719	gene_11719	134637	scaffoldGtr_00355:866-1866	0	0	0	0	1	1	no
mRNA_1172	gene_1172	30477	scaffoldGtr_00001:3147755-3162521	0	225.916	#NAME?	#NAME?	0.11945	0.188613	no
mRNA_11720	gene_11720	134638	scaffoldGtr_00356:340-782	0	0	0	0	1	1	no
mRNA_11721	gene_11721	134639	scaffoldGtr_00357:21-1173	3.22782	4.65444	-0.528046	-0.409355	0.66745	0.730821	no
mRNA_11722	gene_11722	134641	scaffoldGtr_00359:84-2275	0.0243112	0.217927	-3.16415	0	1	1	no
mRNA_11723	gene_11723	134644	scaffoldGtr_00362:88-1998	65.3686	163.084	-1.31895	-0.975924	0.1919	0.268411	no
mRNA_11724	gene_11724	134645	scaffoldGtr_00363:483-1933	0	0	0	0	1	1	no
mRNA_11725	gene_11725	134646	scaffoldGtr_00364:334-562	0	0	0	0	1	1	no
mRNA_11726	gene_11726	51634	scaffoldGtr_00366:488-756	0	5.79932	#NAME?	#NAME?	0.0644	0.113131	no
mRNA_11727	gene_11727	134649	scaffoldGtr_00367:16-2240	0	0	0	0	1	1	no
mRNA_11728	gene_11728	134651	scaffoldGtr_00369:238-825	0	0	0	0	1	1	no
mRNA_11729	gene_11729	134652	scaffoldGtr_00369:1434-2180	0	0	0	0	1	1	no
mRNA_1173	gene_1173	113510	scaffoldGtr_00001:3147755-3162521	59.2807	86.477	-0.544754	-0.201439	0.74955	0.800649	no
mRNA_11730	gene_11730	16471	scaffoldGtr_00370:767-1064	0	0	0	0	1	1	no
mRNA_11731	gene_11731	134654	scaffoldGtr_00371:222-2062	0.0159151	0.326853	-4.36017	0	1	1	no
mRNA_11732	gene_11732	134655	scaffoldGtr_00372:73-1071	0	0	0	0	1	1	no
mRNA_11733	gene_11733	134656	scaffoldGtr_00372:1288-1624	0	0	0	0	1	1	no
mRNA_11734	gene_11734	14951	scaffoldGtr_00372:1884-2082	0	0	0	0	1	1	no
mRNA_11735	gene_11735	7118	scaffoldGtr_00384:6-264	0	0	0	0	1	1	no
mRNA_11736	gene_11736	101860	scaffoldGtr_00384:802-2195	7.55512	5.78896	0.384152	0.282589	0.66945	0.732553	no
mRNA_11737	gene_11737	134669	scaffoldGtr_00385:108-1643	0.0207218	0	inf	0	1	1	no
mRNA_11738	gene_11738	101861	scaffoldGtr_00386:833-2191	22.0471	29.7845	-0.433974	-0.331333	0.6474	0.713287	no
mRNA_11739	gene_11739	134671	scaffoldGtr_00387:8-797	0.0443938	0	inf	0	1	1	no
mRNA_1174	gene_1174	69186	scaffoldGtr_00001:3162608-3163878	80.146	199.627	-1.31661	-0.967026	0.153	0.22615	no
mRNA_11740	gene_11740	134672	scaffoldGtr_00388:61-2176	1.79488	2.80278	-0.642972	-0.460928	0.52635	0.604852	no
mRNA_11741	gene_11741	101862	scaffoldGtr_00388:61-2176	0	0	0	0	1	1	no
mRNA_11742	gene_11742	134673	scaffoldGtr_00389:70-1545	1.25789	0.740404	0.764618	0.54864	0.4423	0.526069	no
mRNA_11743	gene_11743	134674	scaffoldGtr_00390:1164-1370	0	0	0	0	1	1	no
mRNA_11744	gene_11744	134675	scaffoldGtr_00391:8-212	0	0	0	0	1	1	no
mRNA_11745	gene_11745	51668	scaffoldGtr_00393:1749-2167	0.468874	4.66737	-3.31534	-1.64768	0.09605	0.159088	no
mRNA_11746	gene_11746	51671	scaffoldGtr_00394:11-545	0	0	0	0	1	1	no
mRNA_11747	gene_11747	51677	scaffoldGtr_00394:622-919	0	0	0	0	1	1	no
mRNA_11748	gene_11748	134680	scaffoldGtr_00395:615-936	0	0	0	0	1	1	no
mRNA_11749	gene_11749	134681	scaffoldGtr_00395:1041-1575	0	0	0	0	1	1	no
mRNA_1175	gene_1175	31317	scaffoldGtr_00001:3162608-3163878	124.259	324.38	-1.38433	-0.469563	0.6708	0.733751	no
mRNA_11750	gene_11750	134682	scaffoldGtr_00396:65-1275	0	0	0	0	1	1	no
mRNA_11751	gene_11751	134684	scaffoldGtr_00398:113-1003	0	0	0	0	1	1	no
mRNA_11752	gene_11752	51687	scaffoldGtr_00398:1532-2141	0	0.149771	#NAME?	0	1	1	no
mRNA_11753	gene_11753	97376	scaffoldGtr_00400:825-1335	0	0	0	0	1	1	no
mRNA_11754	gene_11754	51691	scaffoldGtr_00400:1460-2018	0	0	0	0	1	1	no
mRNA_11755	gene_11755	134688	scaffoldGtr_00401:819-1785	0.0314163	0	inf	0	1	1	no
mRNA_11756	gene_11756	134689	scaffoldGtr_00402:1311-1779	0.988289	2.58646	-1.38797	-0.884544	0.2177	0.298497	no
mRNA_11757	gene_11757	134691	scaffoldGtr_00404:412-1903	2.46118	4.38929	-0.834638	-0.620686	0.39455	0.479546	no
mRNA_11758	gene_11758	134692	scaffoldGtr_00405:812-2075	0	0	0	0	1	1	no
mRNA_11759	gene_11759	134694	scaffoldGtr_00407:398-1931	0	0	0	0	1	1	no
mRNA_1176	gene_1176	90337	scaffoldGtr_00001:3164067-3164901	6.08351	30.693	-2.33494	-1.74487	0.0237	0.044564	yes
mRNA_11760	gene_11760	67208	scaffoldGtr_00410:1088-1933	7.82488	6.42125	0.285215	0.208316	0.7661	0.814391	no
mRNA_11761	gene_11761	12026	scaffoldGtr_00411:910-1207	0	0	0	0	1	1	no
mRNA_11762	gene_11762	134699	scaffoldGtr_00412:189-1169	6.22805	25.1276	-2.01242	-1.52745	0.0452	0.0811732	no
mRNA_11763	gene_11763	97380	scaffoldGtr_00413:555-2081	0	0	0	0	1	1	no
mRNA_11764	gene_11764	97381	scaffoldGtr_00414:7-2082	0	0	0	0	1	1	no
mRNA_11765	gene_11765	134703	scaffoldGtr_00415:242-2066	6.84881	30.6392	-2.16145	-1.61691	0.03475	0.0636574	no
mRNA_11766	gene_11766	134706	scaffoldGtr_00418:608-1548	0.763721	11.6164	-3.92697	-2.32562	0.0203	0.0384595	yes
mRNA_11767	gene_11767	134708	scaffoldGtr_00420:1667-2042	0	0	0	0	1	1	no
mRNA_11768	gene_11768	17893	scaffoldGtr_00423:147-678	0	0	0	0	1	1	no
mRNA_11769	gene_11769	51725	scaffoldGtr_00423:785-1082	0	0	0	0	1	1	no
mRNA_1177	gene_1177	69190	scaffoldGtr_00001:3166222-3168057	15.073	56.4682	-1.90547	-1.41208	0.06435	0.113052	no
mRNA_11770	gene_11770	134713	scaffoldGtr_00424:797-1061	0	0	0	0	1	1	no
mRNA_11771	gene_11771	134714	scaffoldGtr_00425:105-654	0	0.174953	#NAME?	0	1	1	no
mRNA_11772	gene_11772	134715	scaffoldGtr_00425:1056-2030	25.6576	34.8995	-0.443822	-0.328844	0.6536	0.718746	no
mRNA_11773	gene_11773	134716	scaffoldGtr_00426:12-1281	0.0251663	0	inf	0	1	1	no
mRNA_11774	gene_11774	67209	scaffoldGtr_00427:61-1586	8.41889	9.20971	-0.129527	-0.0968006	0.89275	0.916932	no
mRNA_11775	gene_11775	134718	scaffoldGtr_00428:479-1798	0	0	0	0	1	1	no
mRNA_11776	gene_11776	134719	scaffoldGtr_00429:85-595	0	0	0	0	1	1	no
mRNA_11777	gene_11777	134720	scaffoldGtr_00430:259-499	0	0	0	0	1	1	no
mRNA_11778	gene_11778	20116	scaffoldGtr_00433:949-1921	0	0	0	0	1	1	no
mRNA_11779	gene_11779	134726	scaffoldGtr_00436:362-579	0	0	0	0	1	1	no
mRNA_1178	gene_1178	69191	scaffoldGtr_00001:3168767-3171141	32.0317	103.193	-1.68777	-1.25134	0.09695	0.160377	no
mRNA_11780	gene_11780	134727	scaffoldGtr_00437:1651-1993	9.02726	24.1421	-1.41919	-1.16052	0.2028	0.281507	no
mRNA_11781	gene_11781	134731	scaffoldGtr_00441:532-816	0	0	0	0	1	1	no
mRNA_11782	gene_11782	134732	scaffoldGtr_00442:496-733	0	0	0	0	1	1	no
mRNA_11783	gene_11783	112776	scaffoldGtr_00442:1188-2005	0	0	0	0	1	1	no
mRNA_11784	gene_11784	134733	scaffoldGtr_00443:307-823	0.155569	0.203818	-0.38973	0	1	1	no
mRNA_11785	gene_11785	51224	scaffoldGtr_00124:2839-3271	0	0	0	0	1	1	no
mRNA_11786	gene_11786	8300	scaffoldGtr_00124:3610-3778	0	0	0	0	1	1	no
[truncated: 27,008 more rows]

## Sheet: IZ vs Pp_0-5
test_id	gene_id	locus	IZ_RPKM	Pp_0-5_RPKM	log2(fold_change)	test_stat	p_value	q_value	significant
[truncated: 28,992 more rows]

[truncated: 1 more sheets: IZ vs Gt_0-5]
