# Supplementary material for: Functional Genomics, Transcriptomics, and Proteomics Reveal Distinct Combat Strategies Between Lineages of Wood-Degrading Fungi With Redundant Wood Decay Mechanisms
Source: Front Microbiol. 2020 Jul 28;11:1646. doi: 10.3389/fmicb.2020.01646 (PMC7399148; doi:10.3389/fmicb.2020.01646)
Supplement: Supplementary file 3 [file Table_3.XLSX]

## Sheet: COGs Proteomics
COGs for Proteins identified in the IZ									COGs for proteins identified in IZ-5Gt									COGs for proteins identified in IZ-5Rp
Genome	Protein ID	Name	Swiss prot hits	Domain	signal P	Sequence	IZ		Genome	Protein ID	Name	Swiss prot hits	Domain	signal P	Sequence	GT		Genome	Protein ID	Name	Swiss prot hits	Domain	signal P	Sequence	PPA
Glotr1	121308	GH 115	no strong hits	GH 115	21-22	MWAAYASWCVLLTLLTPAVRAIGQATCVSFSPSSASSGVTSFAVVSSGRAAPLLLSSDEWPGVQRAAGDFAADVQRVTGILPTLANFTSASGSGSGSGSSALAPIIVGTLGQSSLIAQVVNNTGLDVSSIEGQWEAFLTREVQNPLPGISSAYVMIGADKRGTIYALYDHSEQMGVSPWYWWADVPTTRNSEIYFASSGCQHGAPTVKYRGIFLNDEAPALMNWAMEKYTNGTGSAATNSPLQSPYYTGLFELLL	8		Glotr1	121308	GH 115	no strong hits	GH 115	21-22	MWAAYASWCVLLTLLTPAVRAIGQATCVSFSPSSASSGVTSFAVVSSGRAAPLLLSSDEWPGVQRAAGDFAADVQRVTGILPTLANFTSASGSGSGSGSSALAPIIVGTLGQSSLIAQVVNNTGLDVSSIEGQWEAFLTREVQNPLPGISSAYVMIGADKRGTIYALYDHSEQMGVSPWYWWADVPTTRNSEIYFASSGCQHGAPTVKYRGIFLNDEAPALMNWAMEKYTNGTGSAATNSPLQSPYYTGLFELLL	56		Pospl1	127015	esterase/lipase	no strong hits	Ab hydrolase	26-27	MGRGDAGRPSSNRYIVTNNDLNPSNPNRAGALYLKSGFTCPEAVLACAVLQESLLPAPNSTAGLTAANLSVALTSERHGAALDTTQQIWLAGEEEGLCSVFTPSYQYGGEYTPSAPGSVDLSTSLPVLCTNSAPLTRSNITADTSRQIQLSTPSAGVLTGYRDKFSWRFLGIKYAEPPTGEARFLPPTPVQVSSDTVRSALEYGPACAQPPDADNGHEWYDAEDCLQVNVFSPVINSGSVPDETAPKLPVMFFIH	19
Glotr1	62581	Peptidase, acid	Aspergillopepsin like protein	Peptidase G1 domain protein, eqolisin domain protein conserved catalytic domain with glu and gln	18-19	MRREPSDHAGIRDLKPYWRLIIAIIPLRWNTTYASMKSCIPPARWYLSVPLAYLRVVRAPRLRISDHRVASPEALASNTSHVEYSSNWAGAVYDTYPSGSFKSVTGTFTVPTPKAPSGGSGTYSSSAWVGIDGDTCGTAILQTGVDFTVSNGRTSYDAWYEWYPDYAYDFSGISISAGNQIRVTVTASSTTSGTAVIENLSTGQTVSKSLTSSSALCEENAEWIVEDYEENGSLVPLANFGTVTFSSASATTGSG	46		Glotr1	62581	Peptidase, acid	Aspergillopepsin like protein	Peptidase G1 domain protein, eqolisin domain protein conserved catalytic domain with glu and gln	18-19	MRREPSDHAGIRDLKPYWRLIIAIIPLRWNTTYASMKSCIPPARWYLSVPLAYLRVVRAPRLRISDHRVASPEALASNTSHVEYSSNWAGAVYDTYPSGSFKSVTGTFTVPTPKAPSGGSGTYSSSAWVGIDGDTCGTAILQTGVDFTVSNGRTSYDAWYEWYPDYAYDFSGISISAGNQIRVTVTASSTTSGTAVIENLSTGQTVSKSLTSSSALCEENAEWIVEDYEENGSLVPLANFGTVTFSSASATTGSG	50		Pospl1	126632	Hypothetical protein	no strong hits		no	MATSQLSDGVYLRSTINATPAADPQVLSAFSSDIIPLGHTQPDIATLVAAYSNFIAHEIDPSESKTRIYLRGKAVINGAAKKVETQVSLKTIPNELILWPQAWENAPQIGQATLSASKDGQVVVTNTPIVYNPTQGLGRHDTLIAEATTGAASASTTTLVQQVHNWRDLVKLVGEDATLATYNVVFADPCSTNVSLTTRLRVFENQASSVNMAFGIEAVGTPASDIDVSLVGFGTTTGSKPITFGQSRTNILPSK	13
Glotr1	69843	GH 3	β-glucosidase	GH 3 family protein	18-19	MQWILTGLLALLPSFAWAQTNASAATSVTAAASSSVYYPLPSTLSTYYTIPVSPVAFTPIPSPSDPPSIPGIFPSAVPSNPPPVSQDPQVVPDFGPAWAIALEKAAAKVANFTLEEKVNVTTGVYPNSRCVGNIAPVYPIEGRGWPGLCLMDSPLGIRYADFVTAFPTGINTAATWNRAMMRLRGLYIGQEAVGKGVNVQLGPMMNMGKNAQGGRNWEGFGADPFLAGESAYETILGMQQAGVQGCAKHYINNEQ	7		Glotr1	69843	GH 3	β-glucosidase	GH 3 family protein	18-19	MQWILTGLLALLPSFAWAQTNASAATSVTAAASSSVYYPLPSTLSTYYTIPVSPVAFTPIPSPSDPPSIPGIFPSAVPSNPPPVSQDPQVVPDFGPAWAIALEKAAAKVANFTLEEKVNVTTGVYPNSRCVGNIAPVYPIEGRGWPGLCLMDSPLGIRYADFVTAFPTGINTAATWNRAMMRLRGLYIGQEAVGKGVNVQLGPMMNMGKNAQGGRNWEGFGADPFLAGESAYETILGMQQAGVQGCAKHYINNEQ	34		Pospl1	57564	GH 2	Beta-mannosidase	GH 2	no	MGLRRSPFRALSDLQWTLRNGNGSIVVPASVPSQAHLDLLAAGVIAEPLLGINEYLQRWIVPLTPDFEYSGFRQYLRKTQSDFGWDWGPAFVPAGIFRPAYLVSLSEVPTFETSAGTPAEYPLLAASGGAIFIEQYSLEISKVGQTALISPDQTADWLVNVTLGVRSVLPSFNPAISIAIPELGITSGPLSVSSIPASTSTPTFVSASITVPNGVPQRWYPRDLGTPQLYNFTITLALGDFFGVEVDEASFTVRS	12
Glotr1	101978	Peptidase, tripeptidyl	tripeptidyl peptidase	Peptidase S53	17-18	MLFLPLLTLALLSVAFAEPRVSPLVTHEKRSHTPAGWSRSRRHDSAAVLPLRIGLVQSNMDKLEELLLDVSGPESANYGKHWSAGKVAQTFAPSRETVDTVREWLGDSGIEPSRIKLSGARTWIELNATIEEAERLLNTEYHVYSHFTGKEHVACDSYQLPEHVSKHVDLVLPSIHFDAVIKRDNNPSGHTLRNIGQPGVGLKPKTTGTVSSILNQLEACDQQITLICLRALYGIVYEPVATSKNSYGIVEYTPQ	5		Glotr1	101978	Peptidase, tripeptidyl	tripeptidyl peptidase	Peptidase S53	17-18	MLFLPLLTLALLSVAFAEPRVSPLVTHEKRSHTPAGWSRSRRHDSAAVLPLRIGLVQSNMDKLEELLLDVSGPESANYGKHWSAGKVAQTFAPSRETVDTVREWLGDSGIEPSRIKLSGARTWIELNATIEEAERLLNTEYHVYSHFTGKEHVACDSYQLPEHVSKHVDLVLPSIHFDAVIKRDNNPSGHTLRNIGQPGVGLKPKTTGTVSSILNQLEACDQQITLICLRALYGIVYEPVATSKNSYGIVEYTPQ	29		Pospl1	107557	GH 3	no strong hits		no	MKLSTRLAHLAALLLLGSVDHAVAQSSAVIPSSAAATPILSSAAVSSAVASSAIASSAVASSAIASSAIASSAVASSAIASSAVASSAIASSAVASSAIASSAVASSAIASSAVASSDAVSSAIATTAVSLASATDLPSGATGEVSGVSFTVSGTYTIYGDPVPTNPPSLASSPSAGEPPYNSGYGTEVGWQTLSLSSYAFTPYPVASALPVPVVYPDVSPLYPPAVENPGSQVVPDFSNAWAEAYAKAEAFVAG	5
Glotr1	39789	Peptidase, tripeptidyl	tripeptidyl peptidase	peptidase S8 S53 superfamily protein, serine protease	no	MLRSLLILAATVSLGAWGKPLVEKRWDDLQVKHAWGETPKGWTYQHDAPADHKLEMRIGLKQDKIEDLIASLFEVSDPAHQRYGKHLSKEEVEELVKPHPESTNLVDEWLEHHGVNSQETHRSGGGDWITLVVSVDQAERMLGTKYNVYRHDATSETVVRTLSYSLPSVLHEHIQVITPTTYFGTIKSMKATSFREKNSTVVDQDDFQHELASLGSLATIPSSCSSTITPSCLRALYNTSGYTPAATSQNKLGVA	11		Glotr1	65283	Hypothetical protein	no strong hits	MRJP major royal jelly protein domain, YvrE domain lactonase domain	18-19	MMNVYDNGTYGPPLQVEHLFYDQWPTGLSVASNGAIYANFPTAVNQTNTQYTVGVVTSYTTEAAFPSVEYNQPPGGFLNPSNPAFGSADPDHLISVQSVVVDALDRVWALDTGRPLYNGAQVLATVPGGPKLVGFYQNGTRFANYVLPITTAYPDTYLNDVRFDLRPSTLPSGQGVAYITDSSDEGRSGIIVIDLGTGNSWRHIDSQPYTRGDQGFISTYDGQVFQPIRQGNPNPGTYSHLTTGSDGIALSADGA	27		Pospl1P56A95A62:OA12:O91	128698	Hypothetical protein	no strong hits	MRJP	17-18	MFAFLPIVSLCAASALAQSSSSVFDFLEFPPAGTPDPNSTLANSVARPPFSLTSNPALTEALLHYDTGFYGELELVHAYYNYWPVGVGVASDGTVFTTFPRGNETYTLAVFSSPTTEAPWPNEEWNTPPAFANESSPGYSVATEKFLLIQSVVVDGLDRVWALDTGRPEVNGSYLLAAVPGGPKLVGFYLNGTNFATYTFPANVVYADSSINDVRFDLRGPGYAYITDSSPNRPGLVVLNLATGESWRHLDGHAS	5
Glotr1	111085	Hypothetical protein	no strong hits		no	MRPRLASPSTSAVSCCGPGTRKVGWCDGGTGMWRGGECSLSCGVCAASETSILPRGRTSTPRRRLPRLYDDDFCVPPARRDGHVTARVYPSGLRASPPSSPPAGVVLYTPEYGLPRAMYRRACPRVHVRRACRLGRIAWPLGARSAGLLPGRRAYGGYLRCEFRRVRGGRPGR	1		Glotr1	122002	GH 3	exo-β-1,4-xylosidase	GH 3 family protein	21-22	MRGMWASLLATVLLAVGHVAAYAFPDCSSAPLSGNAVCDITLDPITRARAIIDQFTVPELINNTVNTSPGVPRLGLPAYQWWSEALHGVAISPGVNFSTSGEFSYATSFPQPIVMSAAFDDPLILAVATVVSTEARAFNNVGRAGLDYWTPNINPFKDPRWGRGQETPGEDPYHVAQYVYNLIQGLQGGLDPEPYFRIAATCKHFAGYDLEDWNGYVRYGFNAVITEQDMSEYYFPSFQSCVRDAKVASVMCSYN	14		Pospl1	109506	Peptidase, acid	Aspergillopepsin II-like protein	Peptidase G1 like domain	18-19	MLSAGLLSCVLLAASTVARPSGLAGRIARRRAGSHLSQPLQRSELISDQSNVEYSSNWAGAVYAEGDGTYTAVTGTFVVPTPSAPDGGSGTYSASAWVGIDGDTCDNAILQTGVDFTVDGGEVSYDAWYEWYPDYAYDFSGISISAGDTIKTTVTASSTTSGTAVIENVSTGQTVTKSLTSSYALCEENAEWIVEDYEENGGLVSFADFGTVTFTDAVATTSSGTQGPSGATLIDIEQNGNVLTSASVSSSEVVV	3
Glotr1	138715	Hypothetical protein	no strong hits	Ricin superfamily	no	MRHSEIVFLWFNSAVVYVDSRMTKCKHVEAKVALTKVRRGKFSTQFTLGSRLELFIYDLSVQPAATMSEPLASGEYYIEAGDYTGGSFSSRPLGKDGQFAVVLPKGSPATKWNITSTGAGKYTIAIDQSYARPDGDNISLTMDKRAPFEWTIMRSAPHPPPIGTDNFGINVDAQTQWHYDLGDSAVATKVTLGNVGASIWIHT	10		Glotr1	48343	Lipase	Lipase 5	Abhydrolase	21-22	MRGAPLPLLMGLALWAAPALAQSAAGNIVNTGYASYRGNVSYPNTVAYLGIPYAEPPLGDLRFRATVPLNTTRIAEEANGQIVDATHYPDFCIQGTTGAGDAGGAGSEDCLNVNIYTPYGATKGSNLPVLVYIHGGGYVYGNPANWPFDQWINQFPDVVIVSVYYRLDSFGFLSHSDFQNGTLGDNNAGLRDQIQALRWVNQYIDAFGGDPTKVTINGQSAGGSSIELHLVANEGNQTLFSGAIAQSVFRAPVAL	11		Pospl1	127015	esterase/lipase	no strong hits	ABhydrolase	26-27	MAGLHRVTQFLGLLGTFGALSTVTTASQTYPDTDVVIVSNNDLNPSNPNRASALYLKSGFTCTEAYDACSQFQETLLLAPNSTGLTAANLSVALTSEKHGAALDTTQPIWIAGSDSTECAVFTPSYQYAGEYQMDASADANELLPVLCTNSAPLTRSNVTSYDTTRQIRLTTPSAGVLYGYRDKFTYRFLGIKYADSTAGEGRFQPPTAYEVEPSTERSAVAYGTMCAQPPDADNGHLLYTDEDCMYLNVFTPVV	2
Glotr1	112240	Hypothetical protein	no strong hits	no conserved domains	17-18	MLGLAAFSILLAASASAQTYSATYLPSNAPPQTEQGQAGTNQCGTGVNQTSLCQNAYINSIDDFCIFGPPEPGPQSVIGNTERIEVAYCMKAGYGTRIIPDGTMQGVYFVQTPDYVQVTGVGDLTKINIPAGDAGGELDPHGADGNGNPIGGLVFSSAFGQLAQMHEWTNFVSATEFCFRACKDGPGAPALCQHIYDEMGCMWNMPGNYSPGAFEQCAGDSGEPMGVYGTSTFYQGQPSTPSAHPAPATSSCTSH	2		Glotr1	96567	carboxylesterase	carboxylesterase	esterase lipase domain	18-19	MLSTLVLAFVGLLPWVRAFSLYPDTGVVIVSNNDLNPSNPNRASALYLKSAYTCMGAYQACAQLQETLLPPPNGTGLTAANLSTALTSGTHGLAIDSSQRIWIAGAAPYECAVFSPGGSTESSSGSGSGSGVTADVNEELPVLCSNTAPPMAVNSTLQDSSHQIQLSTNTAGTLIGFRDKFSFKFLGVKYAESTAGLSRFQPPTSLRLSNNVVRTAFEYGPICAQPPDADNGHLLYSGEDCLQLNIFTPVVNTGS	8		Pospl1	119263	Hypothetical protein	no strong hits		no	MSLSATDSNGSFARVASGKTPPPAPSAAYAKRARELEAEQGIGARYRPPALRAIATGGSPPNDGPPSATNTGDSSTLTPTNYPAGFRRARAGTLPSNVQLAAQRFAAASSTLSGTTAAAAATASTDSFTDQLQRHSLAPPPSTAAAPVRPGLRHSTSVASSAASSALTERNSRLRSGSLTLPSAGLSNAFGNSIFSTSWLSSRNGGLPVLDDLRSVTSMDSGADDFDVHTLDYLGLDETLRHPPAATISELRNQA	2
Glotr1	112664	Hypothetical protein	no strong hits	no conserved domains	no	MSQTKAISELKGHPDLEGRLQLHAACESGTVTDDHFHKFLSGSSNASTKASDPKAIAEVDWATLIAIPKVEELGKAFNGKIPGPDSVKGLFSNGILYYRNPSIIDGDCTIWVQPYDELFTVDFYTKDDVLAVFKGTPLDGVGAGKGYEGSGTWA	40		Glotr1	63180	GH 5	Endo-β-1,4-glucanase	GH 5 domian cellulase	20-21	MFKALLSLAIVGVSAISARAAALSPRVTGPAPLKFAGVNIAGFDFGCGTDGTCTVSGAYPPLTQYYGADGAGQMQHFVNDDGYNLFRLPVGWQYLTNGVVGGTLNSTNFDKYDALVQACLNTGAYCIIDIHNYARWNGEIIGQGGPTNAQFAALWSSLATQYKSQSHVMFGIMNEPHDLPSITTWAATVQAAVTAIRNAGATSQYILLPGDNWTSAATFVSGGSAAALATVTNPDGSTTNLIMDVHKYLDSDNSG	6		Pospl1	126632	Hypothetical protein	no strong hits		no	MTSQISNGVYLRSTINATPATDPQVLAAFSSDIIPLGHTQPDAATLVAAYDHFIAHEIDPSESKTRIYLRGKAVINGTAKEVETQVSLRAIPNELILWPQAWENAAQIGQATLSASKDGEVVVTNTPIAYNPSQGLGRHDTLIAECTTGVAKAAGTLAQQVHNWRDLVKLVGEDPTLATYNVVFADPCSTNVSLTTRLRLFENQATSVHMAFGIEAIGTPASDIDVSLVGFGATTGSKPFTFGLSRTNILPSKLL	2
Glotr1	44870	Hypothetical protein	no strong hits	expansin-like, barwin associated endoglucanase domain	21-22	MYFSTLTIVSFLSLLVGFTQAAPAAFSLEARNATELAARDSNVRLTWYDVGLGACGKTNKASDYVVALNTAEFGSGYPGPHCFKQIKITANGKSATATIVDKCPGCSKGGLDLSKGLFSHFANPDVGVLTGSWNYV	17		Glotr1	57888	Peptidase, acid	Polyporopepsin	Pepsin/retropepsin	19-20	MFRFTALLSLLFIALGAAASPVPAPSTATMPIARRFKTNSNGVAKIVENDRARIAHLKNLSKDKAASSKRAEYSFSVTNGAVSYYATVGVGSPATDYTLIVDTGSSNTWVGAYQRYTRTSTSKSTGDRVEVSYGSGAFEGTEYTDRVTLSSNLVINSQSIGVASESEGFGDGVDGILGIGPTDLTEGTVSNVNEVPTVTDNLYSQGTISSDAVGVFFAPTTSESDTNGELTFGGADTTKYTGTLNYVPVTTTEPA	6		Pospl1	104279	Hypothetical protein	no strong hits		no	MASHSMDNIYRRRSSVQSRPLPRARDWDKSTKHASSSMAQLPPAFKSPPALHFPQSIRPALASSGPPPLPSPLAPSAGPSSLPPPPSLDVGPKKQALSYVPLEDRMKARLPKMHRRGILLVEHKWR	1
Glotr1	78138	Hypothetical protein	no strong hits		16-17	MFALAVAAALAPFAAAVPLAGRQTPSSCAGLGDAAFGSLSNFRLNAVNTTLPNSDPAGAPLEPGDYLSSHEIRLSALATVASYPYPTTNPTLSLVNGGVIANDEYSTALGSPAEGALVQFTTDSLSPVTPAEIYCGVPVDGGASLLAINGRTDAFSICWRTGGNAFAEVIYDAADGHTDYDYSTCYPVELHIVSA	12		Glotr1	81248	Hypothetical protein	no strong hits	SMP gluconolactonase domain, no specific domain hits	25-26	MAIRATLAVAVAILAGLIHVRSVSAEVEKRWTLPVPLPPQSVYLDPFSFAVIGENDTFRNNSVTGYFNPTNATAPFFQIFDPSFVTTVLGESPSIQSIAYNPGFAFAHEAPIYVPELDEVFFTSNDGGTLGYSNWYNNSVVGKISMTEVESAVSAAGTTPANVNVQVTELPLADTIQMTNGGTGPYYGNLVLVTSGRALFPPSLALVNPNPPYNVTVLLDNYFGRQFNSLNDVKIHRQSGNIFFTDPTYGYLNQF	5		Pospl1	130413	Hypothetical protein	no strong hits		19-20	MSRRWGAVALLALAGGAHAIGQQTCVSFAPTTSSFSIVSNRIAAPILLSEDEWGGVQRAASDFAMDIHNVTGVMPGLFNVTASASAANLSLASAQAIIVGTLGQSSLIDEVVSRTGLDVSAVEGKWEAFMTQEVSNPLPGISSAYVMIGADKRGTIYALYDHSEQFGVSPWYWWADVPTKAHSELYVDSAGCAHGSPTVQYRGIFLNDEQPALQNWAMVRFTNGTGAALTGSPFNHFFYTKLFELILRMKGNYLW	1
Glotr1	61365	Hypothetical protein	Delta endotoxin domain	Bacillus thuringiensis toxin domain, several copies in G trabeum	no	MFVSLDTSDSAYFNEFSKLPRDLVPTSMQVMKFSGRYVHLENGEEKKWFDWENFHNAINNYKGDDLTFDKFKSNKINQQTATISTMVDKIVTFLRDALSVVLSAKDITALTANITTTFTNLKEAKDNGWADFSKSSSAENSSWEYRVLFAFPNPDLPDFFYSLVTTIKLEADIKEESSWWGLQSSTSKNFSSAIDAMELVVMKGFRDPSNN	8		Glotr1	48851	Peptidase, tripeptidyl	tripeptidyl peptidase	Peptidase S53	17-18	MLFLPLVSLALLSLASAEPRISPLITHEKRSHIPAGWSHTHRHDPVAVLPLRIGLVQSNMDKLEKLLLDVSGPESANYGKHWSAGKVSQTFAPSRETVDTVRDWLTGSGIEASRVKLSGARTWIELNATVEEAERLLNTEYHVYSHTTGKEHVACDSYKLPEHVSKHVDFILPSIHFDAVIKRDNNSSGSGGTLSNIGQPGVGLKPKTTGTIGSIINELEACDQQITLICLRALYGIVYVPVATDRNSYGIVEYT	4		Pospl1	110660	Glutamate synthase	Glutamate synthase	GN_AT_II	no	MAIADYDSHQDKPDTPLPEFEDGTQNGFFDVERDPESFDGALPASQGLYENQYEKDACGVGFICQIKGEQSHKIVSDARQLLCAMTHRGATGADSRDGDGAGVMTGIPHLFFKREAERDIGCELPEAGQYAVGNVFFRANDPVGLQKQQAVFSKLAGDLGLRVLGWREVPTDGTILGPAAASKEPAILQPFVVLRSQYGEGTTSRGGAFDATHFERQLYVLRKHATHSITLSKGFYVSSLSSKNIVYKGQLSPPQ	1
Glotr1	108762	SCP domain protein	fruiting body protein SC14	SCP superfamily	17-18	MKLALPTLLAFALSASASPAKFARTSSADIQAYLDGHNTERAAHGAAPLTWSDDLASAAQSWANGCVFQHSGGSLGPYGENLAAGSGDYTIADAIGDWNAEESSYDPSNPQPSHWTQVVWKSTTQVGCAVAACSNIFPPEYGVAQYYVCEYSPAGNVIGEFPQNVQK	7		Glotr1	99384	Hypothetical protein	no strong hits		no	MDDDQGEDVAETIQPEMEDEYEAPEGDGLAEPLEEDEYDFYNQEYDGDQYDNDEPEPDDRVGLMHYDDNEANIADFILSDDGESPYEYLTAIQDLSDEEILSSGHDAWADHHPELSTQGVGSSTPDSDDETVHTVFVGDDPSSNEYEMPVGPVPPLISDLQRPIDDLEFENQLLRESNEALGQENDQLTMDNCALLQKLGICDALKDNILRLEQTSRSSNPRMFCRISCPLKKLRHLQLLRSLPPSMAT	4		Pospl1	127469	GH 3	exo-β-1,4-xylosidase	GH 3 superfamily	18-19	MTVLLALSCLALAGQAFGAFPDCANGPLTTNTVCDTSATPLERATALISLFTLEEKINNTGNTAPGVPRLGLPAYQWWQEALHGVAESPGVIFAPSGEYSYATSFPQPILMGAAFDDALINHVATIVSTEARAFNNANRSGIDFWTPNINPFKDPRWGRGQETPGEDPFHLQSYVYNLITGLQGGLDPEYKRIVATCKHFAAYDLENWEGNVRYGFDALVSLQDLSEFYTRSFRTCARDANVGSFMCSYNAVNGV	1
Glotr1	116675	acetamidase/formamidase	Formamidase	acetamidase formamidase protein	no	MATKANSVPIPTLIEVDPFVPASEQKGIHNRWHPEIPPVATVKPGQSFNIQCVDWTGAQIGNNDFADDLRDVDLTRIHNLSGPVAVEGAEPGDCLVVDILDVKPFDKMPWGYTGIFELHNGGGLFAREFNSRAAKAIWDFNGIYATSRHIPGVRFAGVSHPGLIGTAPSPELLAKWNERERGLIAQHEGAVPAVALPPEPKGAYVGQELPEDVRKRIYEEGARTVPGREHGGNCDIKNLSRGSRCYFPVFVKGAN	6		Glotr1	121308	GH 115	no strong hits	GH 115	21-22	MWAAYASWCVLLTLLTPAVRAIGQATCVSFSPSSASSGVTSFAVVSSGRAAPLLLSSDEWPGVQRAAGDFAADVQRVTGILPTLANFTSASGSGSGSGSSALAPIIVGTLGQSSLIAQVVNNTGLDVSSIEGQWEAFLTREVQNPLPGISSAYVMIGADKRGTIYALYDHSEQMGVSPWYWWADVPTTRNSEIYFASSGCQHGAPTVKYRGIFLNDEAPALMNWAMEKYTNGTGSAATNSPLQSPYYTGLFELLLRLKANYLWPAMWSSAFYVDDPLNPYYADLYGIVMGTSHEEPMTRSTPVEWDIYGTGPWDYSVNQQAIYNFWVQGAERSRNYETLYTVGMRGAGDLPLAEGQNIQLLEQVVSDQRGILENVFNGTGKTITEIPQMWCLYKEVQGY…	3		Pospl1	96457	DNA ligase	DNA ligase 4	DNAligase A	no	MLPTPAPTSPPSSPRPEVTAAAEDHPIVYPPPPPTRGSAPFQVLAALFDKLQGERRPEKRRRLLDSWFNHWRREKGYDLFPVLRLILPQKDRERAVYGLKEKNLAKIYIKLIPLNPRDPDAIRMLNWKRPTERNQSSGDFPSVLYEVISKRSSVVEGTLTIHELNDHLDEISKNMGHSETQMKIFQRIYNSTTSEEQRWIARIILKDMQISVKETTVFAVFHPDAHALFNTCSDIKKIAWELWDPKRKLNDEEKS	1
Glotr1	116097	Hypothetical protein	no strong hits	no conserved domains	19-20	MARLQALLLGSYGVSRVLGQTWCGKDYTVGSPIIPPGGEFPAPATSTEPLLALRCAPAIKPYLEEDALTPAAIIVDSPITYQQISGASPITLPSNSLLGDLLVTVTANGKFLTTGVVPLNASKVELPFSLVGLQTQKQAYDVSCSATYSPPGGAKQTFEAGTALSYLPNPETGSVTKMDLRSGSLLAKPANNPSGPYGPVFPLGFYTNWGGYLDTNYNLSFIDDIAARGYTIVHPVPDYDNLTQFSLVVDRMAEV	5		Glotr1	39789	Peptidase, tripeptidyl	tripeptidyl peptidase	peptidase S8 S53 superfamily protein, serine protease	no	MLRSLLILAATVSLGAWGKPLVEKRWDDLQVKHAWGETPKGWTYQHDAPADHKLEMRIGLKQDKIEDLIASLFEVSDPAHQRYGKHLSKEEVEELVKPHPESTNLVDEWLEHHGVNSQETHRSGGGDWITLVVSVDQAERMLGTKYNVYRHDATSETVVRTLSYSLPSVLHEHIQVITPTTYFGTIKSMKATSFREKNSTVVDQDDFQHELASLGSLATIPSSCSSTITPSCLRALYNTSGYTPAATSQNKLGVA	2		Pospl1	126825	Hypothetical protein	no strong hits		no	MASSRKKSKATPARTAGAPRTPPRSPKSTAARLEEIVASTGSTPASAKVSAQVTHAVLGTEGKDLRKKYQQRLNNEMVGHWVQVKKRDFMTDHVPGDEPSEEELAELKSVCFDKKVFKGNDESKMYTIFCKGAKKALDLCPESGEKLVAKNTSRYPDQNNDDEGGKHRPDVVLYPAEKTVQDRYTFTTKELKKIAAKEKQAREKAHGGHTSTQQELSRLDAEERKKYLARTAWGWASLIVEFKAANSDGHPFSTS	1
Glotr1	92695	Hypothetical protein	no strong hits	no conserved domains	19-20	MQFTILATLAAAAAVAVNAVPTADTPLAARAIEARSGCGSTGPLGDGHYIWWITVGCNSGGQYKCQAMGADGCLPGQTKHIGSMEVDDPNDTTQYAKQSNTNSVTFTCPSGGQIRCQANFNDNNDGPNYSLRVISA	5		Glotr1	111085	Hypothetical protein	no strong hits		no	MRPRLASPSTSAVSCCGPGTRKVGWCDGGTGMWRGGECSLSCGVCAASETSILPRGRTSTPRRRLPRLYDDDFCVPPARRDGHVTARVYPSGLRASPPSSPPAGVVLYTPEYGLPRAMYRRACPRVHVRRACRLGRIAWPLGARSAGLLPGRRAYGGYLRCEFRRVRGGRPGR	2		Pospl1	108840	Hypothetical protein	no strong hits		no	MLEVIEINQQRRLRQRVPGDMMTSWRIDDDRVSGRETSPNTWDTQYGTDHTAYLLEVSTRDRKPPSMPPSTAPDTAYHRI	1
Glotr1	136352	Peptidase, acid	vacuolar protease	Pepsin/retropepsin	19-20	MILSSVLTFLVLPFLTANAAGVHKLKLKKLQPVASNPELEAAWLAEKYGGQPQTPLFGAGGQGRRVQQGGDDLYWVQEIAVAGGHGVPLSNFANAQYFTEISLGTPPQTFKVILDTGSSNLWVPSIQCTSIACFLHTKYDSSKSSTYKANGSEFSIQYGTGSMEGFVSNDVLTIGDIVIKGQDFAEATKEPGLTFAFGKFDGILGLAYNTISVNHITPPFYNMIDQKLIEEPVFSFRLGDSEEDGGEAIFGGVDE	4		Glotr1	46545	CE 15	4-O-methyl-glucuronyl methylesterase	carbohydrate esterase family 15 protein	19-20	MVFLQSTVLGLVIAATAFALPSKVLPRQAGCDTPSYIPFNETQLPNPFVLNNGAPVTTLTEWACRRSQISSLIQGYEAGYLPPRPPIVTAQFARSGTNANLTITTGALGKTVSFTPTIVYPTTAAPAGGYPVVIAYDFLTIPVPDGIAIMTYGNSEMAEQNDLSSRGQGIFYDLYGSNATASAMIAWAWGVSRIIDALEITPSANINPAKVAVTGCSRDGKGAMMAGAFEPRVALTIPQESGSGGDTCWRLSKYE	2
Glotr1	138715	Hypothetical protein	no strong hits	Ricin superfamily	no	MKFTFATALAGALATLAAAATKPVFVDTPVSLVRCEISTFHWGGGVPPYFVTYRLFNLMPVRRVLDAINNTAVGEFGNTEEDGAEWLVVAPVGDPLYLEVRDSDGHLAVSAQVRVQPGDHEC	2		Glotr1	138821	GH 12	Xyloglucan specific endo-β-1,4-glucanase	GH 12	20-21	MNLPFTSRITPRQRLHCLKSQGPRIGLNDSIPKVTANNTSYKVRFQKVPSRFRTEDETRSTYGFYAAKTSIPPFRYREVIWLDDASLSALGVYKMFRFISALPFALGALKLASAATVLTGQYTCDTAGDYTLCNDQWGIANGVGSQTSTLISASGSTISWSTNYTWANNPNDVKTYANVLSNTAKGVQISQISSFPTTWDWYYETQSSGLRADVSYDMWTGTAQTGTAASSSSSYEIMIWLSGKGGIQPVGSLKT	2
Glotr1	104432	nuclear transport factor	nuclear transport factor	NTF2 domain protein, nuclear trasport factor	no	MADINSIAKQFTEFYYSTFDTNRAGLQSLYRDASMLSFEGQPTQGAAAIAEKLTSLPFQRVQHKITTLDAQPSSPTIASLIVSVTGLLLVDDGENPLQFSQVFQLIPEGGSYYVLNDIFRLNYGA	2		Glotr1	65283	Hypothetical protein	no strong hits	MRJP major royal jelly protein domain, YvrE domain lactonase domain	18-19	MMNVALATALSLAAGGLAWLTDPFQVYDNGTYGPPLQVEHLFYDQWPTGLSVASNGAIYANFPTAVNQTNTQYTVGVVTSYTTEAAFPSVEYNQPPGGFLNPSNPAFGSADPDHLISVQSVVVDALDRVWALDTGRPLYNGAQVLATVPGGPKLVGFYQNGTRFANYVLPITTAYPDTYLNDVRFDLRPSTLPSGQGVAYITDSSDEGRSGIIVIDLGTGNSWRHIDSQPYTRGDQGFISTYDGQVFQPIRQGNPNPGTYSHLTTGSDGIALSADGAYLYFSPLSSRRLYRVPTSYLLVQPSGANPNAANAAIAATQYLGEMGGSHADGMETDASGVIYIGAPEQDGITMYHPDLGMWMPFVRDPRIQWPDTLSVATNNRLYFTSNQYWLQPSLNNGTE…	2
Glotr1	101772	GH 128	alkali sensitive linkage protein	GH 1 superfamily	25-26	MFSSALTSLLLLAPLAAMADKRGAAWPWYNANTNLDPNALQSSPGQGVNWLYNWETYRPANTQNFNFIGTQRCMDCSSSPVADLANRVSSGGWNTVFSLNEPDLAGISPTDAAAWYKQYINPLQVQKALPAISSSTNAGQGISWLDSFISACSGCYYDYINLHWYGPNFASFQSYIQNAHNHYPGKKFVITEFALSSGSAQDQANFVNQAKSFLNGADYVAMYSFFAATSTALEQANDPGAATNAPNSALYNSDG	2		Glotr1	36245	Putative amidase	Amidase	Amidase superfamily protein	21-22	MAWFRSALALARCSHVRQSHAVLAGGVKLESVLRNQTSGLPDLYDASVTELQAGLECGIFTSIDLVKTYFERIREVNLVGPSLRAVIETNPSALAEAAALDAERRLFGPRSLLHGIPILVKDNIATTASEGMNTTAGSYSLQGSIVRGDAGVIKRLRAAGAIILGKANLSEFAYMRGNLANGWSGCGGQTTGAYYPGADPCGSSSGSGVAASIGLAAVTLGTETDGSITCPASQNNIVGVKPTVGLTSRAGVIPI	2
Glotr1	93553	Hypothetical protein	no strong hits	no conserved domains	no	MSEPLPSGEYFIEAGDYTGGSFSSRPLGKDGQFAVVLPKGASATKWTITSTSDGKYTISIDQFHARPDGDNISLTNDRRAPFEWTILRTAPSPPPIGSDNFGINVNPEAQWHYDLGDSADAPKVTLGDVGSSIWIHA	1		Glotr1	138715	Hypothetical protein	no strong hits	Ricin superfamily	no	MRHSEIVFLWFNSAVVYVDSRMTKCKHVEAKVALTKVRRGKFSTQFTLGSRLELFIYDLSVQPAATMSEPLASGEYYIEAGDYTGGSFSSRPLGKDGQFAVVLPKGSPATKWNITSTGAGKYTIAIDQSYARPDGDNISLTMDKRAPFEWTIMRSAPHPPPIGTDNFGINVDAQTQWHYDLGDSAVATKVTLGNVGASIWIHT	1
Glotr1	134939	Thioredoxin	Thioredoxin	Thioredoxin domain	no	MGGKVTPVDSVEKFHEIIKKDKVTVFDFWATWCGPCKVISPIFEKLSEEYGDVEFYKVDVDEQPDIAQEVGVRAMPTFIAFKNGNKLNDLVGANPSGLTTFIKSASAA	1		Glotr1	112240	Hypothetical protein	no strong hits	no conserved domains	17-18	MLGLAAFSILLAASASAQTYSATYLPSNAPPQTEQGQAGTNQCGTGVNQTSLCQNAYINSIDDFCIFGPPEPGPQSVIGNTERIEVAYCMKAGYGTRIIPDGTMQGVYFVQTPDYVQVTGVGDLTKINIPAGDAGGELDPHGADGNGNPIGGLVFSSAFGQLAQMHEWTNFVSATEFCFRACKDGPGAPALCQHIYDEMGCMWNMPGNYSPGAFEQCAGDSGEPMGVYGTSTFYQGQPSTPSAHPAPATSSCTSH	1
Glotr1	81033	Protein phosphatase	serine/threonine protein phosphatases	MPP superfamily	no	MAADGQGSGYYQSALYRIQETEDKPRTVRPPYIPPNTTERQVKSVPEPAAFKPSEEQLWVLDANGGRKPNVDFLRYHFYREGRLTEFQALSILQQATGVLSREPNLLTVDGPVTICGDIHGQYYDLMKLFDVGGPVENGNYLFLGDYVDRGCFGIECLLFLYTLKIWYPNRIFLLRGNHECRHLTAYFTFKQECLHKYSERVYDECIQSFCALPVAAVVDGRFFCVHGGISPQLVTLDDIYKMDRFQEPGSHGLL	1		Glotr1	24740	carboxylesterase	Lipase	esterase lipase superfamily, carboxylesterase	no	MMRYLRALILTAALGVLPVASGQTSELPQLASPLGPVVNLGYAAYAGNSTTPTGIADGPVTFFGGIPYAQPPLGNLRFRAPQPLDENTKNGGYVPVTDARNWGPACIQQPAAVGAGSEDCLLLNVWKPTNAAAGANLPVVVYIYGGGFYAGTTQGFPLYDWVAEHPTGIIGVSMGYRLNVLGFLSGNEVSANGDANAGLLDQRAAIEWVQRHISQFGGDPDEITISGESAGGASVIMQITAYGGTRGAPFKRAIA	1
Glotr1	91843	Hypothetical protein	no strong hits	PLN03138	no	MSSLAAPDNNFSPRASSGKTPPPAPSAAYAKRARELQAEGAVGGASARYRPPALRALASGGSPPNDAGSPGSASVDNSTLPPTNYPAGFRRARAGTLPSNVSLAAQRFAAASNSLGSNAPSTESFMEQRNESAGNGTPVRPNLRHAASVASSVPASTLATERNSRLRSGSLTLPSSGLSNAFGSSIFGSSWLPNNSGGGSGFPVLDELRSVGSVDSGADDFDVHTLDYLGLDEGRPPAATMSELRTQAQAAITGN	1		Glotr1	69843	GH 3	β-glucosidase	GH 3 family protein	18-19	MQWILTGLLALLPSFAWAQTNASAATSVTAAASSSVYYPLPSTLSTYYTIPVSPVAFTPIPSPSDPPSIPGIFPSAVPSNPPPVSQDPQVVPDFGPAWAIALEKAAAKVANFTLEEKVNVTTGVYPNSRCVGNIAPVYPIEGRGWPGLCLMDSPLGIRYADFVTAFPTGINTAATWNRAMMRLRGLYIGQEAVGKGVNVQLGPMMNMGKNAQGGRNWEGFGADPFLAGESAYETILGMQQAGVQGCAKHYINNEQEYDRMQESNTVDDRTEHEIYAHPFMRSVMAGVASVMCSYNLINGTYACENDKTLNQILKMEFGFQGYVMSDWTATHSTMSATAGLDMTQPGDIGFGTNSSYFGGNLTAFVENGTISLDRLNDMATRIIAGWYLLGQDSPSYPPT…	1
Glotr1	128123	Hypothetical protein	no strong hits		no	MYHRAHTAALEAIQGPLVLTLHISSPLQTCINDLRTTYFPAHRLLVPGHLTLFHALPSSQPSLSKILDDLRSVTERTSAFDIGLGMAFKMGQRGVAIDIGAGKSQLVAFRRRLRAMWKEQELTNQDRQTLSRPHFTIMNKETDAAKAEACFLELEARLNNAGEEEGMTKEGKALGVELWEYKPGGRWKFVRLFKFRE	1		Glotr1	122332	Hypothetical protein	no strong hits	no domains	23-24	MALYRHLALLLTTLVAGLAIVLAAPVQPTILGGHWVETWVSMPQLTEYTNLPPPPFNQSGLVFPNSTLRQTLHMSVGGSQIRLQFSNAFGSVDLPITAVTVALPSNGSSGDSAIDTSTLQTVTFSGNQSIIVPDGSLVVSDPLNFAIAPQSTITVTMYLAEGQASNYITSHPGSRATSYFSFGNYVNAQNMTDPSTQSIAHWYFVSAVQTWAPSSTSVWAIVGDSITDGRGSDTDGNDRWPDLVLRRMQEDPLTA	1
Glotr1	112815	Hypothetical protein	no strong hits		no	MLRSCFSQSSRAVASSSTCTRAGLHTSAVWRAEGHRERTARQAKKANLEQRAERQRLAQATRPHVVLGTRPGDESKWSTCDLAKVLVTEEQLLASPAPQLVSHPLGELRLPPLFQFGVREEEKRLLFETLPVLSAEAATTRNDVRVRRAQNSRQGADPSALMAEYQREMVGEVRKMNQMASLLDLRNTNAAGLAFENRKRVVQAFSDPRKPNDPGRPEVQAALLTMKIRNLWSHLTKYKRDVGNRRWLRKLVHQR	1		Glotr1	62581	Peptidase, acid	Aspergillopepsin like protein	Peptidase G1 domain protein, eqolisin domain protein conserved catalytic domain with glu and gln	18-19	MFALTLLSYALLATSALARPSGLSDRLARRAAGSHLTRPLQRVASPEALASNTSHVEYSSNWAGAVYDTYPSGSFKSVTGTFTVPTPKAPSGGSGTYSSSAWVGIDGDTCGTAILQTGVDFTVSNGRTSYDAWYEWYPDYAYDFSGISISAGNQIRVTVTASSTTSGTAVIENLSTGQTVSKSLTSSSALCEENAEWIVEDYEENGSLVPLANFGTVTFSSASATTGSGSIGPSGATLIDIEQNGKVLTSASTSGSSVTVSYV	1
Pospl1	126338	Hypothetical protein	no strong hits		no	MAELPALNYLGYSLDLTTVTPLDITAVAQGVKRARQIIDVDPDENPRTETIGGIEYKVPRIVSVAKDVQTLQGTYVTYRNGSETTTSFQNDNTLSVRYLAVSGSVSTSYSLNKTFRNDNQYAMYSYNISSYAAGLRNYVDYLAERALLNRLEQLTSPFPKAPSTNDIRDYKAFFDSFGSHVITNAMYGSRFQLNVWASNSDSSVNEKFSVNVQASFNGITAGGEFDSSVKNESQYSTYSNFMQKTVSVQGGDLSL	37		Glotr1	81017	Profilin	Profilin	profilin domain, actin binding protein, binds monomeric G actin,	no	MSWQAYVDTNLVGSGKVTKAAILGQAGGVWAASPGYNLSPEEQSAIVKAFSNPEATQASGVRLAGQKFFTLQVNDRSIYGKKGADGCVIVKTKQAVLVTEYAAPIQAGEATTVVEGLADYLIGVGY	1
Pospl1	98779	Hypothetical protein	no strong hits	MACPF	no	MPVDLPATNWLGYSLDMTTVTPSDITAVAASVKRALQVIDVDTFEGTRVVEIDGVAYNVPKNVVIATDVQTYQGGYVTYEDGNKASAAFINDSSLYPRYLAFALFSYNANRYAAGLKNYIVYLNEGLLKNRVSRLPAWPSSPDTTVLRDYRAFFDTVGSHSIINATYGARFQLTTRTRLSIAASRQTSSTLTTASRTAERLAQRLLSCQGGDADMANTLVNSPTDYSLYEKWTQTNTQNTGVVNFSLTEIWTLMR	11		Glotr1	139538	Oxalate decarboxylase	Oxalate decarboxylase	Cupin domain	19-20	MVCLPAAYLVLACVASALAAPASPSVSSAEPEATLPYASDDPNAPLWNEDTTSTPEAIRGSLGATVIGPQNVPIDQQNPDILAPPSTDAGTIGQAKWPMGLSHNRLQTGGWARQQNEAVLPMATEMAGVNMRLDVGAIRELHWHKTDEWAYILKGSVQVSAVNPDGQNYLATVSAGDLWYFPAGIPHSLQATADDPDGCEFLLVFDDGAFSEDATFLLTDWLAHVPKEVIAKNFQTDISAFDHIPAEELYIFPSA	1
Pospl1	126632	Hypothetical protein	no strong hits		no	MATSQLSDGVYLRSTINATPAADPQVLSAFSSDIIPLGHTQPDIATLVAAYSNFIAHEIDPSESKTRIYLRGKAVINGAAKKVETQVSLKTIPNELILWPQAWENAPQIGQATLSASKDGQVVVTNTPIVYNPTQGLGRHDTLIAEATTGAASASTTTLVQQVHNWRDLVKLVGEDATLATYNVVFADPCSTNVSLTTRLRVFENQASSVNMAFGIEAVGTPASDIDVSLVGFGTTTGSKPITFGQSRTNILPSK	8		Glotr1	131837	Hypothetical protein	hercynylcysteine sulfoxide lyase	AAT_I superfamily	no	MAVVTSQLPSEGKCHTYDPQSKPPDLGHSMLKYFAFEDGYVNLNHGAYGSLPLPVASECAKIAAEIEACPDRFMRFTHRTRLQHSRELVARFIGAESADECVLVPNATHGLNTVLRNFEWHEGDIIIGASTTYGAISKTIQYLSDIPPHPIVSDFPLIFPCTHAKIVDDWRKHLRLVVSSDVGSADTVKRKIVAVIDGIISTPGVRLPWTEMVKVCREEGVWSVVDGAHMVGQEVDINLAEVKPDFWVSNCHKWM	1
Pospl1	105721	FAD-binding protein	FAD-monooxygenase	FAD-binding domain	18-19	MYSLLLLSTLALSSSVRASTQSLADQCCVSIQEALPSAVFYSNNSAYVEEESTYYSAQQAALTPACRVAPTSSDDVSQIMKVAISTGCLFAVRSGGHMNWNGSSNIDASGFTIDMEQMSTVSLASDQKTATAQSGAAWSKVYDLLTPLNLTVVGGRASTVGVGGFLVAGGISFLSYQHGLANNYIAQYEIVLANGTIVNASATENTDLYWAMGLGSTNYGIVTSYILETFPLDGMWGGTVGLNISQAPEVMDYLA	4		Glotr1	96019	Hypothetical protein	no strong hits	PRK13700	no	MAMAQTYGPGPSFLAPPSLGPNQNRYLQPPPSAWVDPADGRAAKRFRQANDMTGYGSSTSMAFDPRFPPGHPPANDTRYLIPFGASLPHQPLTHDGRAVPTVDEDAPVAGRRPSAWVTRQLRQHHDIVESPLPASGGEKPSENDGNVPAKSYTAWQQLLKPGSKLNDIEKAAKKELSRITHRVFRTICGVSVRDPWPAPDVIRRQPNTDEEYYTPHFRKGVTDPKNTEIFDRVADVVWAELQVNTVHYISIVDNS	1
Pospl1	92511	Hypothetical protein	no strong hits		no	MSSESSAVPADSAWLQQQLQQLLASPYIHFNHPPGIRMGHGPVDLFSTRFNNLFAPDASGTVAGTDADRAALKQALLALQKHWSPDSASFAPATGLQDGQVGTRAEWTPPNSDETANVTATATVAQQGPNNRISTLSLDGDQSLFTQ	4		Glotr1	48407	Hypothetical protein	no strong hits	UBA like SF	no	MTSTAISPEEQENVEFLTSMMAPGDVDAEVARRLLLKHGNDIQKAAYAMLEGDRAEEYQAGPRSPPPSKPEKDVIDLTADEESEMEAAIKMSMEADLRQHQQQFGPSNRAPDPNWAMVASNKPAETNALSQDDQTLSRAIEESLATSYSRFEKEEFYERPMEEQVRKDKRPIALRPTQATLHYAGLVLQALYSVPQVRESIANWRPTPPASATADEFMIIEPPKSGPESLMYGILEVFANMEFALLSELSVDPIL	1
Pospl1	96562	Hypothetical protein	no strong hits		16-17	MKYFAVFAALAATCLAQTTITIQTSLANNTVSPGQNFTVEVTKPVEPTPSVEVAIVIGLVQCPDNNCQDPSFNISQDIGSTLYYGPYNPQYDSITPPDHKPPYQNFTVQAPMQLVSGQSLALSVTRLALFEMAIGSSVYLQIPFIELTVQ	4		Glotr1	139330	Hypothetical protein	no strong hits		no	MCNPDEQEKSDMVSQPVQGNVEHIAGNMAEATSNPSEVENSVGSKENQSLHYKKRNLIWSYEEYEWMPYDPSEYTPPPPRCDLENYFYVDARYKERNPQEPSEIILTEFSPMLINFLRAYIGNEFFRSDPEYGLQRFFRILKDLHSRFNLLKDILGAPDECANERRKLARKLGAKDIDYGHLGDEHIKQYLSDILEHAVVLLHFLDAEFQPIADRLAMLLSYEQIEYDLLLYYFEKGRKILAGNVALTVQSTRYT	1
Pospl1	106858	Peptidase, acid	Polyporopepsin	Pepsin/retropepsin	19-20	MALGSSLLATLLLAFTVAANPVLVRDGKVSLPLARRTNSTGLLNVLQRDQARATSLKARAQAKLQGRSSGSIEATNQAEDYVVSVGIGSPPTYYSLLVDTGSSNTWVGAGQSYVQTSTSVDTGDSVSVSYGSGSFSGTEYTDTVTLGSLTITQQSIGVASEAQGFSGVDGIIGIGPVDLTEDTVDGENEVPTVTDNLYSQGQISENLVAVSFAPTTSESDNNGELTFGGTDSSKYTGSINYVSLTSTSPASEYWG	3		Glotr1	112674	Hypothetical protein	Mediator of RNA polymerase II	Med31	no	MKWMLCLDQKSGGEDRCGDQSSDLRTSPLQIHEPNDPRAANRARFELELEFVQALANPFYLHSLGQQGILDQPAFINFLEYLQYWKDKDYARFIHYPHALHHLDLLQHAQFRAEIRKDEWREYLNQKQFDHWRTWRDPKYLNAPKPVKEDPVNPDAIGNESSTILNTSGL	1
Pospl1	108803	Hypothetical protein	no strong hits	ABhydrolase	no	MVALSPSSSAGPSYGLHSVVSPSRIQAAVARPDITSNVDWFPVSPLDSVGRSTPQFSDSSRTMWVLLAALSPLWSVVSVVASPAPVSIAARDAITSVLDPSSVLTLTSSEISAFEPYEQLARAAYCASDIITGWQCGEACAAIPGFEATLTGGDGDAIQLYYVGYWPSQNAVVVAHQGTDPTQLLSDLTDVDITTENLNSTLFPGVSSDVWVHSGFADEQAQTAEIILAETQSLIASKGATTVILVGHSLGGALA	2		Glotr1	36877	Hypothetical protein	no strong hits		no	MHILSILSGIYSKVLCRRSLARILSTFLCCVAIVVNPVAKFGGQYVFLILALKELFFSVQEDLAQQLEATVLNVAGALFGIGASTLAKFIASTFDRHSVFTRAVPAIFLTGITFIAGFLKSRLPRLLLSTRIACFVSIWILTSDANLADNVDLDAINFLWITLAAALICLFSSMVLLHWTSTHFGEEVSAAFSSVRACLSMSLDKAFSDYPAKDTNTTGIRQTHRELLKRCIMLNAAYSEAAFEFRIGRLSVKSI	1
Pospl1	92184	Hypothetical protein	no strong hits	MCPVI	no	MPAILDETGRTDFPFPKMDTHEPSSSSSDTLPSAPSHSRSTPSRSQHSSPPPAPRRARKDAQHDRVRESAWGRSKLLSRLLTREERDVAQVRTMLALTSERLAHETRRADDAEARIADVLHKFRAARETALHAQADAARAAEEVRLYKLRLDEAQREIFRAQDVVDRLEADRADAEAEAARARTLARRYKEERLVARAREEGRQQGFQEGGRDVGYYEARAGRERPRQRQYQYRRTPVVAEEYSEEYEMHDNDND	1		Glotr1	73954	Hypothetical protein	no strong hits	DUF 3292	no	MLKGFWKHVLKYFTDSSDAPSSRPPGDVQTSCTNTALSNGLVPIYDIQGTIIGYVQVSPEAPQRQLGPSHPIRGRAGYDPPPPPSIRDNQPVRADISRPASHPTPPLQHSQGAAGTHTAAMQAQSTAAPTSSPPGVAAPQQDGLVWDGWPDGFWERNFTWEEVEATGNLMVHWACESAGSNDRRGKRRASAEHWEDGTLLLRHCQGIIECDNDDCSIIVRPQTRPREIWKQTRQKCRCGGSLTHLECPGKVTSKI	1
Pospl1	93455	Hypothetical protein	no strong hits		no	MIWNYTYNAANTGITQSFPVLLLEGKRVGGDNFDAIKAQLRSYLDDSGFDRCWAIGARGQKMKFWRYIRDRPEDKMRPLKNTGERVVEASTDSTNEYILDITDFNPPDTAKAFVPILDYIRDHPHAPTGPL	1		Glotr1	93128	Hypothetical protein	no strong hits		no	MQDLIDAISLEPEGAGFNLEETFAPFTRLEAKYGDPSNDKRVIAIAFSLYCVATCASYCTVLAPYSSFSIAYGSLMLARHLCGRGRGPFFDEESLQAMGAMDLLVQNEHRNLVTTVCSEDPEVSWKHLWRIDEFYGSCRDLFPPVPSTEEEYEAVPTEADYEAGREKRPQVNLLDFQSTVGAMFSLS	1
									Glotr1	71401	Hypothetical protein	no strong hits		no	MSLRTALISTLRTVRILEQYLRDSGAIATMEAWYFQLGKHDGFQEHRFARRYTRPDSRHPRRKRAHG	1
									Glotr1	97770	Microtubule binding protein	Microtubule binding protein	DKCLD superfam, pseudoUsynthDysker	no	MDEISITCTWRPRELIAPAVAEEFARVKSSSRPSPKYERAAVCVSAVMATSNGLTRQQVASAQLDGNYSIQPEKAEPKLDTSQWPLLLKNYDKLLVRSSHFTPIPSGCSPLKRDITQYIKSGVINLDKPSNPSSHEVVAWLRRILRVEKTGHSGTLDPKVTGCLIVCIDRATRLVKSQQSAGKEYVCVLRLHSALPDPTALPRALQTLTGALFQRPPLISAVKRQLRIRTIHESKLLEFDEKRNLGVFWVSCEAG	1
									Glotr1	138785	GH 10	Endo-β-1,4-xylanase	GH 1 superfamily	19-20	MSSWFAFSFLLGNALTAWASPLARQLPTSPFETLRAAAAPRYFGAALGVPHLLNFTHDPLFDVTAVLQFNGATPENEMKWAYIEPERNQFNFTGGDIVAAFSAANDYVLRGHNLVWYQELAPWVETLTGEDLWNATVNHITTVMTHYKESFNIYAWDVVNEAFNDNGTYRENVWYTQLGPDYIPNAYAVARSVNTPSKLYINDYNTEGINNKSDALLAVVQSMKAHNLVDGVGFQCHFFVGELPPDLEQNFARFV	1
									Glotr1	109046	Hypothetical protein	no strong hits		no	MSCIGFELRVVVSHLKREDCPVLTGFMHAYKGRRLIRASPTDTFVLWGYGTIELHSGYVLADVDRSETLFMADFVMHPPAQCNIFQAGLVGACQMCGTEVIYSRLLQGD	1
									Glotr1	110897	Hypothetical protein	no strong hits	Opi1	no	MALEDQDESVRIAVRALDDMRNRTVRSQSPPSYASTSFQPTPALSVASSSSSPSTEPSSLPPEDVNSPDFVSRVSRLPIVNTALSAYEQSKASSRVVKFGAEMMESSMKSLSRPVMDRLPVNQLDEFACRQLDRLGRYQRRLSSPHPERMQTDSPRNTRAVSPSRSPTRGRRMDSWSARMDEEQRERDVSMTPSDRYSDTRSRPGTPTQSPRREEGESQQQVAQRSRWQAVLLEAGGLGAAVSEESMRRLKYVLQWLMYATAHIDAQILVLRDFIASLQPRGSVPSAHAPISPEHMKKLNDVKQDVVHTVRQVVDVVSKYAGGALPEPARARVRGFILTLPQRWATAANRQRHETVSADTSPVASTSALPPIHPVRGRGAKPYSREPSRPSSPSGSAPS…	1
									Glotr1	121282	Hypothetical protein	no strong hits		no	MQSLFRLFQPKRINTRLFSTTLVNARKPIYFTPRAINNDILALSRKSGELSRDPIWVLANRMLRLKKQEALSQALDECGVSREEFERWIGAVRAYDFDSAMDVLRAKGFALTPAGKISRHLPLWLVIHLLSTKMKTASQARLALPLAVSHMPVTPMHLQAPILILAAYALGQHNLPPLMNPLVTRFLETPMEGRTRALYYNHLLQAISRLPSSWESSRLAVSVLHAMSARQIRLWPRTYKYLLSDQFVTLDLAKMLRDRMRQEGVKPILAHLEAFLKVFSRAGMHHEAGTYLDAIREMSLQKGFEIVPYGTYPTREPDQPAASVTRHNTAYLRSFRDEESVNRYLARLANLEQSKPGKDDRSLRRLGTLRRRRLATLRKRRLDISDWTTILSIAVRNPQ…	1
									Glotr1	125101	Hypothetical protein	no strong hits	AP2Ec_2	no	MPKLTTIKGPSIHLVQYLRDTPPYNTLDGLARWAASLGFRAVQVPADPRLIDVHRAADDQAYCDALNATVRRHGVEISELSTHLVGQLIAVHPAYDALFDAFAPEAYRGNPKAREEWATGVMFACAKAAKRLGLKAHATFSGSLAWPYFYPWPQRPAGLIDTAFAELAARWRPILDAFDEAGVDVCFEIHPSEDLHDGVSFERFLEHVGGHRRACILYDPSHFVLQQLDYLAFIDIYHERIKAFHVKDAEFVPDGRQGVYGGYTDWQDRAGRTRALGDGQIDFKGIFTRLAKYGYEGWAVAESECAFKDPEVCAVEGAEFIKRHIIPVMGDGAFDDFAGSGLSRDGVREVLGLE	1
									Glotr1	68057	Aldehyde dehydrogenase	Aldehyde dehydrogenase	ALDH_F15-22	no	MFGLRFFSADDFDDEGTDLVTPLTIFFAFGIYLVFRRYQNNRNRPIPFRWVQPKEAEPGWQSIVIESPGLRSHETRPDLLPPLHPEGREYITCYDPATAFHLDTILADDSSEIERKIESARTAQQTWRNTSFAQRRRVIRSLKKWLVENQETCARVACRDTGKTMIDAALGEILTTCSKMDWIITHGERYLKPEPRRTNLMLSYKRSEVHYEPLGVVAAIVSWNYPLHNAWSPILAGLFAGNAVVVKCSEQVIWSTRWFVGAIKECLKACGYSQDLVQLVCCWPNAAEALTKSPHIKHITFIGSEEVGRKVAQAATEHLTPVTLELGGKDPVIILQGTDLTKHASVWMRGVYQNLGQNCIGIEKILVHSTQYDELYELLVDRVKDLRCGAVLPQVADDY…	1
									Glotr1	95993	Hypothetical protein	no strong hits	EAP30	no	MCTSIGVNPLAGPRRGGWWAELTGIDDWQHELGVQIVDCVSTRERNGGLIDLAELIRLVSRLSSDVDVGGGRKMVRSVVKELDDDKIVVIAVAEDRSRWTGLWRRGDGRSSGPGRHWSICCSEKRCNGTSELQDHHKYTPWDPA	1
									Glotr1	98690	Peptidase, KEX1	KEX1 protease	Peptidase S8	19-20	MRLPLPLVLLLLLPPCVLTSRPAKRSYSTHDYYVLEHLPSGAASLDECVNNLGLEVVEQVGELRDHWLVRRRKQDWYVRTEGDPVELLRRMRERAGTGSVHARSEPVHVEGRISSSVKYLEPQIPRQRAKRAPPPVRPGDGDGEVKSTAREVASRLGIRDPTFTKQWHLVNDEFPEHMMNVSGLWEEGITGAGVISALVDDGLDYNSDDLAANFFAEGSYDFNDHEDLPTPKLFDDHHGTRCAGQIGAVKNDVCGVGIAYDSKVAGIRILSGPISDVDEAASLNYGYHNTSIYSCSWGPSDDGRSMEAPGYLIEKAVVNGIQNGRGGKGSIFVFASGNGAVHDDQCNFDGYTNSIYSITVAAVDYKGLHPYYSEACAANMVVAYSSGSGNSIVTTDVGK…	1

## Sheet: COGs Transcriptomics
Clusters of orthologous genes at least 4-fold upregulated IZ/ Rp_0-5									Clusters of orthologous genes at least 4-fold upregulated IZ/IZ-5Rp									Custers of orthologous genes at least 4-fold upregulated IZ/Gt_0-5									Clusters of orthologous genes at least 4-fold upregulated IZ/IZ-5Gt
Cluster	Protein ID	Name	Organism	Comparison	RPKM IZ	RPKM Rp_0-5	Signal p		Cluster	Protein ID	Name	Organism	Comparison	RPKM IZ	RPKM IZ-5Rp	Signal P		Cluster	ProteinID	Name	Organism	Comparison	RPKM IZ	RPKM Gtr_0-5	signal P		Cluster	Protein ID	Name	Organism	Comparison	RPKM IZ	RPKM Gtr-5	signal P
2	92340	Cytochrome p450	Rhodonia placenta	IZ/Rp_0-5	77.5761	1.49604	27-28		2	95503	Cytochrome p450	Rhodonia placenta	IZ/IZ-5Rp	0.41929	0	no		2	36902	Cytochrome p450	Gloeophyllum trabeum	IZ/Gt_0-5	8.965	0.280093	no		2	67059	Cytochrome p450	Gloeophyllum trabeum	IZ/IZ-5Gt	172.606	15.4314	23-24
2	105719	Cytochrome p450	Rhodonia placenta	IZ/Rp_0-5	68.2929	1.55775	27-28		2	105719	Cytochrome p450	Rhodonia placenta	IZ/IZ-5Rp	68.2929	1.21809	27-28		2	141118	Cytochrome p450	Gloeophyllum trabeum	IZ/Gt_0-5	170.512	8.03037	no		2	141118	Cytochrome p450	Gloeophyllum trabeum	IZ/IZ-5Gt	170.512	17.4697	no
2	105726	Cytochrome p450	Rhodonia placenta	IZ/Rp_0-5	61.1668	6.16261	no		2	92340	Cytochrome p450	Rhodonia placenta	IZ/IZ-5Rp	77.5761	1.73147	27-28		2	67059	Cytochrome p450	Gloeophyllum trabeum	IZ/Gt_0-5	172.606	11.124	23-24		2	36902	Cytochrome p450	Gloeophyllum trabeum	IZ/IZ-5Gt	8.965	1.43545	no
3	99767	Hypothetical protein	Rhodonia placenta	IZ/Rp_0-5	0.0766986	0.0122375	no		2	23494	Cytochrome p450	Rhodonia placenta	IZ/IZ-5Rp	0.304864	0.00853305	no		3	95218	Hypothetical protein	Gloeophyllum trabeum	IZ/Gt_0-5	0.110811	0	23-24		3	131699	Hypothetical protein	Gloeophyllum trabeum	IZ/IZ-5Gt	19.11	0	no
5	99280	Oxidoreductase	Rhodonia placenta	IZ/Rp_0-5	0.112912	0	no		2	36075	Cytochrome p450	Rhodonia placenta	IZ/IZ-5Rp	0.598067	0.0228698	no		3	131699	Hypothetical protein	Gloeophyllum trabeum	IZ/Gt_0-5	19.11	0	no		3	105573	Hypothetical protein	Gloeophyllum trabeum	IZ/IZ-5Gt	117.181	13.3065	no
5	35307	Oxidoreductase	Rhodonia placenta	IZ/Rp_0-5	545.262	4.26128	no		2	104276	Cytochrome p450	Rhodonia placenta	IZ/IZ-5Rp	0.114812	0.00493243	22-23		3	127382	Hypothetical protein	Gloeophyllum trabeum	IZ/Gt_0-5	164.794	8.3674	no		3	131674	Hypothetical protein	Gloeophyllum trabeum	IZ/IZ-5Gt	22.3337	4.60628	no
5	101039	Oxidoreductase	Rhodonia placenta	IZ/Rp_0-5	258.54	10.8708	no		2	105726	Cytochrome p450	Rhodonia placenta	IZ/IZ-5Rp	61.1668	4.06946	no		3	131674	Hypothetical protein	Gloeophyllum trabeum	IZ/Gt_0-5	22.3337	1.29727	no		4	42071	Hypothetical protein	Gloeophyllum trabeum	IZ/IZ-5Gt	0.356609	0	no
7	92357	Hypothetical protein	Rhodonia placenta	IZ/Rp_0-5	0.0430257	0	no		2	99420	Cytochrome p450	Rhodonia placenta	IZ/IZ-5Rp	0.0560187	0.00474864	22-23		4	134015	Hypothetical protein	Gloeophyllum trabeum	IZ/Gt_0-5	32.9124	3.60962	no		4	134015	Hypothetical protein	Gloeophyllum trabeum	IZ/IZ-5Gt	32.9124	8.06298	no
11	101586	Hypothetical protein	Rhodonia placenta	IZ/Rp_0-5	8.94264	0.694848	no		2	94290	Hypothetical protein	Rhodonia placenta	IZ/IZ-5Rp	0.594239	0.0067305	no		4	105888	Hypothetical protein	Gloeophyllum trabeum	IZ/Gt_0-5	120.851	15.6257	no		4	126185	Transporter	Gloeophyllum trabeum	IZ/IZ-5Gt	90.4388	17.5166	no
12	105727	GMC Oxidoreductase	Rhodonia placenta	IZ/Rp_0-5	31.1681	2.05175	20-21		2	98794	Hypothetical protein	Rhodonia placenta	IZ/IZ-5Rp	5.63338	0.820929	no		4	126185	Transporter	Gloeophyllum trabeum	IZ/Gt_0-5	90.4388	12.4942	no		5	81499	Oxidoreductase	Gloeophyllum trabeum	IZ/IZ-5Gt	749.161	140.901	no
15	88083	Aldo-keto reductase	Rhodonia placenta	IZ/Rp_0-5	170.289	6.90509	no		3	105037	Hypothetical protein	Rhodonia placenta	IZ/IZ-5Rp	0.438632	0.00804422	no		5	81499	Oxidoreductase	Gloeophyllum trabeum	IZ/Gt_0-5	749.161	57.2225	no		8	27587	Glutathione-S-transferase	Gloeophyllum trabeum	IZ/IZ-5Gt	128.458	5.09787	no
15	103995	Aryl alcohol dehydrogenase	Rhodonia placenta	IZ/Rp_0-5	1.60173	0.102818	no		3	93570	Hypothetical protein	Rhodonia placenta	IZ/IZ-5Rp	0.163026	0.00338954	no		5	114557	Oxidoreductase	Gloeophyllum trabeum	IZ/Gt_0-5	65.6536	12.0685	no		11	139944	Cytochrome p450	Gloeophyllum trabeum	IZ/IZ-5Gt	207.44	44.0477	no
15	92205	Aryl alcohol dehydrogenase	Rhodonia placenta	IZ/Rp_0-5	41.4265	2.82777	no		3	104044	Hypothetical protein	Rhodonia placenta	IZ/IZ-5Rp	11.8046	0.327956	no		5	74500	Oxidoreductase	Gloeophyllum trabeum	IZ/Gt_0-5	530.642	131.662	no		11	41199	Hypothetical protein	Gloeophyllum trabeum	IZ/IZ-5Gt	0.341565	0	no
15	101573	Aryl alcohol dehydrogenase	Rhodonia placenta	IZ/Rp_0-5	30.4711	4.65723	no		3	102696	Hypothetical protein	Rhodonia placenta	IZ/IZ-5Rp	17.671	3.32411	no		6	82377	Glucose transporter	Gloeophyllum trabeum	IZ/Gt_0-5	87.6549	14.5913	no		11	100723	Hypothetical protein	Gloeophyllum trabeum	IZ/IZ-5Gt	93.5134	21.0421	no
15	88008	Aryl alcohol dehydrogenase	Rhodonia placenta	IZ/Rp_0-5	2.14765	0.459481	no		3	95495	Hypothetical protein	Rhodonia placenta	IZ/IZ-5Rp	0.0733755	0.016595	no		11	82372	Cytochrome p450	Gloeophyllum trabeum	IZ/Gt_0-5	45.3969	6.81207	no		12	82487	Glucose oxidase	Gloeophyllum trabeum	IZ/IZ-5Gt	232.673	7.62578	20-21
16	101116	Hypothetical protein	Rhodonia placenta	IZ/Rp_0-5	0.1531	0	no		3	93742	Hypothetical protein	Rhodonia placenta	IZ/IZ-5Rp	2.30032	0.533299	19-20		12	82487	Glucose oxidase	Gloeophyllum trabeum	IZ/Gt_0-5	232.673	8.17888	20-21		12	82473	Glucose oxidase	Gloeophyllum trabeum	IZ/IZ-5Gt	187.551	8.03987	20-21
16	105922	Hypothetical protein	Rhodonia placenta	IZ/Rp_0-5	0.0475895	0.00626201	no		5	99280	Oxidoreductase	Rhodonia placenta	IZ/IZ-5Rp	0.112912	0	no		12	82473	Glucose oxidase	Gloeophyllum trabeum	IZ/Gt_0-5	187.551	7.27707	20-21		12	109397	Glucose oxidase	Gloeophyllum trabeum	IZ/IZ-5Gt	86.6756	3.98439	19-20
38	33531	Protease, acid	Rhodonia placenta	IZ/Rp_0-5	33.891	5.88835	no		5	35307	Oxidoreductase	Rhodonia placenta	IZ/IZ-5Rp	545.262	4.98887	no		12	97140	Glucose oxidase	Gloeophyllum trabeum	IZ/Gt_0-5	109.68	6.89572	17-18		12	97140	Glucose oxidase	Gloeophyllum trabeum	IZ/IZ-5Gt	109.68	17.1788	17-18
54	95497	Expansin	Rhodonia placenta	IZ/Rp_0-5	39.3737	7.70302	20-21		5	101039	Oxidoreductase	Rhodonia placenta	IZ/IZ-5Rp	258.54	5.10891	no		12	109397	Glucose oxidase	Gloeophyllum trabeum	IZ/Gt_0-5	86.6756	6.50742	19-20		39	44122	Hydrophobin	Gloeophyllum trabeum	IZ/IZ-5Gt	0.166234	0	19-20
54	103283	Expansin-related protein	Rhodonia placenta	IZ/Rp_0-5	25.2653	0.64905	20-21		7	92357	Hypothetical protein	Rhodonia placenta	IZ/IZ-5Rp	0.0430257	0	no		15	139885	Aldo-keto reductase	Gloeophyllum trabeum	IZ/Gt_0-5	64.7534	12.9839	no		39	19724	Hydrophobin	Gloeophyllum trabeum	IZ/IZ-5Gt	2085.5	5.53259	no
55	115141	Lipase	Rhodonia placenta	IZ/Rp_0-5	204.563	7.23576	26-27		11	101586	Hypothetical protein	Rhodonia placenta	IZ/IZ-5Rp	8.94264	0.913702	no		15	107488	Oxidoreductase	Gloeophyllum trabeum	IZ/Gt_0-5	10.1219	2.06558	no		41	134671	Hypothetical protein	Gloeophyllum trabeum	IZ/IZ-5Gt	0.0443938	0	no
64	102347	Oxidoreductase	Rhodonia placenta	IZ/Rp_0-5	3.90758	0.880854	no		12	105727	GMC Oxidoreductase	Rhodonia placenta	IZ/IZ-5Rp	31.1681	2.60067	20-21		22	95478	Hypothetical protein	Gloeophyllum trabeum	IZ/Gt_0-5	182.928	17.7484	no		46	96525	Hypothetical protein	Gloeophyllum trabeum	IZ/IZ-5Gt	159.908	5.12326	no
64	89252	Oxidoreductase	Rhodonia placenta	IZ/Rp_0-5	58.5643	13.65	no		15	88083	Aldo-keto reductase	Rhodonia placenta	IZ/IZ-5Rp	170.289	40.2915	no		39	19724	Hydrophobin	Gloeophyllum trabeum	IZ/Gt_0-5	2085.5	46.0085	no		54	44870	Hypothetical protein	Gloeophyllum trabeum	IZ/IZ-5Gt	721.561	16.8857	21-22
68	100536	Oxidoreductase	Rhodonia placenta	IZ/Rp_0-5	5.31915	0.64147	no		15	96698	Aryl alcohol dehydrogenase	Rhodonia placenta	IZ/IZ-5Rp	1.02196	0	no		39	126546	Hydrophobin	Gloeophyllum trabeum	IZ/Gt_0-5	251.134	29.9035	19-20		54	45373	Hypothetical protein	Gloeophyllum trabeum	IZ/IZ-5Gt	98.2694	6.12061	21-22
68	86965	Oxidoreductase	Rhodonia placenta	IZ/Rp_0-5	39.7523	9.8316	no		15	92205	Aryl alcohol dehydrogenase	Rhodonia placenta	IZ/IZ-5Rp	41.4265	0.990719	no		39	112608	Hydrophobin	Gloeophyllum trabeum	IZ/Gt_0-5	1949.1	250.096	19-20		54	130888	Hypothetical protein	Gloeophyllum trabeum	IZ/IZ-5Gt	10.9014	0.93885	21-22
69	102916	Oxidoreductase	Rhodonia placenta	IZ/Rp_0-5	29.5345	7.37588	no		15	101573	Aryl alcohol dehydrogenase	Rhodonia placenta	IZ/IZ-5Rp	30.4711	2.56251	no		41	134671	Hypothetical protein	Gloeophyllum trabeum	IZ/Gt_0-5	0.0443938	0	no		54	130898	Hypothetical protein	Gloeophyllum trabeum	IZ/IZ-5Gt	311.399	34.2647	21-22
79	97465	Hypothetical protein	Rhodonia placenta	IZ/Rp_0-5	0.0256446	0	no		15	88008	Aryl alcohol dehydrogenase	Rhodonia placenta	IZ/IZ-5Rp	2.14765	0.183964	no		46	96525	Hypothetical protein	Gloeophyllum trabeum	IZ/Gt_0-5	159.908	2.84274	no		59	50761	Hypothetical protein	Gloeophyllum trabeum	IZ/IZ-5Gt	695.618	14.8991	no
79	98968	Hypothetical protein	Rhodonia placenta	IZ/Rp_0-5	0.0790326	0	no		15	103995	Aryl alcohol dehydrogenase	Rhodonia placenta	IZ/IZ-5Rp	1.60173	0.169359	no		54	44870	Hypothetical protein	Gloeophyllum trabeum	IZ/Gt_0-5	721.561	3.94939	21-22		62	93005	Hypothetical protein	Gloeophyllum trabeum	IZ/IZ-5Gt	0.0194687	0	no
83	63488	Oxidoreductase	Rhodonia placenta	IZ/Rp_0-5	211.075	0.67244	no		16	104889	Hypothetical protein	Rhodonia placenta	IZ/IZ-5Rp	0.0610877	0	no		54	45373	Hypothetical protein	Gloeophyllum trabeum	IZ/Gt_0-5	98.2694	1.9914	21-22		68	123239	Oxidoreductase	Gloeophyllum trabeum	IZ/IZ-5Gt	390.963	69.1903	no
104	39910	T-complex protein 1 beta subunit	Rhodonia placenta	IZ/Rp_0-5	0.0544446	0	no		16	101116	Hypothetical protein	Rhodonia placenta	IZ/IZ-5Rp	0.1531	0.0041933	no		54	130898	Hypothetical protein	Gloeophyllum trabeum	IZ/Gt_0-5	311.399	10.8831	21-22		80	133278	Transporter	Gloeophyllum trabeum	IZ/IZ-5Gt	126.77	24.6409	no
110	38779	Transcriptional regulator	Rhodonia placenta	IZ/Rp_0-5	28.6299	0	no		16	100634	Hypothetical protein	Rhodonia placenta	IZ/IZ-5Rp	0.098852	0.0027535	no		54	130888	Hypothetical protein	Gloeophyllum trabeum	IZ/Gt_0-5	10.9014	0.73765	21-22		85	131224	Hypothetical protein	Gloeophyllum trabeum	IZ/IZ-5Gt	0.0587938	0	no
112	106303	Hypothetical protein	Rhodonia placenta	IZ/Rp_0-5	0.323529	0	no		18	105169	Hypothetical protein	Rhodonia placenta	IZ/IZ-5Rp	0.0320901	0	no		56	76873	Polyketide synthase	Gloeophyllum trabeum	IZ/Gt_0-5	38.113	8.99744	no		85	96613	Oxidoreductase	Gloeophyllum trabeum	IZ/IZ-5Gt	44.454	6.0685	no
113	96926	GH 16	Rhodonia placenta	IZ/Rp_0-5	0.0855757	0.018413	no		18	93630	Hypothetical protein	Rhodonia placenta	IZ/IZ-5Rp	0.00928765	0	no		59	50761	Hypothetical protein	Gloeophyllum trabeum	IZ/Gt_0-5	695.618	15.4976	no		95	79917	Sesquiterpene synthase	Gloeophyllum trabeum	IZ/IZ-5Gt	278.697	22.7896	no
117	89125	Peptidase, Tripeptidyl	Rhodonia placenta	IZ/Rp_0-5	88.2446	8.88113	18-19		18	103621	Hypothetical protein	Rhodonia placenta	IZ/IZ-5Rp	0.113604	0.00461412	no		59	13228	Hypothetical protein	Gloeophyllum trabeum	IZ/Gt_0-5	20.5816	4.49667	no		120	67066	Hypothetical protein	Gloeophyllum trabeum	IZ/IZ-5Gt	1826.46	74.735	no
117	88376	Peptidase, Tripeptidyl	Rhodonia placenta	IZ/Rp_0-5	47.5325	6.04213	no		18	97990	Hypothetical protein	Rhodonia placenta	IZ/IZ-5Rp	0.703872	0.143796	no		60	141584	Cytochrome p450	Gloeophyllum trabeum	IZ/Gt_0-5	84.09	17.3726	no		120	67645	Oxidoreductase	Gloeophyllum trabeum	IZ/IZ-5Gt	111.444	27.2181	no
119	100036	Hypothetical protein	Rhodonia placenta	IZ/Rp_0-5	0.0497599	0	no		23	105430	Hypothetical protein	Rhodonia placenta	IZ/IZ-5Rp	2.86527	0.180823	no		60	9976	Cytochrome p450	Gloeophyllum trabeum	IZ/Gt_0-5	37.2024	9.23269	no		123	130426	laccase 2	Gloeophyllum trabeum	IZ/IZ-5Gt	46.9813	4.82006	20-21
119	105482	Hypothetical protein	Rhodonia placenta	IZ/Rp_0-5	0.400796	0	no		24	92237	Hypothetical protein	Rhodonia placenta	IZ/IZ-5Rp	0.152646	0	no		62	93005	Hypothetical protein	Gloeophyllum trabeum	IZ/Gt_0-5	0.0194687	0	no		125	128650	Alcohol dehydrogenase	Gloeophyllum trabeum	IZ/IZ-5Gt	100.865	7.89652	no
119	106497	Hypothetical protein	Rhodonia placenta	IZ/Rp_0-5	0.25061	0	no		33	94994	Hypothetical protein	Rhodonia placenta	IZ/IZ-5Rp	1.76487	0.0535989	23-24		68	123239	Oxidoreductase	Gloeophyllum trabeum	IZ/Gt_0-5	390.963	37.7002	no		130	43128	O-methyl transferase	Gloeophyllum trabeum	IZ/IZ-5Gt	171.692	28.9387	no
119	93752	Hypothetical protein	Rhodonia placenta	IZ/Rp_0-5	0.0405406	0	no		33	42827	Hypothetical protein	Rhodonia placenta	IZ/IZ-5Rp	0.722013	0.124334	no		68	106728	Oxidoreductase	Gloeophyllum trabeum	IZ/Gt_0-5	9.31229	1.061	no		141	141101	Oxidoreductase	Gloeophyllum trabeum	IZ/IZ-5Gt	43.2116	5.70456	no
119	97127	Hypothetical protein	Rhodonia placenta	IZ/Rp_0-5	0.10517	0	no		34	28678	Organic anion transporter	Rhodonia placenta	IZ/IZ-5Rp	2.97675	0.307656	no		69	130003	Oxidoreductase	Gloeophyllum trabeum	IZ/Gt_0-5	69.8619	10.5267	no		144	92695	Hypothetical protein	Gloeophyllum trabeum	IZ/IZ-5Gt	3599.5	12.7583	19-20
119	97221	Hypothetical protein	Rhodonia placenta	IZ/Rp_0-5	0.0773243	0	no		35	22289	Uncharacterized transporter	Rhodonia placenta	IZ/IZ-5Rp	4.12908	1.01251	no		76	76907	Glutathione-S-transferase	Gloeophyllum trabeum	IZ/Gt_0-5	319.595	18.9332	no		150	129164	Alcohol dehydrogenase	Gloeophyllum trabeum	IZ/IZ-5Gt	11.4452	0.51522	no
119	103785	Hypothetical protein	Rhodonia placenta	IZ/Rp_0-5	0.500315	0.0616226	no		54	95497	Expansin	Rhodonia placenta	IZ/IZ-5Rp	39.3737	2.07595	20-21		76	63138	Glutathione-S-transferase	Gloeophyllum trabeum	IZ/Gt_0-5	19.9001	4.72903	no		160	104708	Oxidoreductase	Gloeophyllum trabeum	IZ/IZ-5Gt	741.139	13.694	no
119	104831	Hypothetical protein	Rhodonia placenta	IZ/Rp_0-5	0.320745	0.0623454	no		54	103283	Expansin-related protein	Rhodonia placenta	IZ/IZ-5Rp	25.2653	5.16815	20-21		80	133278	Transporter	Gloeophyllum trabeum	IZ/Gt_0-5	126.77	16.5189	no		188	79554	Hypothetical protein	Gloeophyllum trabeum	IZ/IZ-5Gt	29.8689	1.01684	no
119	98757	Hypothetical protein	Rhodonia placenta	IZ/Rp_0-5	0.162604	0.0322704	no		55	115141	Lipase	Rhodonia placenta	IZ/IZ-5Rp	204.563	2.13635	26-27		80	41449	Uncharacterized transporter	Gloeophyllum trabeum	IZ/Gt_0-5	60.7035	9.46734	no		211	131164	Hypothetical protein	Gloeophyllum trabeum	IZ/IZ-5Gt	0.0206163	0	no
120	97242	Oxidoreductase	Rhodonia placenta	IZ/Rp_0-5	5.79414	0.320293	no		55	49669	Lipase	Rhodonia placenta	IZ/IZ-5Rp	8.26785	1.89564	no		85	131224	Hypothetical protein	Gloeophyllum trabeum	IZ/Gt_0-5	0.0587938	0	no		216	24023	Glutathione-S-transferase	Gloeophyllum trabeum	IZ/IZ-5Gt	59.7133	3.72317	no
120	92880	Oxidoreductase	Rhodonia placenta	IZ/Rp_0-5	0.521905	0.0918769	no		56	97157	Polyketide synthase	Rhodonia placenta	IZ/IZ-5Rp	27.1509	4.14633	no		85	96613	Oxidoreductase	Gloeophyllum trabeum	IZ/Gt_0-5	44.454	5.13765	no		233	101772	Hypothetical protein	Gloeophyllum trabeum	IZ/IZ-5Gt	372.344	31.6828	25-26
120	97241	Oxidoreductase	Rhodonia placenta	IZ/Rp_0-5	58.523	10.571	no		60	89499	Cytochrome p450	Rhodonia placenta	IZ/IZ-5Rp	6.27501	0.953309	no		95	79917	Sesquiterpene synthase	Gloeophyllum trabeum	IZ/Gt_0-5	278.697	7.96993	no		233	133755	Hypothetical protein	Gloeophyllum trabeum	IZ/IZ-5Gt	42.955	6.66341	20-21
125	91006	Alcohol dehydrogenase	Rhodonia placenta	IZ/Rp_0-5	125.143	4.2867	no		60	98989	Cytochrome p450	Rhodonia placenta	IZ/IZ-5Rp	7.02469	1.55169	no		95	78472	Sesquiterpene synthase	Gloeophyllum trabeum	IZ/Gt_0-5	34.2658	7.18079	no		261	137955	Oxidoreductase	Gloeophyllum trabeum	IZ/IZ-5Gt	599.41	116.853	no
125	106596	Oxidoreductase	Rhodonia placenta	IZ/Rp_0-5	1.25787	0.283021	no		60	34507	Oxidoreductase	Rhodonia placenta	IZ/IZ-5Rp	0.0347915	0.00290424	no		95	48290	Sesquiterpene synthase	Gloeophyllum trabeum	IZ/Gt_0-5	6.73685	1.61897	no		261	76869	Oxidoreductase	Gloeophyllum trabeum	IZ/IZ-5Gt	59.493	13.7304	no
141	89748	Oxidoreductase	Rhodonia placenta	IZ/Rp_0-5	257.539	62.5397	no		64	102347	Oxidoreductase	Rhodonia placenta	IZ/IZ-5Rp	3.90758	0.4631	no		107	105611	Hypothetical protein	Gloeophyllum trabeum	IZ/Gt_0-5	88.6662	8.11344	no		274	89992	Thaumatin-like protein	Gloeophyllum trabeum	IZ/IZ-5Gt	217.087	42.8459	16-17
144	99672	Oxidoreductase	Rhodonia placenta	IZ/Rp_0-5	31.079	0.825447	no		68	100536	Oxidoreductase	Rhodonia placenta	IZ/IZ-5Rp	5.31915	0.0639514	no		120	67066	Hypothetical protein	Gloeophyllum trabeum	IZ/Gt_0-5	1826.46	37.4281	no		290	95679	Hypothetical protein	Gloeophyllum trabeum	IZ/IZ-5Gt	0.221897	0	no
144	104119	Oxidoreductase	Rhodonia placenta	IZ/Rp_0-5	0.969405	0.0435597	no		68	25916	Oxidoreductase	Rhodonia placenta	IZ/IZ-5Rp	24.4289	2.46329	no		123	130426	laccase 2	Gloeophyllum trabeum	IZ/Gt_0-5	46.9813	1.11465	20-21		315	57843	Hypothetical protein	Gloeophyllum trabeum	IZ/IZ-5Gt	467.258	41.3055	20-21
144	40961	Oxidoreductase	Rhodonia placenta	IZ/Rp_0-5	0.804992	0.0431207	no		69	90606	Oxidoreductase	Rhodonia placenta	IZ/IZ-5Rp	7.48997	0.992283	no		123	127593	Laccase 3	Gloeophyllum trabeum	IZ/Gt_0-5	34.5642	6.17559	21-22		315	103842	Uncharacterized protein	Gloeophyllum trabeum	IZ/IZ-5Gt	1220.43	14.689	21-22
144	91322	Oxidoreductase	Rhodonia placenta	IZ/Rp_0-5	13.7894	1.73694	no		69	102916	Oxidoreductase	Rhodonia placenta	IZ/IZ-5Rp	29.5345	6.32004	no		125	128650	Alcohol dehydrogenase	Gloeophyllum trabeum	IZ/Gt_0-5	100.865	3.16485	no		315	56292	Uncharacterized protein	Gloeophyllum trabeum	IZ/IZ-5Gt	1901.99	29.3831	20-21
144	92695	Oxidoreductase	Rhodonia placenta	IZ/Rp_0-5	6.27921	1.1074	no		76	91470	Hypothetical protein	Rhodonia placenta	IZ/IZ-5Rp	12.6302	2.87699	no		130	140953	Methyltransferase	Gloeophyllum trabeum	IZ/Gt_0-5	202.562	39.977	no		370	24512	Hypothetical protein	Gloeophyllum trabeum	IZ/IZ-5Gt	26.2662	1.69189	no
150	105379	Oxidoreductase	Rhodonia placenta	IZ/Rp_0-5	3.72933	0.841559	no		79	98968	Hypothetical protein	Rhodonia placenta	IZ/IZ-5Rp	0.0790326	0	no		130	43128	O-methyl transferase	Gloeophyllum trabeum	IZ/Gt_0-5	171.692	8.50738	no		374	104526	Hypothetical protein	Gloeophyllum trabeum	IZ/IZ-5Gt	245.157	11.7464	19-20
151	94698	Hypothetical protein	Rhodonia placenta	IZ/Rp_0-5	0.131788	0.0323437	no		79	97465	Hypothetical protein	Rhodonia placenta	IZ/IZ-5Rp	0.0256446	0	no		141	141101	Oxidoreductase	Gloeophyllum trabeum	IZ/Gt_0-5	43.2116	6.43157	no		374	101715	Hypothetical protein	Gloeophyllum trabeum	IZ/IZ-5Gt	9520.59	843.676	18-19
167	92528	Hypothetical protein	Rhodonia placenta	IZ/Rp_0-5	26.2077	4.74925	20-21		79	101441	Hypothetical protein	Rhodonia placenta	IZ/IZ-5Rp	1.50155	0.19908	no		144	92695	Hypothetical protein	Gloeophyllum trabeum	IZ/Gt_0-5	3599.5	8.81565	19-20		374	130687	Hypothetical protein	Gloeophyllum trabeum	IZ/IZ-5Gt	226.277	22.3449	19-20
167	27402	Hypothetical protein	Rhodonia placenta	IZ/Rp_0-5	13.9469	3.25699	no		83	92433	Hypothetical protein	Rhodonia placenta	IZ/IZ-5Rp	2.32211	0.260141	no		150	129164	Alcohol dehydrogenase	Gloeophyllum trabeum	IZ/Gt_0-5	11.4452	2.31832	no		374	132851	Hypothetical protein	Gloeophyllum trabeum	IZ/IZ-5Gt	127.1	16.9791	19-20
173	106229	Hypothetical protein	Rhodonia placenta	IZ/Rp_0-5	0.36339	0.0807201	no		83	105506	Hypothetical protein	Rhodonia placenta	IZ/IZ-5Rp	0.761557	0.172341	no		160	104708	Oxidoreductase	Gloeophyllum trabeum	IZ/Gt_0-5	741.139	13.8064	no		388	24220	Hypothetical protein	Gloeophyllum trabeum	IZ/IZ-5Gt	56.6865	13.5331	no
177	99058	Hypothetical protein	Rhodonia placenta	IZ/Rp_0-5	0.957364	0.214326	no		83	63488	Oxidoreductase	Rhodonia placenta	IZ/IZ-5Rp	211.075	0.783773	no		187	139316	Oxidoreductase	Gloeophyllum trabeum	IZ/Gt_0-5	1831.77	157.879	no		402	141115	Oxidoreductase	Gloeophyllum trabeum	IZ/IZ-5Gt	53.1027	2.7189	no
177	98615	Oxidoreductase	Rhodonia placenta	IZ/Rp_0-5	6.74936	0.844305	no		95	106829	murrolene synthase	Rhodonia placenta	IZ/IZ-5Rp	0.150185	0.00411818	no		211	131164	Hypothetical protein	Gloeophyllum trabeum	IZ/Gt_0-5	0.0206163	0	no		405	51540	Transcriptional regulator	Gloeophyllum trabeum	IZ/IZ-5Gt	0.627503	0	no
177	105968	Oxidoreductase	Rhodonia placenta	IZ/Rp_0-5	41.175	7.08947	no		95	102456	Sesquiterpene synthase	Rhodonia placenta	IZ/IZ-5Rp	0.136589	0.00573602	no		224	22167	Hypothetical protein	Gloeophyllum trabeum	IZ/Gt_0-5	11.5359	2.67591	no		411	103366	Oxalate decarboxylase	Gloeophyllum trabeum	IZ/IZ-5Gt	463.458	5.46095	19-20
187	42874	Hypothetical protein	Rhodonia placenta	IZ/Rp_0-5	113.933	26.1415	no		104	39910	T-complex protein 1 beta subunit	Rhodonia placenta	IZ/IZ-5Rp	0.0544446	0	no		233	101772	Hypothetical protein	Gloeophyllum trabeum	IZ/Gt_0-5	372.344	8.80219	25-26		438	50370	Hypothetical protein	Gloeophyllum trabeum	IZ/IZ-5Gt	19.366	4.24228	no
218	105706	Hypothetical protein	Rhodonia placenta	IZ/Rp_0-5	9.86932	0.759426	26-27		110	38779	Transcriptional regulator	Rhodonia placenta	IZ/IZ-5Rp	28.6299	0	no		233	133755	Hypothetical protein	Gloeophyllum trabeum	IZ/Gt_0-5	42.955	2.53907	20-21		457	70072	Hypothetical protein	Gloeophyllum trabeum	IZ/IZ-5Gt	80.4422	15.2893	no
236	105426	Hypothetical protein	Rhodonia placenta	IZ/Rp_0-5	7.86962	1.47919	no		111	92523	Hypothetical protein	Rhodonia placenta	IZ/IZ-5Rp	3.49645	0.00691503	25-26		261	137955	Oxidoreductase	Gloeophyllum trabeum	IZ/Gt_0-5	599.41	31.5165	no		460	123194	Hypothetical protein	Gloeophyllum trabeum	IZ/IZ-5Gt	260.392	1.8153	23-24
313	93334	Hypothetical protein	Rhodonia placenta	IZ/Rp_0-5	0.108316	0.0196036	no		111	92326	Hypothetical protein	Rhodonia placenta	IZ/IZ-5Rp	0.412913	0.00249455	no		261	76869	Oxidoreductase	Gloeophyllum trabeum	IZ/Gt_0-5	59.493	9.23164	no		488	129354	Hypothetical protein	Gloeophyllum trabeum	IZ/IZ-5Gt	587.582	40.3597	19-20
315	100068	Hypothetical protein	Rhodonia placenta	IZ/Rp_0-5	4.11351	0.913184	19-20		111	100928	Oxidoreductase	Rhodonia placenta	IZ/IZ-5Rp	0.0401091	0.00337684	no		274	89992	Thaumatin-like protein	Gloeophyllum trabeum	IZ/Gt_0-5	217.087	31.0256	16-17		495	8049	Hypothetical protein	Gloeophyllum trabeum	IZ/IZ-5Gt	0.549659	0	no
364	93726	Hypothetical protein	Rhodonia placenta	IZ/Rp_0-5	4.86729	0.938305	24-25		112	98925	Hypothetical protein	Rhodonia placenta	IZ/IZ-5Rp	1.0596	0.151716	no		313	139156	Hypothetical protein	Gloeophyllum trabeum	IZ/Gt_0-5	197.587	32.4733	no		516	98313	Hypothetical protein	Gloeophyllum trabeum	IZ/IZ-5Gt	52.1204	11.0711	no
380	96939	Hypothetical protein	Rhodonia placenta	IZ/Rp_0-5	1.1915	0.11657	22-23		116	90738	Ser/Thr protein phosphatase	Rhodonia placenta	IZ/IZ-5Rp	0.0692046	0	no		315	56292	Uncharacterized protein	Gloeophyllum trabeum	IZ/Gt_0-5	1901.99	73.131	20-21		597	95393	Oxidoreductase	Gloeophyllum trabeum	IZ/IZ-5Gt	10.5224	2.30461	no
400	105721	Oxidoreductase	Rhodonia placenta	IZ/Rp_0-5	257.884	1.52576	no		117	88376	Peptidase, Tripeptidyl	Rhodonia placenta	IZ/IZ-5Rp	47.5325	6.16246	no		315	103842	Uncharacterized protein	Gloeophyllum trabeum	IZ/Gt_0-5	1220.43	49.0937	21-22		659	13098	Hypothetical protein	Gloeophyllum trabeum	IZ/IZ-5Gt	0.130336	0	no
503	38006	Hypothetical protein	Rhodonia placenta	IZ/Rp_0-5	2.42233	0.541201	no		119	104831	Hypothetical protein	Rhodonia placenta	IZ/IZ-5Rp	0.320745	0	no		326	132891	Oxidoreductase	Gloeophyllum trabeum	IZ/Gt_0-5	41.7531	5.33004	no		659	15733	Hypothetical protein	Gloeophyllum trabeum	IZ/IZ-5Gt	0.156671	0	no
515	99579	Hypothetical protein	Rhodonia placenta	IZ/Rp_0-5	0.0579521	0	no		119	97221	Hypothetical protein	Rhodonia placenta	IZ/IZ-5Rp	0.0773243	0	no		351	113235	Hypothetical protein	Gloeophyllum trabeum	IZ/Gt_0-5	38.5715	8.09976	no		659	51241	Hypothetical protein	Gloeophyllum trabeum	IZ/IZ-5Gt	0.0955014	0	no
516	98010	Hypothetical protein	Rhodonia placenta	IZ/Rp_0-5	0.0252075	0	no		119	98757	Hypothetical protein	Rhodonia placenta	IZ/IZ-5Rp	0.162604	0.0127556	no		370	24512	Hypothetical protein	Gloeophyllum trabeum	IZ/Gt_0-5	26.2662	6.47375	no		662	96516	Hypothetical protein	Gloeophyllum trabeum	IZ/IZ-5Gt	0.163334	0	no
551	88849	Hypothetical protein	Rhodonia placenta	IZ/Rp_0-5	47.2966	9.00503	no		119	97127	Hypothetical protein	Rhodonia placenta	IZ/IZ-5Rp	0.10517	0.00859565	no		374	104526	Hypothetical protein	Gloeophyllum trabeum	IZ/Gt_0-5	245.157	3.90274	19-20		666	120395	Cytochrome c peroxidase	Gloeophyllum trabeum	IZ/IZ-5Gt	98.8138	19.802	no
577	62784	Oxidoreductase	Rhodonia placenta	IZ/Rp_0-5	32.4131	7.2162	no		119	106497	Hypothetical protein	Rhodonia placenta	IZ/IZ-5Rp	0.25061	0.0205909	no		374	101715	Hypothetical protein	Gloeophyllum trabeum	IZ/Gt_0-5	9520.59	424.968	18-19		701	134239	Hypothetical protein	Gloeophyllum trabeum	IZ/IZ-5Gt	430.045	30.3596	no
616	97093	Hypothetical protein	Rhodonia placenta	IZ/Rp_0-5	4.38565	0.949684	no		119	100036	Hypothetical protein	Rhodonia placenta	IZ/IZ-5Rp	0.0497599	0.00411818	no		374	132851	Hypothetical protein	Gloeophyllum trabeum	IZ/Gt_0-5	127.1	9.03825	19-20		701	41963	Isonitrile hydratase	Gloeophyllum trabeum	IZ/IZ-5Gt	93.8749	12.5858	no
728	96986	CBM 13	Rhodonia placenta	IZ/Rp_0-5	0.144063	0	no		120	41568	Hypothetical protein	Rhodonia placenta	IZ/IZ-5Rp	1.31085	0.29386	no		374	130687	Hypothetical protein	Gloeophyllum trabeum	IZ/Gt_0-5	226.277	20.4111	19-20		723	51031	Hypothetical protein	Gloeophyllum trabeum	IZ/IZ-5Gt	0.457262	0	no
776	103505	Hypothetical protein	Rhodonia placenta	IZ/Rp_0-5	0.93911	0.181385	no		120	97242	Oxidoreductase	Rhodonia placenta	IZ/IZ-5Rp	5.79414	0.376243	no		388	24220	Hypothetical protein	Gloeophyllum trabeum	IZ/Gt_0-5	56.6865	4.97564	no		758	91343	Hypothetical protein	Gloeophyllum trabeum	IZ/IZ-5Gt	0.0424539	0	no
785	98518	Formate dehydrogenase	Rhodonia placenta	IZ/Rp_0-5	2.17733	0.485325	no		120	41547	Oxidoreductase	Rhodonia placenta	IZ/IZ-5Rp	49.9412	4.49083	no		401	131672	FAD-oxidoreductase	Gloeophyllum trabeum	IZ/Gt_0-5	160.393	8.98247	17-18		776	133842	Hypothetical protein	Gloeophyllum trabeum	IZ/IZ-5Gt	33.3229	1.6237	no
858	105094	Hypothetical protein	Rhodonia placenta	IZ/Rp_0-5	0.37262	0.0874456	26-27		120	97241	Oxidoreductase	Rhodonia placenta	IZ/IZ-5Rp	58.523	11.2478	no		401	118049	Oxidoreductase	Gloeophyllum trabeum	IZ/Gt_0-5	65.6233	13.2348	18-19		780	95488	Hypothetical protein	Gloeophyllum trabeum	IZ/IZ-5Gt	130.669	9.18404	no
946	58153	Hypothetical protein	Rhodonia placenta	IZ/Rp_0-5	33.0972	2.02499	no		123	62067	Laccase	Rhodonia placenta	IZ/IZ-5Rp	0.142743	0.00567773	no		402	141115	Oxidoreductase	Gloeophyllum trabeum	IZ/Gt_0-5	53.1027	3.18576	no		809	50822	Polyketide synthase I	Gloeophyllum trabeum	IZ/IZ-5Gt	183.96	4.76789	no
980	103751	Hypothetical protein	Rhodonia placenta	IZ/Rp_0-5	60.603	13.0194	no		125	91006	Alcohol dehydrogenase	Rhodonia placenta	IZ/IZ-5Rp	125.143	3.51727	no		405	51540	Transcriptional regulator	Gloeophyllum trabeum	IZ/Gt_0-5	0.627503	0	no		890	94304	Hypothetical protein	Gloeophyllum trabeum	IZ/IZ-5Gt	0.0137058	0	no
986	127871	Hypothetical protein	Rhodonia placenta	IZ/Rp_0-5	84.4916	3.67996	20-21		125	106596	Oxidoreductase	Rhodonia placenta	IZ/IZ-5Rp	1.25787	0.0139415	no		409	46029	Hypothetical protein	Gloeophyllum trabeum	IZ/Gt_0-5	0.257179	0	no		899	21349	Hypothetical protein	Gloeophyllum trabeum	IZ/IZ-5Gt	21.8595	0	no
1002	102829	Uncharacterized transporter	Rhodonia placenta	IZ/Rp_0-5	0.135306	0.0273816	no		132	24869	Hypothetical protein	Rhodonia placenta	IZ/IZ-5Rp	2.18943	0.40304	no		411	103366	Oxalate decarboxylase	Gloeophyllum trabeum	IZ/Gt_0-5	463.458	1.54238	19-20		900	126346	Hypothetical protein	Gloeophyllum trabeum	IZ/IZ-5Gt	0.108377	0	no
1134	101305	Hypothetical protein	Rhodonia placenta	IZ/Rp_0-5	0.287304	0.0652169	no		141	89748	Oxidoreductase	Rhodonia placenta	IZ/IZ-5Rp	257.539	3.0973	no		438	41110	Hypothetical protein	Gloeophyllum trabeum	IZ/Gt_0-5	0.302824	0	no		938	35056	Hypothetical protein	Gloeophyllum trabeum	IZ/IZ-5Gt	0.82179	0	no
1439	105671	Hypothetical protein	Rhodonia placenta	IZ/Rp_0-5	2.93884	0.22333	no		144	94801	Hypothetical protein	Rhodonia placenta	IZ/IZ-5Rp	0.64567	0.0253707	no		438	50370	Hypothetical protein	Gloeophyllum trabeum	IZ/Gt_0-5	19.366	2.06157	no		988	110580	Sulfite efflux pump	Gloeophyllum trabeum	IZ/IZ-5Gt	82.063	17.8937	no
1439	91846	Hypothetical protein	Rhodonia placenta	IZ/Rp_0-5	8.06209	1.15227	no		144	103776	Hypothetical protein	Rhodonia placenta	IZ/IZ-5Rp	1.87886	0.299523	no		439	33487	Hypothetical protein	Gloeophyllum trabeum	IZ/Gt_0-5	1.229	0.202588	no		991	112738	Hypothetical protein	Gloeophyllum trabeum	IZ/IZ-5Gt	500.786	11.1703	no
1567	91153	Hypothetical protein	Rhodonia placenta	IZ/Rp_0-5	0.0894696	0	no		144	99672	Oxidoreductase	Rhodonia placenta	IZ/IZ-5Rp	31.079	1.01404	no		457	119349	Hypothetical protein	Gloeophyllum trabeum	IZ/Gt_0-5	317.434	33.1114	no		996	114641	O-methyl transferase	Gloeophyllum trabeum	IZ/IZ-5Gt	3051.31	154.817	no
1862	92020	Hypothetical protein	Rhodonia placenta	IZ/Rp_0-5	74.6439	16.9095	no		144	91322	Oxidoreductase	Rhodonia placenta	IZ/IZ-5Rp	13.7894	0.837958	no		460	123194	Hypothetical protein	Gloeophyllum trabeum	IZ/Gt_0-5	260.392	26.7087	23-24		1021	13532	Hypothetical protein	Gloeophyllum trabeum	IZ/IZ-5Gt	0.0854893	0	no
2136	90129	Hypothetical protein	Rhodonia placenta	IZ/Rp_0-5	0.0679966	0.0144624	no		144	104119	Oxidoreductase	Rhodonia placenta	IZ/IZ-5Rp	0.969405	0.11118	no		479	131205	Glutathione-S-transferase	Gloeophyllum trabeum	IZ/Gt_0-5	319.222	78.2849	no		1021	51129	Hypothetical protein	Gloeophyllum trabeum	IZ/IZ-5Gt	0.0773243	0	no
2142	100170	Hypothetical protein	Rhodonia placenta	IZ/Rp_0-5	0.157876	0.036491	no		148	100378	Hypothetical protein	Rhodonia placenta	IZ/IZ-5Rp	0.984786	0.223324	no		488	129354	Hypothetical protein	Gloeophyllum trabeum	IZ/Gt_0-5	587.582	11.3128	19-20		1050	111022	Hypothetical protein	Gloeophyllum trabeum	IZ/IZ-5Gt	571.489	74.3684	no
2161	120190	Feruloyl esterase	Rhodonia placenta	IZ/Rp_0-5	10.8221	2.17488	no		156	93624	GH 18	Rhodonia placenta	IZ/IZ-5Rp	0.194662	0.0157376	19-20		488	95194	Hypothetical protein	Gloeophyllum trabeum	IZ/Gt_0-5	3.46266	0.534849	17-18		1060	122318	Aminotransferase	Gloeophyllum trabeum	IZ/IZ-5Gt	531.981	48.6072	no
2258	101092	Hypothetical protein	Rhodonia placenta	IZ/Rp_0-5	0.100758	0.021099	no		156	114058	GH 18	Rhodonia placenta	IZ/IZ-5Rp	49.3056	8.66296	no		515	82569	Hypothetical protein	Gloeophyllum trabeum	IZ/Gt_0-5	34.1846	8.29467	no		1063	89993	Hypothetical protein	Gloeophyllum trabeum	IZ/IZ-5Gt	191.317	14.3745	no
2359	36504	vesicular body protein	Rhodonia placenta	IZ/Rp_0-5	0.723576	0.0810739	no		167	94568	Hypothetical protein	Rhodonia placenta	IZ/IZ-5Rp	2.43597	0	no		516	98313	Hypothetical protein	Gloeophyllum trabeum	IZ/Gt_0-5	52.1204	3.67624	no		1082	116317	Polyketide synthase 1	Gloeophyllum trabeum	IZ/IZ-5Gt	25.1742	5.08964	no
2549	93723	Hypothetical protein	Rhodonia placenta	IZ/Rp_0-5	0.112912	0	no		167	92528	Hypothetical protein	Rhodonia placenta	IZ/IZ-5Rp	26.2077	0.719652	20-21		586	130629	Cation/proton exchanger	Gloeophyllum trabeum	IZ/Gt_0-5	0.0163325	0	no		1179	33368	Hypothetical protein	Gloeophyllum trabeum	IZ/IZ-5Gt	70.799	12.3492	no
2549	106164	Hypothetical protein	Rhodonia placenta	IZ/Rp_0-5	7.79038	1.05022	no		167	27402	Hypothetical protein	Rhodonia placenta	IZ/IZ-5Rp	13.9469	2.1756	no		587	108762	Uncharacterized protein	Gloeophyllum trabeum	IZ/Gt_0-5	372.56	24.683	17-18		1238	104689	Nuclear division protein	Gloeophyllum trabeum	IZ/IZ-5Gt	0.0780699	0	no
3114	106360	Hypothetical protein	Rhodonia placenta	IZ/Rp_0-5	69.499	1.661	no		173	94215	Hypothetical protein	Rhodonia placenta	IZ/IZ-5Rp	0.0543442	0	no		597	95393	Oxidoreductase	Gloeophyllum trabeum	IZ/Gt_0-5	10.5224	2.44027	no		1241	141063	Calpain-9	Gloeophyllum trabeum	IZ/IZ-5Gt	49.3596	3.64178	no
3116	97194	Hypothetical protein	Rhodonia placenta	IZ/Rp_0-5	11.7729	1.09285	no		173	106229	Hypothetical protein	Rhodonia placenta	IZ/IZ-5Rp	0.36339	0.00220715	no		659	13098	Hypothetical protein	Gloeophyllum trabeum	IZ/Gt_0-5	0.130336	0	no		1246	42369	Lyase	Gloeophyllum trabeum	IZ/IZ-5Gt	373.303	80.0595	no
3124	94732	Hypothetical protein	Rhodonia placenta	IZ/Rp_0-5	0.191987	0.0281789	no		173	94240	Hypothetical protein	Rhodonia placenta	IZ/IZ-5Rp	0.109609	0.0133943	no		659	15733	Hypothetical protein	Gloeophyllum trabeum	IZ/Gt_0-5	0.156671	0	no		1268	124670	Hypothetical protein	Gloeophyllum trabeum	IZ/IZ-5Gt	20.8932	2.3301	no
3644	97612	Hypothetical protein	Rhodonia placenta	IZ/Rp_0-5	0.467872	0.0953632	no		173	101301	Hypothetical protein	Rhodonia placenta	IZ/IZ-5Rp	0.0321177	0.00415905	no		659	51241	Hypothetical protein	Gloeophyllum trabeum	IZ/Gt_0-5	0.0955014	0	no		1319	38263	Hypothetical protein	Gloeophyllum trabeum	IZ/IZ-5Gt	0.498638	0	no
3664	102107	Hypothetical protein	Rhodonia placenta	IZ/Rp_0-5	0.196837	0	no		173	94213	Hypothetical protein	Rhodonia placenta	IZ/IZ-5Rp	0.0633008	0.0133414	no		659	134450	Hypothetical protein	Gloeophyllum trabeum	IZ/Gt_0-5	0.194382	0	no		1319	45325	Hypothetical protein	Gloeophyllum trabeum	IZ/IZ-5Gt	0.123223	0	no
4131	128222	Oxidoreductase	Rhodonia placenta	IZ/Rp_0-5	1377.41	73.9728	no		177	105968	Oxidoreductase	Rhodonia placenta	IZ/IZ-5Rp	41.175	1.94701	no		659	51515	Hypothetical protein	Gloeophyllum trabeum	IZ/Gt_0-5	1.58598	0.0811886	no		1467	134822	Hypothetical protein	Gloeophyllum trabeum	IZ/IZ-5Gt	404.182	13.3127	19-20
4227	89248	Hypothetical protein	Rhodonia placenta	IZ/Rp_0-5	9.52524	1.07288	no		177	98615	Oxidoreductase	Rhodonia placenta	IZ/IZ-5Rp	6.74936	1.33352	no		701	134239	Hypothetical protein	Gloeophyllum trabeum	IZ/Gt_0-5	430.045	17.7231	no		1479	113399	Oxidoreductase	Gloeophyllum trabeum	IZ/IZ-5Gt	840.374	7.80298	no
4527	38447	Hypothetical protein	Rhodonia placenta	IZ/Rp_0-5	391.59	64.5115	no		177	105939	Oxidoreductase	Rhodonia placenta	IZ/IZ-5Rp	72.6349	17.2428	no		701	41963	Isonitrile hydratase	Gloeophyllum trabeum	IZ/Gt_0-5	93.8749	5.56237	no		1744	127213	Oxidoreductase	Gloeophyllum trabeum	IZ/IZ-5Gt	432.967	64.2855	no
4702	99652	Hypothetical protein	Rhodonia placenta	IZ/Rp_0-5	0.123885	0.0257664	no		189	99412	Hypothetical protein	Rhodonia placenta	IZ/IZ-5Rp	0.0912737	0.00262996	no		723	131527	Hypothetical protein	Gloeophyllum trabeum	IZ/Gt_0-5	0.175854	0	no		1880	30199	Protease, mitochondrial	Gloeophyllum trabeum	IZ/IZ-5Gt	0.0954147	0	no
4883	94820	Hypothetical protein	Rhodonia placenta	IZ/Rp_0-5	0.0960903	0.0151103	no		189	94417	Hypothetical protein	Rhodonia placenta	IZ/IZ-5Rp	0.323529	0.0114053	no		757	58351	Transporter	Gloeophyllum trabeum	IZ/Gt_0-5	135.739	30.5688	no		1936	132669	O-methyl transferase	Gloeophyllum trabeum	IZ/IZ-5Gt	549.465	85.3816	no
5439	92466	Hypothetical protein	Rhodonia placenta	IZ/Rp_0-5	15.4062	1.08982	22-23		192	88000	Hypothetical protein	Rhodonia placenta	IZ/IZ-5Rp	0.0598944	0.00253118	no		758	91343	Hypothetical protein	Gloeophyllum trabeum	IZ/Gt_0-5	0.0424539	0	no		1983	17704	Hypothetical protein	Gloeophyllum trabeum	IZ/IZ-5Gt	149.822	20.3248	no
5439	92465	Hypothetical protein	Rhodonia placenta	IZ/Rp_0-5	24.9543	2.16598	no		205	89619	Phytase	Rhodonia placenta	IZ/IZ-5Rp	9.51165	1.75017	16-17		776	133842	Hypothetical protein	Gloeophyllum trabeum	IZ/Gt_0-5	33.3229	0.859644	no		1996	134295	Hypothetical protein	Gloeophyllum trabeum	IZ/IZ-5Gt	0.0326846	0	no
5439	103703	Hypothetical protein	Rhodonia placenta	IZ/Rp_0-5	5.12225	0.691673	22-23		206	93932	Hypothetical protein	Rhodonia placenta	IZ/IZ-5Rp	0.101578	0	no		780	95488	Hypothetical protein	Gloeophyllum trabeum	IZ/Gt_0-5	130.669	1.82553	no		2082	100747	Hypothetical protein	Gloeophyllum trabeum	IZ/IZ-5Gt	0.123223	0	no
5511	101553	Hypothetical protein	Rhodonia placenta	IZ/Rp_0-5	0.0991473	0.0155556	no		206	92748	Hypothetical protein	Rhodonia placenta	IZ/IZ-5Rp	0.289808	0.00344027	no		809	50822	Polyketide synthase I	Gloeophyllum trabeum	IZ/Gt_0-5	183.96	4.01621	no		2160	24256	Hypothetical protein	Gloeophyllum trabeum	IZ/IZ-5Gt	0.946049	0	no
5538	100325	Hypothetical protein	Rhodonia placenta	IZ/Rp_0-5	150.319	4.04203	20-21		206	93933	Hypothetical protein	Rhodonia placenta	IZ/IZ-5Rp	0.0651535	0.00274255	no		885	49224	Oxidoreductase	Gloeophyllum trabeum	IZ/Gt_0-5	25.7396	3.59309	no		2163	134669	Hypothetical protein	Gloeophyllum trabeum	IZ/IZ-5Gt	0.0207218	0	no
5538	101152	Hypothetical protein	Rhodonia placenta	IZ/Rp_0-5	53.5937	2.08455	20-21		206	104896	Hypothetical protein	Rhodonia placenta	IZ/IZ-5Rp	0.0937772	0.00772871	no		890	94304	Hypothetical protein	Gloeophyllum trabeum	IZ/Gt_0-5	0.0137058	0	no		2170	92602	Hypothetical protein	Gloeophyllum trabeum	IZ/IZ-5Gt	3.2034	0.737771	21-22
5538	105539	Hypothetical protein	Rhodonia placenta	IZ/Rp_0-5	260.945	11.984	20-21		216	27082	Glutathione-S-transferase	Rhodonia placenta	IZ/IZ-5Rp	0.185144	0.00714912	no		899	21349	Hypothetical protein	Gloeophyllum trabeum	IZ/Gt_0-5	21.8595	0	no		2731	137219	Dioxygenase	Gloeophyllum trabeum	IZ/IZ-5Gt	152.294	35.7406	no
5538	105530	Hypothetical protein	Rhodonia placenta	IZ/Rp_0-5	38.6671	3.15439	20-21		216	86808	Glutathione-S-transferase	Rhodonia placenta	IZ/IZ-5Rp	109.334	6.45466	no		991	112738	Hypothetical protein	Gloeophyllum trabeum	IZ/Gt_0-5	500.786	9.36789	no		2818	45763	Peptidase, cysteine	Gloeophyllum trabeum	IZ/IZ-5Gt	525.374	14.712	no
5538	105520	Hypothetical protein	Rhodonia placenta	IZ/Rp_0-5	318.961	79.4172	20-21		216	96818	Glutathione-S-transferase	Rhodonia placenta	IZ/IZ-5Rp	0.124182	0.0206416	no		996	114641	O-methyl transferase	Gloeophyllum trabeum	IZ/Gt_0-5	3051.31	45.1817	no		3041	134688	Hypothetical protein	Gloeophyllum trabeum	IZ/IZ-5Gt	0.0314163	0	no
6328	94788	Hypothetical protein	Rhodonia placenta	IZ/Rp_0-5	10.6765	2.50741	17-18		218	105706	Hypothetical protein	Rhodonia placenta	IZ/IZ-5Rp	9.86932	1.29078	26-27		996	37284	O-methyl transferase	Gloeophyllum trabeum	IZ/Gt_0-5	15.5775	1.24911	no		3041	134716	Hypothetical protein	Gloeophyllum trabeum	IZ/IZ-5Gt	0.0251663	0	no
6398	106561	Hypothetical protein	Rhodonia placenta	IZ/Rp_0-5	0.128606	0	no		225	101008	Hypothetical protein	Rhodonia placenta	IZ/IZ-5Rp	0.0727869	0.00313151	no		1021	13532	Hypothetical protein	Gloeophyllum trabeum	IZ/Gt_0-5	0.0854893	0	no		3119	118392	Hypothetical protein	Gloeophyllum trabeum	IZ/IZ-5Gt	562.015	17.1052	no
6912	96913	Hypothetical protein	Rhodonia placenta	IZ/Rp_0-5	0.110842	0.0208881	no		235	103722	Hypothetical protein	Rhodonia placenta	IZ/IZ-5Rp	0.0677012	0	no		1021	51129	Hypothetical protein	Gloeophyllum trabeum	IZ/Gt_0-5	0.0773243	0	no		3651	128008	Hypothetical protein	Gloeophyllum trabeum	IZ/IZ-5Gt	17.5105	2.4546	no
7117	99215	Hypothetical protein	Rhodonia placenta	IZ/Rp_0-5	0.217686	0.0169547	no		236	105426	Hypothetical protein	Rhodonia placenta	IZ/IZ-5Rp	7.86962	1.49863	no		1050	111022	Hypothetical protein	Gloeophyllum trabeum	IZ/Gt_0-5	571.489	14.9127	no		3733	102501	Glycine cleavage system protein	Gloeophyllum trabeum	IZ/IZ-5Gt	139.295	1.94894	no
7179	91751	Hypothetical protein	Rhodonia placenta	IZ/Rp_0-5	0.0654478	0	no		239	102293	Hypothetical protein	Rhodonia placenta	IZ/IZ-5Rp	0.0265836	0	no		1063	89993	Hypothetical protein	Gloeophyllum trabeum	IZ/Gt_0-5	191.317	20.6704	no		4076	58342	Hypothetical protein	Gloeophyllum trabeum	IZ/IZ-5Gt	169.928	40.4285	21-22
7506	119272	Sulfate permease	Rhodonia placenta	IZ/Rp_0-5	13.996	0.652182	no		253	105955	Hypothetical protein	Rhodonia placenta	IZ/IZ-5Rp	0.117089	0.00247664	no		1082	116317	Polyketide synthase 1	Gloeophyllum trabeum	IZ/Gt_0-5	25.1742	3.4149	no		4258	94273	Hypothetical protein	Gloeophyllum trabeum	IZ/IZ-5Gt	430.838	69.6595	no
7606	129845	Hypothetical protein	Rhodonia placenta	IZ/Rp_0-5	334.863	51.7843	20-21		253	91282	Hypothetical protein	Rhodonia placenta	IZ/IZ-5Rp	1.51141	0.115442	no		1094	130951	Hypothetical protein	Gloeophyllum trabeum	IZ/Gt_0-5	19.5304	4.75454	no		4278	133729	Hypothetical protein	Gloeophyllum trabeum	IZ/IZ-5Gt	0.0150848	0	no
8019	101976	Hypothetical protein	Rhodonia placenta	IZ/Rp_0-5	0.274766	0.0667661	no		253	95577	Hypothetical protein	Rhodonia placenta	IZ/IZ-5Rp	0.106669	0.0226515	no		1096	125104	Hypothetical protein	Gloeophyllum trabeum	IZ/Gt_0-5	14.7394	3.38217	no		4512	129385	Hypothetical protein	Gloeophyllum trabeum	IZ/IZ-5Gt	0.240872	0	no
8023	94745	Hypothetical protein	Rhodonia placenta	IZ/Rp_0-5	0.231402	0	no		315	42287	Hypothetical protein	Rhodonia placenta	IZ/IZ-5Rp	17.9075	1.70371	no		1131	131167	Hypothetical protein	Gloeophyllum trabeum	IZ/Gt_0-5	0.0378847	0	no		4518	49415	Hypothetical protein	Gloeophyllum trabeum	IZ/IZ-5Gt	529.955	48.0929	no
8055	28352	Hypothetical protein	Rhodonia placenta	IZ/Rp_0-5	0.24022	0	no		350	93981	Hypothetical protein	Rhodonia placenta	IZ/IZ-5Rp	0.0690929	0.00391335	no		1131	130843	Hypothetical protein	Gloeophyllum trabeum	IZ/Gt_0-5	2.63506	0.306788	no		5315	13420	Hypothetical protein	Gloeophyllum trabeum	IZ/IZ-5Gt	1.51491	0	no
8692	95801	Hypothetical protein	Rhodonia placenta	IZ/Rp_0-5	2.32157	0.506222	22-23		350	99310	Hypothetical protein	Rhodonia placenta	IZ/IZ-5Rp	0.904723	0.196607	no		1133	111189	Hypothetical protein	Gloeophyllum trabeum	IZ/Gt_0-5	460.011	105.224	no		5315	13792	Hypothetical protein	Gloeophyllum trabeum	IZ/IZ-5Gt	1.7437	0	no
8703	93340	Hypothetical protein	Rhodonia placenta	IZ/Rp_0-5	0.111173	0	no		380	96939	Hypothetical protein	Rhodonia placenta	IZ/IZ-5Rp	1.1915	0.0672432	22-23		1179	33368	Hypothetical protein	Gloeophyllum trabeum	IZ/Gt_0-5	70.799	2.87439	no		5482	47242	Hypothetical protein	Gloeophyllum trabeum	IZ/IZ-5Gt	0.650064	0	no
9221	98647	Hypothetical protein	Rhodonia placenta	IZ/Rp_0-5	0.148288	0	no		388	25391	Hypothetical protein	Rhodonia placenta	IZ/IZ-5Rp	40.2215	8.25437	21-22		1195	120491	Hypothetical protein	Gloeophyllum trabeum	IZ/Gt_0-5	4064.36	429.071	18-19		5484	44775	Hypothetical protein	Gloeophyllum trabeum	IZ/IZ-5Gt	1.78797	0.248359	no
10086	101802	PKS, reducing	Rhodonia placenta	IZ/Rp_0-5	0.0281992	0	no		400	105760	Hypothetical protein	Rhodonia placenta	IZ/IZ-5Rp	0.338346	0.00458345	no		1197	113271	Hypothetical protein	Gloeophyllum trabeum	IZ/Gt_0-5	45.2349	7.06282	no		5489	95800	GH 16	Gloeophyllum trabeum	IZ/IZ-5Gt	0.138925	0	31-32
10141	103872	Hypothetical protein	Rhodonia placenta	IZ/Rp_0-5	25.2672	3.40351	20-21		400	105721	Oxidoreductase	Rhodonia placenta	IZ/IZ-5Rp	257.884	1.32116	no		1241	141063	Calpain-9	Gloeophyllum trabeum	IZ/Gt_0-5	49.3596	4.69225	no		6177	141586	Polyketide synthase	Gloeophyllum trabeum	IZ/IZ-5Gt	267.849	36.473	no
10141	93118	Hypothetical protein	Rhodonia placenta	IZ/Rp_0-5	57.9612	10.3963	20-21		403	60735	Oxidoreductase	Rhodonia placenta	IZ/IZ-5Rp	5.50396	1.29383	no		1275	70186	Hypothetical protein	Gloeophyllum trabeum	IZ/Gt_0-5	75.6785	14.0578	no		6177	50753	Polyketide synthase	Gloeophyllum trabeum	IZ/IZ-5Gt	302.342	6.97979	no
10850	28201	Oxidoreductase	Rhodonia placenta	IZ/Rp_0-5	24.7803	5.0605	no		404	94964	Hypothetical protein	Rhodonia placenta	IZ/IZ-5Rp	0.358829	0.00774226	no		1275	70192	Methyltransferase	Gloeophyllum trabeum	IZ/Gt_0-5	70.6592	14.3712	no		6320	131901	Hypothetical protein	Gloeophyllum trabeum	IZ/IZ-5Gt	0.0320379	0	22-23
11166	105320	Hypothetical protein	Rhodonia placenta	IZ/Rp_0-5	65.5726	0.277904	22-23		404	96097	Hypothetical protein	Rhodonia placenta	IZ/IZ-5Rp	0.127527	0.00352827	no		1319	38471	Hypothetical protein	Gloeophyllum trabeum	IZ/Gt_0-5	0.515155	0	no		6320	131906	Hypothetical protein	Gloeophyllum trabeum	IZ/IZ-5Gt	127.931	6.55227	19-20
11191	106603	Hypothetical protein	Rhodonia placenta	IZ/Rp_0-5	2.76998	0.421321	no		425	22826	Hypothetical protein	Rhodonia placenta	IZ/IZ-5Rp	5.02448	0.19781	no		1319	45325	Hypothetical protein	Gloeophyllum trabeum	IZ/Gt_0-5	0.123223	0	no		6338	117324	Hypothetical protein	Gloeophyllum trabeum	IZ/IZ-5Gt	170.333	29.8204	20-21
11252	96770	Hypothetical protein	Rhodonia placenta	IZ/Rp_0-5	0.507218	0.109053	no		430	105697	Hypothetical protein	Rhodonia placenta	IZ/IZ-5Rp	0.212228	0.000738821	no		1447	132430	Hypothetical protein	Gloeophyllum trabeum	IZ/Gt_0-5	0.683437	0	no		6602	127930	Hypothetical protein	Gloeophyllum trabeum	IZ/IZ-5Gt	0.112912	0	no
14437	101046	Hypothetical protein	Rhodonia placenta	IZ/Rp_0-5	0.510213	0.0455567	no		431	105258	Hypothetical protein	Rhodonia placenta	IZ/IZ-5Rp	0.59189	0	23-24		1467	134822	Hypothetical protein	Gloeophyllum trabeum	IZ/Gt_0-5	404.182	6.29122	19-20		6782	120769	Hypothetical protein	Gloeophyllum trabeum	IZ/IZ-5Gt	0.0273482	0	no
18987	100548	Hypothetical protein	Rhodonia placenta	IZ/Rp_0-5	151.829	16.324	26-27		431	105255	Hypothetical protein	Rhodonia placenta	IZ/IZ-5Rp	1.55132	0.195077	no		1471	117368	Hypothetical protein	Gloeophyllum trabeum	IZ/Gt_0-5	53.7173	10.9135	no		6858	131112	Hypothetical protein	Gloeophyllum trabeum	IZ/IZ-5Gt	299.153	55.8687	no
19759	98579	Hypothetical protein	Rhodonia placenta	IZ/Rp_0-5	3.29481	0.427357	no		438	50945	Oxidoreductase	Rhodonia placenta	IZ/IZ-5Rp	52.989	7.47471	no		1479	113399	Oxidoreductase	Gloeophyllum trabeum	IZ/Gt_0-5	840.374	16.9396	no		7080	133425	Hypothetical protein	Gloeophyllum trabeum	IZ/IZ-5Gt	186.455	7.81149	no
19814	106258	Hypothetical protein	Rhodonia placenta	IZ/Rp_0-5	0.0479901	0	no		492	94626	Hypothetical protein	Rhodonia placenta	IZ/IZ-5Rp	0.0576524	0.00328046	no		1572	96666	Hypothetical protein	Gloeophyllum trabeum	IZ/Gt_0-5	7.53209	1.23349	no		7082	134059	Hypothetical protein	Gloeophyllum trabeum	IZ/IZ-5Gt	5481.17	116.001	23-24
19820	106270	Hypothetical protein	Rhodonia placenta	IZ/Rp_0-5	0.408304	0	21-22		503	38006	Hypothetical protein	Rhodonia placenta	IZ/IZ-5Rp	2.42233	0	no		1684	25926	Hypothetical protein	Gloeophyllum trabeum	IZ/Gt_0-5	476.571	85.3046	no		7527	36323	Hypothetical protein	Gloeophyllum trabeum	IZ/IZ-5Gt	0.404537	0	no
23761	92554	Hypothetical protein	Rhodonia placenta	IZ/Rp_0-5	0.250667	0.0353505	no		505	24325	Hypothetical protein	Rhodonia placenta	IZ/IZ-5Rp	0.199356	0.00762326	no		1862	52422	Hypothetical protein	Gloeophyllum trabeum	IZ/Gt_0-5	43.7003	4.64965	no		7534	18909	Hypothetical protein	Gloeophyllum trabeum	IZ/IZ-5Gt	0.853802	0	no
24474	103063	Hypothetical protein	Rhodonia placenta	IZ/Rp_0-5	0.56415	0.0327208	no		515	99579	Hypothetical protein	Rhodonia placenta	IZ/IZ-5Rp	0.0579521	0.00477381	no		1880	30199	Protease, mitochondrial	Gloeophyllum trabeum	IZ/Gt_0-5	0.0954147	0	no		7553	131743	Hypothetical protein	Gloeophyllum trabeum	IZ/IZ-5Gt	0.469766	0	no
24853	103888	Hypothetical protein	Rhodonia placenta	IZ/Rp_0-5	0.242853	0.045608	no		528	99682	Hypothetical protein	Rhodonia placenta	IZ/IZ-5Rp	0.109609	0.00446476	25-26		1936	132669	O-methyl transferase	Gloeophyllum trabeum	IZ/Gt_0-5	549.465	17.1953	no		7897	121921	Hypothetical protein	Gloeophyllum trabeum	IZ/IZ-5Gt	95.7411	11.3417	no
#N/A	129368	4-hydroxybenzoate polyprenyl transferase	Rhodonia placenta	IZ/Rp_0-5	0.0451885	0	24-25		529	92176	Hypothetical protein	Rhodonia placenta	IZ/IZ-5Rp	0.317742	0.0363907	no		1942	36959	Hypothetical protein	Gloeophyllum trabeum	IZ/Gt_0-5	20.3459	2.94433	no		8474	134878	Hypothetical protein	Gloeophyllum trabeum	IZ/IZ-5Gt	285.391	55.2392	25-26
#N/A	46594	Aryl alcohol dehydrogenase	Rhodonia placenta	IZ/Rp_0-5	79.2577	1.54279	no		577	26627	Fructose-2,6-bisphosphatase	Rhodonia placenta	IZ/IZ-5Rp	0.0448032	0	no		1983	17704	Hypothetical protein	Gloeophyllum trabeum	IZ/Gt_0-5	149.822	3.78765	no		8512	95418	Hypothetical protein	Gloeophyllum trabeum	IZ/IZ-5Gt	203.561	3.50304	15-16
#N/A	52009	Aryl alcohol dehydrogenase	Rhodonia placenta	IZ/Rp_0-5	27.8647	3.58207	no		577	62784	Oxidoreductase	Rhodonia placenta	IZ/IZ-5Rp	32.4131	1.42945	no		1985	96203	Hypothetical protein	Gloeophyllum trabeum	IZ/Gt_0-5	0.0933355	0.0198208	no		8522	43196	Aryl alcohol oxidase	Gloeophyllum trabeum	IZ/IZ-5Gt	1505.21	116.281	no
#N/A	63394	Aryl alcohol dehydrogenase	Rhodonia placenta	IZ/Rp_0-5	13.7933	2.11767	no		590	93709	Hypothetical protein	Rhodonia placenta	IZ/IZ-5Rp	0.0251262	0	no		1996	127923	Hypothetical protein	Gloeophyllum trabeum	IZ/Gt_0-5	0.245785	0.0259157	no		8699	108671	Hypothetical protein	Gloeophyllum trabeum	IZ/IZ-5Gt	981.931	31.4809	no
#N/A	48020	Cytochrome p450	Rhodonia placenta	IZ/Rp_0-5	154.342	1.80139	no		594	42850	Hypothetical protein	Rhodonia placenta	IZ/IZ-5Rp	4.26079	0.438719	no		2014	134689	Hypothetical protein	Gloeophyllum trabeum	IZ/Gt_0-5	0.988289	0	no		8917	50772	Hypothetical protein	Gloeophyllum trabeum	IZ/IZ-5Gt	331.852	8.29138	no
#N/A	47996	Cytochrome p450	Rhodonia placenta	IZ/Rp_0-5	1.97962	0.195107	no		605	96612	Hypothetical protein	Rhodonia placenta	IZ/IZ-5Rp	0.177006	0.00609692	18-19		2053	95774	Hypothetical protein	Gloeophyllum trabeum	IZ/Gt_0-5	0.256468	0.0539028	no		8927	126408	Hypothetical protein	Gloeophyllum trabeum	IZ/IZ-5Gt	0.0138465	0	no
#N/A	125651	Cytochrome p450	Rhodonia placenta	IZ/Rp_0-5	19.6843	1.95004	no		616	103938	Hypothetical protein	Rhodonia placenta	IZ/IZ-5Rp	0.257596	0.00793932	no		2082	100747	Hypothetical protein	Gloeophyllum trabeum	IZ/Gt_0-5	0.123223	0	no		8928	95011	Hypothetical protein	Gloeophyllum trabeum	IZ/IZ-5Gt	1.75584	0.405907	no
#N/A	54434	Cytochrome p450	Rhodonia placenta	IZ/Rp_0-5	13.2222	1.41621	no		616	97093	Hypothetical protein	Rhodonia placenta	IZ/IZ-5Rp	4.38565	0.594886	no		2163	134669	Hypothetical protein	Gloeophyllum trabeum	IZ/Gt_0-5	0.0207218	0	no		8944	128852	Hypothetical protein	Gloeophyllum trabeum	IZ/IZ-5Gt	0.106945	0	no
#N/A	55885	Cytochrome p450	Rhodonia placenta	IZ/Rp_0-5	15.9702	1.90259	no		616	93329	Hypothetical protein	Rhodonia placenta	IZ/IZ-5Rp	1.75606	0.347504	no		2170	92602	Hypothetical protein	Gloeophyllum trabeum	IZ/Gt_0-5	3.2034	0.390712	21-22		9028	29973	Hypothetical protein	Gloeophyllum trabeum	IZ/IZ-5Gt	21.8595	0	no
#N/A	130416	Cytochrome p450	Rhodonia placenta	IZ/Rp_0-5	6.51828	0.885759	no		637	42067	Hypothetical protein	Rhodonia placenta	IZ/IZ-5Rp	25.897	1.83644	no		2731	137219	Dioxygenase	Gloeophyllum trabeum	IZ/Gt_0-5	152.294	21.8515	no		10000	130647	Hypothetical protein	Gloeophyllum trabeum	IZ/IZ-5Gt	0.158739	0	no
#N/A	44177	Cytochrome p450	Rhodonia placenta	IZ/Rp_0-5	4.18853	0.596347	no		684	127367	Hypothetical protein	Rhodonia placenta	IZ/IZ-5Rp	126.183	8.66373	22-23		2818	45763	Peptidase, cysteine	Gloeophyllum trabeum	IZ/Gt_0-5	525.374	62.8316	no		10008	15151	Hypothetical protein	Gloeophyllum trabeum	IZ/IZ-5Gt	455.273	11.5691	no
#N/A	55300	Cytochrome p450	Rhodonia placenta	IZ/Rp_0-5	2.94941	0.478101	no		728	93800	CBM13	Rhodonia placenta	IZ/IZ-5Rp	2.15596	0	no		2826	16179	Oxidoreductase	Gloeophyllum trabeum	IZ/Gt_0-5	56.7623	13.121	no		10009	50754	Fatty acid sythase	Gloeophyllum trabeum	IZ/IZ-5Gt	506.864	14.626	no
#N/A	48648	Cytochrome p450	Rhodonia placenta	IZ/Rp_0-5	32.7988	6.75742	no		728	103760	CBM13	Rhodonia placenta	IZ/IZ-5Rp	4.89672	0.147397	no		2869	75626	Oxidoreductase	Gloeophyllum trabeum	IZ/Gt_0-5	80.0355	14.3337	no		10670	125998	Hypothetical protein	Gloeophyllum trabeum	IZ/IZ-5Gt	0.70255	0	no
#N/A	64548	Dehydrogenase	Rhodonia placenta	IZ/Rp_0-5	57.3634	8.28147	no		728	96987	CBM13	Rhodonia placenta	IZ/IZ-5Rp	6.87311	0.340556	no		3041	134688	Hypothetical protein	Gloeophyllum trabeum	IZ/Gt_0-5	0.0314163	0	no		10699	131761	Hypothetical protein	Gloeophyllum trabeum	IZ/IZ-5Gt	16.6642	2.98401	no
#N/A	63217	Efflux pump	Rhodonia placenta	IZ/Rp_0-5	56.5737	2.97026	no		728	92393	CBM13	Rhodonia placenta	IZ/IZ-5Rp	0.169073	0.0264066	no		3041	134716	Hypothetical protein	Gloeophyllum trabeum	IZ/Gt_0-5	0.0251663	0	no		10750	96996	Hypothetical protein	Gloeophyllum trabeum	IZ/IZ-5Gt	0.0190181	0	no
#N/A	47957	fatty acid desaturase	Rhodonia placenta	IZ/Rp_0-5	0.553248	0.0860311	no		743	38601	Sm-like protein	Rhodonia placenta	IZ/IZ-5Rp	11.8906	0.263616	no		3110	18537	Hypothetical protein	Gloeophyllum trabeum	IZ/Gt_0-5	2.73375	0	no		10762	132262	Hypothetical protein	Gloeophyllum trabeum	IZ/IZ-5Gt	0.883017	0	no
#N/A	126007	Formate dehydrogenase	Rhodonia placenta	IZ/Rp_0-5	64.3638	5.25938	no		761	98772	Hypothetical protein	Rhodonia placenta	IZ/IZ-5Rp	0.114509	0.0182769	no		3113	97295	Hypothetical protein	Gloeophyllum trabeum	IZ/Gt_0-5	0.651441	0.132163	no		14430	127971	Hypothetical protein	Gloeophyllum trabeum	IZ/IZ-5Gt	0.944964	0	19-20
#N/A	53103	Glyoxalase	Rhodonia placenta	IZ/Rp_0-5	224.779	55.7446	no		858	105094	Hypothetical protein	Rhodonia placenta	IZ/IZ-5Rp	0.37262	0.0137611	26-27		3119	118392	Hypothetical protein	Gloeophyllum trabeum	IZ/Gt_0-5	562.015	37.8887	no		14639	128780	Hypothetical protein	Gloeophyllum trabeum	IZ/IZ-5Gt	76.5351	0	no
#N/A	45310	GMC Oxidoreductase	Rhodonia placenta	IZ/Rp_0-5	111.868	4.01601	20-21		885	93697	Oxidoreductase	Rhodonia placenta	IZ/IZ-5Rp	1.99633	0.458112	no		3344	114762	Pre-mRNA splicing factor	Gloeophyllum trabeum	IZ/Gt_0-5	0.0123409	0	no		14766	134135	Hypothetical protein	Gloeophyllum trabeum	IZ/IZ-5Gt	0.013894	0	no
#N/A	58266	GMC Oxidoreductase	Rhodonia placenta	IZ/Rp_0-5	10.2355	1.61929	21-22		902	91739	Hypothetical protein	Rhodonia placenta	IZ/IZ-5Rp	0.0431449	0.00184665	no		3475	130004	Oxidase, mitochondrial	Gloeophyllum trabeum	IZ/Gt_0-5	20.0452	3.36043	no		14860	128672	Hypothetical protein	Gloeophyllum trabeum	IZ/IZ-5Gt	3.55109	0.685819	no
#N/A	106441	Hypothetical protein	Rhodonia placenta	IZ/Rp_0-5	0.0407446	0	no		902	105096	Hypothetical protein	Rhodonia placenta	IZ/IZ-5Rp	0.0604948	0.002615	no		3524	92616	Hypothetical protein	Gloeophyllum trabeum	IZ/Gt_0-5	65.2209	8.60427	no		15020	134364	Hypothetical protein	Gloeophyllum trabeum	IZ/IZ-5Gt	2.37658	0	no
#N/A	52066	Hypothetical protein	Rhodonia placenta	IZ/Rp_0-5	0.0804949	0	no		946	58153	Hypothetical protein	Rhodonia placenta	IZ/IZ-5Rp	33.0972	0	no		3563	47084	Methyltransferase	Gloeophyllum trabeum	IZ/Gt_0-5	0.0190181	0	no		15138	93397	Hypothetical protein	Gloeophyllum trabeum	IZ/IZ-5Gt	0.118583	0	no
#N/A	53587	Hypothetical protein	Rhodonia placenta	IZ/Rp_0-5	0.0601256	0	no		948	101788	Hypothetical protein	Rhodonia placenta	IZ/IZ-5Rp	0.0894696	0.00739712	no		3601	125997	Hypothetical protein	Gloeophyllum trabeum	IZ/Gt_0-5	0.0471517	0	no		16713	92062	Hypothetical protein	Gloeophyllum trabeum	IZ/IZ-5Gt	0.250403	0	no
#N/A	97920	Hypothetical protein	Rhodonia placenta	IZ/Rp_0-5	0.0556188	0	no		953	97315	Hypothetical protein	Rhodonia placenta	IZ/IZ-5Rp	2.96111	0.703927	no		3651	128008	Hypothetical protein	Gloeophyllum trabeum	IZ/Gt_0-5	17.5105	0.818976	no		17059	111120	Hypothetical protein	Gloeophyllum trabeum	IZ/IZ-5Gt	2.87375	0	no
#N/A	54275	Hypothetical protein	Rhodonia placenta	IZ/Rp_0-5	94.7788	0.964033	20-21		962	98369	Hypothetical protein	Rhodonia placenta	IZ/IZ-5Rp	0.145407	0.0115456	no		3652	134887	Uncharacterized mitochondrial protein	Gloeophyllum trabeum	IZ/Gt_0-5	0.00907934	0	no		17853	110544	Hypothetical protein	Gloeophyllum trabeum	IZ/IZ-5Gt	6.93094	1.48638	no
#N/A	45316	Hypothetical protein	Rhodonia placenta	IZ/Rp_0-5	121.675	4.08398	no		980	103751	Hypothetical protein	Rhodonia placenta	IZ/IZ-5Rp	60.603	8.84189	no		3733	102501	Glycine cleavage system protein	Gloeophyllum trabeum	IZ/Gt_0-5	139.295	6.34856	no		18375	136016	Hypothetical protein	Gloeophyllum trabeum	IZ/IZ-5Gt	245.537	9.86465	no
#N/A	115011	Hypothetical protein	Rhodonia placenta	IZ/Rp_0-5	163.962	11.3086	no		999	102422	Hypothetical protein	Rhodonia placenta	IZ/IZ-5Rp	0.163805	0.005507	no		4258	94273	Hypothetical protein	Gloeophyllum trabeum	IZ/Gt_0-5	430.838	34.4064	no		18603	90285	Hypothetical protein	Gloeophyllum trabeum	IZ/IZ-5Gt	0.0516651	0	no
#N/A	58506	Hypothetical protein	Rhodonia placenta	IZ/Rp_0-5	4.48248	0.328835	no		999	103345	Hypothetical protein	Rhodonia placenta	IZ/IZ-5Rp	0.148303	0.00813916	no		4278	133729	Hypothetical protein	Gloeophyllum trabeum	IZ/Gt_0-5	0.0150848	0	no		18625	95430	Hypothetical protein	Gloeophyllum trabeum	IZ/IZ-5Gt	0.0482763	0	no
#N/A	128370	Hypothetical protein	Rhodonia placenta	IZ/Rp_0-5	56.1666	4.69552	no		1020	103603	Hypothetical protein	Rhodonia placenta	IZ/IZ-5Rp	0.443138	0.0145289	no		4365	93400	Hypothetical protein	Gloeophyllum trabeum	IZ/Gt_0-5	0.1235	0	no		19892	130200	Hypothetical protein	Gloeophyllum trabeum	IZ/IZ-5Gt	27.6377	6.45009	no
#N/A	61347	Hypothetical protein	Rhodonia placenta	IZ/Rp_0-5	0.507669	0.0489647	no		1087	101778	Hypothetical protein	Rhodonia placenta	IZ/IZ-5Rp	0.0409507	0	no		4367	93389	Hypothetical protein	Gloeophyllum trabeum	IZ/Gt_0-5	4.9232	0.80616	no		20237	123787	Hypothetical protein	Gloeophyllum trabeum	IZ/IZ-5Gt	1.36626	0	no
#N/A	57337	Hypothetical protein	Rhodonia placenta	IZ/Rp_0-5	22.2092	2.28864	no		1118	100925	Hypothetical protein	Rhodonia placenta	IZ/IZ-5Rp	0.304559	0.0434649	no		4386	48004	Vacuolar protein	Gloeophyllum trabeum	IZ/Gt_0-5	14.4021	0.0834922	no		22350	132932	Hypothetical protein	Gloeophyllum trabeum	IZ/IZ-5Gt	54.1656	0	no
#N/A	117497	Hypothetical protein	Rhodonia placenta	IZ/Rp_0-5	120.911	13.7751	no		1122	41422	Hypothetical protein	Rhodonia placenta	IZ/IZ-5Rp	7.82668	0.396521	15-16		4413	141015	Hypothetical protein	Gloeophyllum trabeum	IZ/Gt_0-5	165.169	16.1891	no		22734	132529	Hypothetical protein	Gloeophyllum trabeum	IZ/IZ-5Gt	12.9485	0	no
#N/A	60033	Hypothetical protein	Rhodonia placenta	IZ/Rp_0-5	16.6747	1.92866	no		1122	42530	Hypothetical protein	Rhodonia placenta	IZ/IZ-5Rp	3.26956	0.202148	no		4421	134548	Hypothetical protein	Gloeophyllum trabeum	IZ/Gt_0-5	0.031662	0	no		23111	137245	Hypothetical protein	Gloeophyllum trabeum	IZ/IZ-5Gt	492.578	1.19805	no
#N/A	50125	Hypothetical protein	Rhodonia placenta	IZ/Rp_0-5	277.64	40.9109	no		1122	41423	Hypothetical protein	Rhodonia placenta	IZ/IZ-5Rp	8.59898	1.19125	15-16		4513	50424	Polyamine oxidase	Gloeophyllum trabeum	IZ/Gt_0-5	57.3811	9.6499	20-21		23579	63758	Hypothetical protein	Gloeophyllum trabeum	IZ/IZ-5Gt	0.00130116	0	no
#N/A	100332	Hypothetical protein	Rhodonia placenta	IZ/Rp_0-5	0.767248	0.117948	20-21		1238	104689	Hypothetical protein	Rhodonia placenta	IZ/IZ-5Rp	0.137191	0.0172799	no		4514	133054	Hypothetical protein	Gloeophyllum trabeum	IZ/Gt_0-5	0.0923126	0	no		24255	131285	Hypothetical protein	Gloeophyllum trabeum	IZ/IZ-5Gt	5.76527	0	no
#N/A	43742	Hypothetical protein	Rhodonia placenta	IZ/Rp_0-5	123.997	21.209	no		1266	97722	Hypothetical protein	Rhodonia placenta	IZ/IZ-5Rp	12.8889	1.38498	18-19		4517	25075	Hypothetical protein	Gloeophyllum trabeum	IZ/Gt_0-5	0.397878	0	no		24725	94357	Hypothetical protein	Gloeophyllum trabeum	IZ/IZ-5Gt	58.7234	4.02805	17-18
#N/A	119245	Hypothetical protein	Rhodonia placenta	IZ/Rp_0-5	75.1977	14.2574	no		1305	106606	Hypothetical protein	Rhodonia placenta	IZ/IZ-5Rp	31.093	1.53279	no		4518	49415	Hypothetical protein	Gloeophyllum trabeum	IZ/Gt_0-5	529.955	21.3926	no		24778	94428	Hypothetical protein	Gloeophyllum trabeum	IZ/IZ-5Gt	231.375	29.8349	18-19
#N/A	130481	Hypothetical protein	Rhodonia placenta	IZ/Rp_0-5	10.7653	2.07159	no		1381	101014	Hypothetical protein	Rhodonia placenta	IZ/IZ-5Rp	10.3811	2.10597	no		4773	42902	Hypothetical protein	Gloeophyllum trabeum	IZ/Gt_0-5	48.1312	8.90054	no		24838	94782	Hypothetical protein	Gloeophyllum trabeum	IZ/IZ-5Gt	0.0494559	0	no
#N/A	102704	Hypothetical protein	Rhodonia placenta	IZ/Rp_0-5	59.46	12.619	no		1401	103233	Hypothetical protein	Rhodonia placenta	IZ/IZ-5Rp	0.0548477	0.00156221	no		4820	55959	Hypothetical protein	Gloeophyllum trabeum	IZ/Gt_0-5	30.5641	4.70305	no		25051	127047	Hypothetical protein	Gloeophyllum trabeum	IZ/IZ-5Gt	15.9151	2.10018	20-21
#N/A	58907	Hypothetical protein	Rhodonia placenta	IZ/Rp_0-5	9.00793	1.93242	no		1439	90679	Hypothetical protein	Rhodonia placenta	IZ/IZ-5Rp	0.124707	0.00210605	no		4892	124019	Hypothetical protein	Gloeophyllum trabeum	IZ/Gt_0-5	0.0701861	0	no
#N/A	57895	Hypothetical protein	Rhodonia placenta	IZ/Rp_0-5	0.133229	0.0287022	no		1439	105671	Hypothetical protein	Rhodonia placenta	IZ/IZ-5Rp	2.93884	0.126193	no		5247	123437	Hypothetical protein	Gloeophyllum trabeum	IZ/Gt_0-5	12.6625	2.35375	no
#N/A	106902	Hypothetical protein	Rhodonia placenta	IZ/Rp_0-5	8.32006	1.85616	no		1439	101951	Hypothetical protein	Rhodonia placenta	IZ/IZ-5Rp	3.04571	0.684013	no		5276	77773	Maf-like protein	Gloeophyllum trabeum	IZ/Gt_0-5	0.0632152	0	no
#N/A	128298	Hypothetical protein	Rhodonia placenta	IZ/Rp_0-5	19.6976	4.40645	17-18		1510	42412	Hypothetical protein	Rhodonia placenta	IZ/IZ-5Rp	47.6808	5.67592	no		5482	132239	Hypothetical protein	Gloeophyllum trabeum	IZ/Gt_0-5	35.4829	5.82703	no
#N/A	59999	Hypothetical protein	Rhodonia placenta	IZ/Rp_0-5	87.4702	20.155	no		1567	91153	Hypothetical protein	Rhodonia placenta	IZ/IZ-5Rp	0.0894696	0	no		5485	120751	Hypothetical protein	Gloeophyllum trabeum	IZ/Gt_0-5	158.79	30.4947	no
#N/A	51077	Hypothetical protein	Rhodonia placenta	IZ/Rp_0-5	116.642	28.1189	no		1571	99276	Hypothetical protein	Rhodonia placenta	IZ/IZ-5Rp	0.0548133	0	no		5652	104964	Rho exchange factor	Gloeophyllum trabeum	IZ/Gt_0-5	0.00903879	0	no
#N/A	126218	Lipase	Rhodonia placenta	IZ/Rp_0-5	11.1893	1.4595	20-21		1669	99938	Hypothetical protein	Rhodonia placenta	IZ/IZ-5Rp	0.0948357	0	no		6015	74580	Hypothetical protein	Gloeophyllum trabeum	IZ/Gt_0-5	27.9484	5.91637	no
#N/A	129891	Lysophospholipase	Rhodonia placenta	IZ/Rp_0-5	43.1577	9.5515	no		1862	92020	Hypothetical protein	Rhodonia placenta	IZ/IZ-5Rp	74.6439	12.8076	no		6076	93964	Hypothetical protein	Gloeophyllum trabeum	IZ/Gt_0-5	0.0284369	0	no
#N/A	127192	Oxidoreductase	Rhodonia placenta	IZ/Rp_0-5	0.0330403	0	19-20		1905	97539	Hypothetical protein	Rhodonia placenta	IZ/IZ-5Rp	0.123973	0.0042121	no		6156	95742	Hypothetical protein	Gloeophyllum trabeum	IZ/Gt_0-5	12.9079	2.56287	no
#N/A	60565	Oxidoreductase	Rhodonia placenta	IZ/Rp_0-5	129.416	0.500939	no		1937	99990	Hypothetical protein	Rhodonia placenta	IZ/IZ-5Rp	0.384839	0.0177321	no		6177	141586	Polyketide synthase	Gloeophyllum trabeum	IZ/Gt_0-5	267.849	15.357	no
#N/A	47260	Oxidoreductase	Rhodonia placenta	IZ/Rp_0-5	389.247	2.60194	no		1943	28324	Nuclease	Rhodonia placenta	IZ/IZ-5Rp	2.7182	0.0394656	no		6177	50753	Polyketide synthase	Gloeophyllum trabeum	IZ/Gt_0-5	302.342	8.0908	no
#N/A	126377	Oxidoreductase	Rhodonia placenta	IZ/Rp_0-5	156.901	2.86796	no		2087	106686	Hypothetical protein	Rhodonia placenta	IZ/IZ-5Rp	0.151187	0.0127495	no		6204	49892	Hypothetical protein	Gloeophyllum trabeum	IZ/Gt_0-5	99.0495	21.5148	no
#N/A	63451	Oxidoreductase	Rhodonia placenta	IZ/Rp_0-5	67.5924	2.00632	no		2136	90129	Hypothetical protein	Rhodonia placenta	IZ/IZ-5Rp	0.0679966	0	no		6320	131906	Hypothetical protein	Gloeophyllum trabeum	IZ/Gt_0-5	127.931	4.19023	19-20
#N/A	61173	Oxidoreductase	Rhodonia placenta	IZ/Rp_0-5	188.332	6.38458	no		2139	106119	Hypothetical protein	Rhodonia placenta	IZ/IZ-5Rp	0.0500777	0	no		6338	117324	Hypothetical protein	Gloeophyllum trabeum	IZ/Gt_0-5	170.333	9.93343	20-21
#N/A	45371	Oxidoreductase	Rhodonia placenta	IZ/Rp_0-5	33.2143	1.17562	no		2140	100544	Hypothetical protein	Rhodonia placenta	IZ/IZ-5Rp	0.0788301	0	no		6849	139692	Hypothetical protein	Gloeophyllum trabeum	IZ/Gt_0-5	140.312	30.8977	no
#N/A	58100	Oxidoreductase	Rhodonia placenta	IZ/Rp_0-5	81.6717	2.93743	no		2142	100170	Hypothetical protein	Rhodonia placenta	IZ/IZ-5Rp	0.157876	0	no		6858	131112	Hypothetical protein	Gloeophyllum trabeum	IZ/Gt_0-5	299.153	18.8559	no
#N/A	47141	Oxidoreductase	Rhodonia placenta	IZ/Rp_0-5	15.3596	0.555372	no		2145	100769	Hypothetical protein	Rhodonia placenta	IZ/IZ-5Rp	0.0585443	0.00990655	no		6869	51577	Hypothetical protein	Gloeophyllum trabeum	IZ/Gt_0-5	0.697109	0.0774911	no
#N/A	48576	Oxidoreductase	Rhodonia placenta	IZ/Rp_0-5	45.5859	1.7206	no		2161	120190	Feruloyl esterase	Rhodonia placenta	IZ/IZ-5Rp	10.8221	1.94926	no		6875	107650	Uncharacterized hydrolase	Gloeophyllum trabeum	IZ/Gt_0-5	66.8599	9.09155	no
#N/A	108395	Oxidoreductase	Rhodonia placenta	IZ/Rp_0-5	390.221	17.9551	no		2443	94451	Transketolase	Rhodonia placenta	IZ/IZ-5Rp	0.0955014	0	no		6918	29158	Hypothetical protein	Gloeophyllum trabeum	IZ/Gt_0-5	0.327739	0	no
#N/A	48859	Oxidoreductase	Rhodonia placenta	IZ/Rp_0-5	1.42355	0.0659592	no		2540	106173	Hypothetical protein	Rhodonia placenta	IZ/IZ-5Rp	0.163581	0.0311423	no		7060	89625	Hypothetical protein	Gloeophyllum trabeum	IZ/Gt_0-5	0.0779448	0.0181656	no
#N/A	124859	Oxidoreductase	Rhodonia placenta	IZ/Rp_0-5	209.477	10.1122	no		2548	93731	Hypothetical protein	Rhodonia placenta	IZ/IZ-5Rp	0.199356	0.00762326	no		7066	132181	Hypothetical protein	Gloeophyllum trabeum	IZ/Gt_0-5	0.142781	0	no
#N/A	58415	Oxidoreductase	Rhodonia placenta	IZ/Rp_0-5	59.8485	4.11971	no		2549	93723	Hypothetical protein	Rhodonia placenta	IZ/IZ-5Rp	0.112912	0.0180379	no		7066	125629	Hypothetical protein	Gloeophyllum trabeum	IZ/Gt_0-5	0.25128	0.0570141	no
#N/A	59996	Oxidoreductase	Rhodonia placenta	IZ/Rp_0-5	8.65957	0.749051	no		2631	91376	Hypothetical protein	Rhodonia placenta	IZ/IZ-5Rp	0.337546	0	no		7080	133425	Hypothetical protein	Gloeophyllum trabeum	IZ/Gt_0-5	186.455	6.55462	no
#N/A	63486	Oxidoreductase	Rhodonia placenta	IZ/Rp_0-5	12.5951	1.56615	no		2842	88703	Glutathione-S-transferase	Rhodonia placenta	IZ/IZ-5Rp	9.21986	0.731027	no		7082	134059	Hypothetical protein	Gloeophyllum trabeum	IZ/Gt_0-5	5481.17	69.5235	23-24
#N/A	24602	Oxidoreductase	Rhodonia placenta	IZ/Rp_0-5	6.04167	0.908161	no		2876	90712	N-methyl transferase	Rhodonia placenta	IZ/IZ-5Rp	12.1504	2.0336	no		7113	94996	Hypothetical protein	Gloeophyllum trabeum	IZ/Gt_0-5	0.599535	0.135322	no
#N/A	107319	Oxidoreductase	Rhodonia placenta	IZ/Rp_0-5	88.8084	15.0084	no		2915	94395	Hypothetical protein	Rhodonia placenta	IZ/IZ-5Rp	0.218574	0.0162291	no		7534	18909	Hypothetical protein	Gloeophyllum trabeum	IZ/Gt_0-5	0.853802	0	no
#N/A	61437	Oxidoreductase	Rhodonia placenta	IZ/Rp_0-5	38.1632	7.86469	no		3081	99304	Hypothetical protein	Rhodonia placenta	IZ/IZ-5Rp	0.41929	0.0278829	no		7536	136920	Hypothetical protein	Gloeophyllum trabeum	IZ/Gt_0-5	10.631	2.62245	no
#N/A	62616	Oxidoreductase	Rhodonia placenta	IZ/Rp_0-5	19.4746	4.28428	no		3086	93052	Acid phosphatase	Rhodonia placenta	IZ/IZ-5Rp	8.47837	1.13165	21-22		7606	95672	Hypothetical protein	Gloeophyllum trabeum	IZ/Gt_0-5	68.1513	14.7169	no
#N/A	126571	Oxidoreductase	Rhodonia placenta	IZ/Rp_0-5	18.305	4.17167	no		3086	98383	Hypothetical protein	Rhodonia placenta	IZ/IZ-5Rp	0.0544446	0.00898771	21-22		7897	121921	Hypothetical protein	Gloeophyllum trabeum	IZ/Gt_0-5	95.7411	6.21085	no
#N/A	124882	Oxidoreductase	Rhodonia placenta	IZ/Rp_0-5	57.7345	13.3536	no		3087	103231	Hypothetical protein	Rhodonia placenta	IZ/IZ-5Rp	0.108526	0.00230297	no		8478	28077	Hypothetical protein	Gloeophyllum trabeum	IZ/Gt_0-5	153.43	0	no
#N/A	55360	Oxidoreductase	Rhodonia placenta	IZ/Rp_0-5	29.7529	6.88583	no		3088	106691	Hypothetical protein	Rhodonia placenta	IZ/IZ-5Rp	0.163805	0.00826051	no		8512	95418	Hypothetical protein	Gloeophyllum trabeum	IZ/Gt_0-5	203.561	1.4181	15-16
#N/A	112373	Oxidoreductase	Rhodonia placenta	IZ/Rp_0-5	10.7007	2.49223	no		3088	92811	Hypothetical protein	Rhodonia placenta	IZ/IZ-5Rp	0.956536	0.207551	no		8522	43196	Aryl alcohol oxidase	Gloeophyllum trabeum	IZ/Gt_0-5	1505.21	93.8819	no
#N/A	64023	Oxidoreductase	Rhodonia placenta	IZ/Rp_0-5	21.4531	5.13191	no		3090	100219	Hypothetical protein	Rhodonia placenta	IZ/IZ-5Rp	0.0951701	0.00234792	no		8603	67208	Hypothetical protein	Gloeophyllum trabeum	IZ/Gt_0-5	7.82488	1.45652	no
#N/A	126381	Peptidase, acid	Rhodonia placenta	IZ/Rp_0-5	82.1671	1.64319	26-27		3090	100213	Hypothetical protein	Rhodonia placenta	IZ/IZ-5Rp	0.053702	0.00456025	no		8699	108671	Hypothetical protein	Gloeophyllum trabeum	IZ/Gt_0-5	981.931	26.4379	no
#N/A	130085	Peptidase, acid	Rhodonia placenta	IZ/Rp_0-5	15.0208	3.33113	17-18		3114	106360	Hypothetical protein	Rhodonia placenta	IZ/IZ-5Rp	69.499	1.40811	no		8917	50772	Hypothetical protein	Gloeophyllum trabeum	IZ/Gt_0-5	331.852	8.86264	no
#N/A	53544	Peptidase, Tripeptidyl	Rhodonia placenta	IZ/Rp_0-5	6.41807	0.332394	17-18		3119	43185	Oxidoreductase	Rhodonia placenta	IZ/IZ-5Rp	99.6689	2.59593	no		8921	34064	Hypothetical protein	Gloeophyllum trabeum	IZ/Gt_0-5	0.145344	0	no
#N/A	50496	Peptidase, Tripeptidyl	Rhodonia placenta	IZ/Rp_0-5	6.74428	1.65144	no		3124	94732	Hypothetical protein	Rhodonia placenta	IZ/IZ-5Rp	0.191987	0	no		8927	126408	Hypothetical protein	Gloeophyllum trabeum	IZ/Gt_0-5	0.0138465	0	no
#N/A	45704	Protease, acid	Rhodonia placenta	IZ/Rp_0-5	28.9479	4.13263	no		3241	36953	Hypothetical protein	Rhodonia placenta	IZ/IZ-5Rp	0.137916	0	no		10008	15151	Hypothetical protein	Gloeophyllum trabeum	IZ/Gt_0-5	455.273	11.9622	no
#N/A	107273	Pyridoxal reductase	Rhodonia placenta	IZ/Rp_0-5	813.727	77.9685	no		3389	102490	Oxidoreductase	Rhodonia placenta	IZ/IZ-5Rp	2.99634	0.650825	no		10009	50754	Fatty acid sythase	Gloeophyllum trabeum	IZ/Gt_0-5	506.864	13.1177	no
#N/A	117044	Sulfate permease	Rhodonia placenta	IZ/Rp_0-5	9.26505	0.646669	no		3516	110500	Oxidoreductase	Rhodonia placenta	IZ/IZ-5Rp	19.3858	1.53759	no		10670	125998	Hypothetical protein	Gloeophyllum trabeum	IZ/Gt_0-5	0.70255	0	no
#N/A	60233	Sulfite efflux pump	Rhodonia placenta	IZ/Rp_0-5	2.50524	0.402393	no		3544	93921	Hypothetical protein	Rhodonia placenta	IZ/IZ-5Rp	4.3357	0.42842	23-24		10699	131761	Hypothetical protein	Gloeophyllum trabeum	IZ/Gt_0-5	16.6642	2.75133	no
#N/A	61537	TATA sequence binding protein	Rhodonia placenta	IZ/Rp_0-5	2.53426	0.608559	no		3544	104885	Hypothetical protein	Rhodonia placenta	IZ/IZ-5Rp	4.09652	0.679362	23-24		10762	132262	Hypothetical protein	Gloeophyllum trabeum	IZ/Gt_0-5	0.883017	0	no
#N/A	45365	Uncharacterized transporter	Rhodonia placenta	IZ/Rp_0-5	49.1456	0.804782	no		3556	106171	Hypothetical protein	Rhodonia placenta	IZ/IZ-5Rp	0.0665233	0.00545325	no		14412	127959	Hypothetical protein	Gloeophyllum trabeum	IZ/Gt_0-5	5652.85	213.132	19-20
#N/A	116256	Voltage gated potassium channel	Rhodonia placenta	IZ/Rp_0-5	45.025	0.89302	no		3651	105595	Hypothetical protein	Rhodonia placenta	IZ/IZ-5Rp	0.0892593	0.007224	no		14431	127974	Hypothetical protein	Gloeophyllum trabeum	IZ/Gt_0-5	112.321	6.48273	19-20
#N/A	122039	Voltage gated potassium channel	Rhodonia placenta	IZ/Rp_0-5	497.481	63.976	no		3664	102107	Hypothetical protein	Rhodonia placenta	IZ/IZ-5Rp	0.196837	0.00753991	no		14639	128780	Hypothetical protein	Gloeophyllum trabeum	IZ/Gt_0-5	76.5351	0	no
									3771	97951	Hypothetical protein	Rhodonia placenta	IZ/IZ-5Rp	0.0169835	0.00143242	no		14685	112703	Hypothetical protein	Gloeophyllum trabeum	IZ/Gt_0-5	9.54041	0	no
									4107	104030	Hypothetical protein	Rhodonia placenta	IZ/IZ-5Rp	0.116151	0	no		14754	134115	Hypothetical protein	Gloeophyllum trabeum	IZ/Gt_0-5	5.17627	1.23373	no
									4131	128222	Oxidoreductase	Rhodonia placenta	IZ/IZ-5Rp	1377.41	254.942	no		14860	128672	Hypothetical protein	Gloeophyllum trabeum	IZ/Gt_0-5	3.55109	0.202627	no
									4213	42290	Hypothetical protein	Rhodonia placenta	IZ/IZ-5Rp	1.10528	0.0616677	no		15000	134520	Hypothetical protein	Gloeophyllum trabeum	IZ/Gt_0-5	0.514153	0.0403611	no
									4227	89248	Hypothetical protein	Rhodonia placenta	IZ/IZ-5Rp	9.52524	1.63842	no		15020	134364	Hypothetical protein	Gloeophyllum trabeum	IZ/Gt_0-5	2.37658	0.582931	no
									4258	20333	Hypothetical protein	Rhodonia placenta	IZ/IZ-5Rp	28.2986	6.0505	no		15021	134371	Hypothetical protein	Gloeophyllum trabeum	IZ/Gt_0-5	3.17473	0.337378	no
									4276	106651	Hypothetical protein	Rhodonia placenta	IZ/IZ-5Rp	0.317654	0	no		15138	93397	Hypothetical protein	Gloeophyllum trabeum	IZ/Gt_0-5	0.118583	0	no
									4489	100124	Hypothetical protein	Rhodonia placenta	IZ/IZ-5Rp	0.0305438	0.00132001	no		15866	133600	Hypothetical protein	Gloeophyllum trabeum	IZ/Gt_0-5	1.29512	0	no
									4490	95453	Hypothetical protein	Rhodonia placenta	IZ/IZ-5Rp	0.304559	0	20-21		17333	91332	Hypothetical protein	Gloeophyllum trabeum	IZ/Gt_0-5	1.5085	0.344292	no
									4490	100043	Hypothetical protein	Rhodonia placenta	IZ/IZ-5Rp	7.13158	1.23917	no		17374	91070	Hypothetical protein	Gloeophyllum trabeum	IZ/Gt_0-5	0.307235	0	no
									4491	102426	Hypothetical protein	Rhodonia placenta	IZ/IZ-5Rp	0.16635	0.0371985	no		18027	110677	Hypothetical protein	Gloeophyllum trabeum	IZ/Gt_0-5	0.00168659	0	no
									4518	102773	Hypothetical protein	Rhodonia placenta	IZ/IZ-5Rp	0.388764	0	no		18375	136016	Hypothetical protein	Gloeophyllum trabeum	IZ/Gt_0-5	245.537	9.24555	no
									4527	38447	Hypothetical protein	Rhodonia placenta	IZ/IZ-5Rp	391.59	76.7515	no		19021	51387	Hypothetical protein	Gloeophyllum trabeum	IZ/Gt_0-5	1.27383	0	no
									4553	106223	Hypothetical protein	Rhodonia placenta	IZ/IZ-5Rp	0.0492857	0	no		19868	130377	Hypothetical protein	Gloeophyllum trabeum	IZ/Gt_0-5	0.56992	0	no
									4658	102795	Hypothetical protein	Rhodonia placenta	IZ/IZ-5Rp	0.399234	0.0900572	no		19892	130200	Hypothetical protein	Gloeophyllum trabeum	IZ/Gt_0-5	27.6377	3.4381	no
									4702	99652	Hypothetical protein	Rhodonia placenta	IZ/IZ-5Rp	0.123885	0	no		20167	117455	Hypothetical protein	Gloeophyllum trabeum	IZ/Gt_0-5	2.19955	0.191825	no
									4774	99949	Hypothetical protein	Rhodonia placenta	IZ/IZ-5Rp	1.01935	0.228204	no		20264	123707	Hypothetical protein	Gloeophyllum trabeum	IZ/Gt_0-5	0.354342	0	no
									4838	103712	Hypothetical protein	Rhodonia placenta	IZ/IZ-5Rp	15.8035	1.789	no		22291	96169	Hypothetical protein	Gloeophyllum trabeum	IZ/Gt_0-5	0.434372	0.0768584	21-22
									4911	106656	Hypothetical protein	Rhodonia placenta	IZ/IZ-5Rp	0.0798425	0	no		22570	132790	Hypothetical protein	Gloeophyllum trabeum	IZ/Gt_0-5	38.8685	0	no
									5240	100116	Hypothetical protein	Rhodonia placenta	IZ/IZ-5Rp	0.247125	0.00684638	22-23		23111	137245	Hypothetical protein	Gloeophyllum trabeum	IZ/Gt_0-5	492.578	0.442523	no
									5284	106639	Hypothetical protein	Rhodonia placenta	IZ/IZ-5Rp	0.923328	0.179419	no		23629	126259	Hypothetical protein	Gloeophyllum trabeum	IZ/Gt_0-5	39.6873	5.95937	no
									5337	98153	Hypothetical protein	Rhodonia placenta	IZ/IZ-5Rp	0.632729	0.0145289	no		23820	126351	Hypothetical protein	Gloeophyllum trabeum	IZ/Gt_0-5	17.2779	1.7335	no
									5337	103125	Hypothetical protein	Rhodonia placenta	IZ/IZ-5Rp	0.0934636	0.00269154	no		24673	113728	Hypothetical protein	Gloeophyllum trabeum	IZ/Gt_0-5	39.2001	3.90019	no
									5364	96348	Hypothetical protein	Rhodonia placenta	IZ/IZ-5Rp	0.0198967	0.00173399	no		24725	94357	Hypothetical protein	Gloeophyllum trabeum	IZ/Gt_0-5	58.7234	1.24953	17-18
									5374	48725	Hypothetical protein	Rhodonia placenta	IZ/IZ-5Rp	0.0578918	0	no		24778	94428	Hypothetical protein	Gloeophyllum trabeum	IZ/Gt_0-5	231.375	7.85423	18-19
									5439	103703	Hypothetical protein	Rhodonia placenta	IZ/IZ-5Rp	5.12225	0.67642	22-23		24793	94524	Hypothetical protein	Gloeophyllum trabeum	IZ/Gt_0-5	11.6472	2.24367	18-19
									5439	92465	Hypothetical protein	Rhodonia placenta	IZ/IZ-5Rp	24.9543	4.12197	no		25033	101048	Hypothetical protein	Gloeophyllum trabeum	IZ/Gt_0-5	94.0227	13.3203	no
									5441	93076	Hypothetical protein	Rhodonia placenta	IZ/IZ-5Rp	0.0375334	0.00625636	no		25051	127047	Hypothetical protein	Gloeophyllum trabeum	IZ/Gt_0-5	15.9151	0.708187	20-21
									5442	95734	Hypothetical protein	Rhodonia placenta	IZ/IZ-5Rp	0.151225	0.00324955	no
									5442	106791	Hypothetical protein	Rhodonia placenta	IZ/IZ-5Rp	0.918315	0.225245	no
									5443	96719	Hypothetical protein	Rhodonia placenta	IZ/IZ-5Rp	0.178771	0.013867	no
									5445	128861	Hypothetical protein	Rhodonia placenta	IZ/IZ-5Rp	29.1034	3.89592	no
									5449	103533	Hypothetical protein	Rhodonia placenta	IZ/IZ-5Rp	0.0644065	0.0158582	no
									5453	105803	Hypothetical protein	Rhodonia placenta	IZ/IZ-5Rp	5.46847	1.08466	no
									5511	104902	Hypothetical protein	Rhodonia placenta	IZ/IZ-5Rp	5.10091	0.571948	no
									5511	100804	Hypothetical protein	Rhodonia placenta	IZ/IZ-5Rp	0.877905	0.207701	no
									5526	92730	Hypothetical protein	Rhodonia placenta	IZ/IZ-5Rp	0.120177	0.00613093	no
									5526	91338	Hypothetical protein	Rhodonia placenta	IZ/IZ-5Rp	0.0909452	0.00623471	no
									5537	101188	Hypothetical protein	Rhodonia placenta	IZ/IZ-5Rp	62.6091	6.70857	no
									5537	105366	Hypothetical protein	Rhodonia placenta	IZ/IZ-5Rp	58.7938	8.24948	no
									5538	105520	Hypothetical protein	Rhodonia placenta	IZ/IZ-5Rp	318.961	0.542321	20-21
									5538	101152	Hypothetical protein	Rhodonia placenta	IZ/IZ-5Rp	53.5937	0.489597	20-21
									5538	100325	Hypothetical protein	Rhodonia placenta	IZ/IZ-5Rp	150.319	6.82287	20-21
									5538	105539	Hypothetical protein	Rhodonia placenta	IZ/IZ-5Rp	260.945	26.1252	20-21
									5538	105530	Hypothetical protein	Rhodonia placenta	IZ/IZ-5Rp	38.6671	4.3944	20-21
									5538	104756	Hypothetical protein	Rhodonia placenta	IZ/IZ-5Rp	4.42096	0.814873	20-21
									5650	95746	Hypothetical protein	Rhodonia placenta	IZ/IZ-5Rp	0.750437	0	no
									5652	95224	Hypothetical protein	Rhodonia placenta	IZ/IZ-5Rp	0.0737928	0	no
									5669	105743	Hypothetical protein	Rhodonia placenta	IZ/IZ-5Rp	4.60979	0.987407	no
									5688	92172	Hypothetical protein	Rhodonia placenta	IZ/IZ-5Rp	0.259	0	no
									5763	104080	Hypothetical protein	Rhodonia placenta	IZ/IZ-5Rp	32.5489	5.65824	no
									5971	127189	Oxidoreductase	Rhodonia placenta	IZ/IZ-5Rp	34.6333	4.94201	no
									6106	105758	Hypothetical protein	Rhodonia placenta	IZ/IZ-5Rp	0.0538477	0.00903092	no
									6177	50753	Hypothetical protein	Rhodonia placenta	IZ/IZ-5Rp	1.18776	0.287232	no
									6255	94275	Hypothetical protein	Rhodonia placenta	IZ/IZ-5Rp	0.0314691	0.00543613	no
									6259	91002	Hypothetical protein	Rhodonia placenta	IZ/IZ-5Rp	0.152646	0	no
									6259	92626	Hypothetical protein	Rhodonia placenta	IZ/IZ-5Rp	0.107775	0.00228769	no
									6328	94788	Hypothetical protein	Rhodonia placenta	IZ/IZ-5Rp	10.6765	1.02194	17-18
									6361	105459	Hypothetical protein	Rhodonia placenta	IZ/IZ-5Rp	0.282475	0	no
									6361	102307	Hypothetical protein	Rhodonia placenta	IZ/IZ-5Rp	0.0955014	0	no
									6506	93447	Hypothetical protein	Rhodonia placenta	IZ/IZ-5Rp	0.402424	0.00414292	no
									6912	96913	Hypothetical protein	Rhodonia placenta	IZ/IZ-5Rp	0.110842	0	no
									6958	96920	Hypothetical protein	Rhodonia placenta	IZ/IZ-5Rp	0.0169712	0.000741203	no
									6962	98460	Hypothetical protein	Rhodonia placenta	IZ/IZ-5Rp	0.129676	0.0104125	no
									6962	96904	Hypothetical protein	Rhodonia placenta	IZ/IZ-5Rp	0.138409	0.0145212	no
									6967	92327	Hypothetical protein	Rhodonia placenta	IZ/IZ-5Rp	0.0720859	0.00603729	no
									6971	96412	Hypothetical protein	Rhodonia placenta	IZ/IZ-5Rp	0.114728	0.00241591	no
									7117	99215	Hypothetical protein	Rhodonia placenta	IZ/IZ-5Rp	0.217686	0	no
									7119	93659	Hypothetical protein	Rhodonia placenta	IZ/IZ-5Rp	0.507715	0.006687	no
									7175	93437	Hypothetical protein	Rhodonia placenta	IZ/IZ-5Rp	0.051014	0	no
									7175	90986	Hypothetical protein	Rhodonia placenta	IZ/IZ-5Rp	0.228602	0.00857061	no
									7179	91751	Hypothetical protein	Rhodonia placenta	IZ/IZ-5Rp	0.0654478	0	no
									7180	105980	Hypothetical protein	Rhodonia placenta	IZ/IZ-5Rp	0.040881	0.00525836	no
									7189	106523	Hypothetical protein	Rhodonia placenta	IZ/IZ-5Rp	0.297521	0.0154169	23-24
									7403	92209	Hypothetical protein	Rhodonia placenta	IZ/IZ-5Rp	1.16637	0.180931	no
									7506	119272	Sulfate permease	Rhodonia placenta	IZ/IZ-5Rp	13.996	0.956866	no
									7725	105109	Hypothetical protein	Rhodonia placenta	IZ/IZ-5Rp	0.103083	0	no
									7870	93627	Hypothetical protein	Rhodonia placenta	IZ/IZ-5Rp	3.4238	0.842702	no
									7877	103098	Hypothetical protein	Rhodonia placenta	IZ/IZ-5Rp	31.3018	6.67512	no
									7879	98183	Hypothetical protein	Rhodonia placenta	IZ/IZ-5Rp	0.217981	0.0174645	no
									7895	121861	Hydrolase	Rhodonia placenta	IZ/IZ-5Rp	24.7899	4.46473	no
									7951	105538	Hypothetical protein	Rhodonia placenta	IZ/IZ-5Rp	0.0657257	0.0014177	no
									7983	97702	Hypothetical protein	Rhodonia placenta	IZ/IZ-5Rp	0.263742	0.0264303	no
									8019	101976	Hypothetical protein	Rhodonia placenta	IZ/IZ-5Rp	0.274766	0.00423799	no
									8023	94745	Hypothetical protein	Rhodonia placenta	IZ/IZ-5Rp	0.231402	0	no
									8040	91476	Hypothetical protein	Rhodonia placenta	IZ/IZ-5Rp	1.25689	0.217742	no
									8041	100212	Hypothetical protein	Rhodonia placenta	IZ/IZ-5Rp	0.247884	0.0178002	no
									8042	94407	Hypothetical protein	Rhodonia placenta	IZ/IZ-5Rp	1537.69	68.3447	20-21
									8043	100600	Hypothetical protein	Rhodonia placenta	IZ/IZ-5Rp	0.0655764	0.0079211	no
									8053	103253	Hypothetical protein	Rhodonia placenta	IZ/IZ-5Rp	0.0209779	0.00242314	no
									8055	28352	Hypothetical protein	Rhodonia placenta	IZ/IZ-5Rp	0.24022	0	no
									8055	28362	Hypothetical protein	Rhodonia placenta	IZ/IZ-5Rp	0.619129	0	no
									8061	105260	Hypothetical protein	Rhodonia placenta	IZ/IZ-5Rp	1.05481	0.148557	no
									8655	106793	Hypothetical protein	Rhodonia placenta	IZ/IZ-5Rp	0.0688986	0.00578412	no
									8671	93330	Hypothetical protein	Rhodonia placenta	IZ/IZ-5Rp	0.165482	0	no
									8676	101862	Hypothetical protein	Rhodonia placenta	IZ/IZ-5Rp	0.0366503	0.00788246	no
									8677	94320	Hypothetical protein	Rhodonia placenta	IZ/IZ-5Rp	1.76448	0	19-20
									8685	103234	Hypothetical protein	Rhodonia placenta	IZ/IZ-5Rp	0.0369983	0.0079552	no
									8688	103382	Hypothetical protein	Rhodonia placenta	IZ/IZ-5Rp	11.543	0.594576	no
									8692	103980	Hypothetical protein	Rhodonia placenta	IZ/IZ-5Rp	132.063	1.65836	19-20
									8692	95801	Hypothetical protein	Rhodonia placenta	IZ/IZ-5Rp	2.32157	0.0324788	22-23
									8703	93340	Hypothetical protein	Rhodonia placenta	IZ/IZ-5Rp	0.111173	0	no
									8704	105043	Hypothetical protein	Rhodonia placenta	IZ/IZ-5Rp	0.181347	0.00687143	no
									8708	103257	Hypothetical protein	Rhodonia placenta	IZ/IZ-5Rp	0.210733	0.0076215	no
									8708	97313	Hypothetical protein	Rhodonia placenta	IZ/IZ-5Rp	0.0296883	0.00248556	no
									8712	93164	Hypothetical protein	Rhodonia placenta	IZ/IZ-5Rp	0.158739	0	no
									8930	50829	Hypothetical protein	Rhodonia placenta	IZ/IZ-5Rp	31.8967	0.392851	no
									9019	27166	Hypothetical protein	Rhodonia placenta	IZ/IZ-5Rp	1.92105	0	no
									9210	101742	Hypothetical protein	Rhodonia placenta	IZ/IZ-5Rp	0.197099	0.00476505	no
									9213	97598	Hypothetical protein	Rhodonia placenta	IZ/IZ-5Rp	0.05404	0.00346875	no
									9217	97780	Hypothetical protein	Rhodonia placenta	IZ/IZ-5Rp	0.343315	0.0185808	no
									9221	98647	Hypothetical protein	Rhodonia placenta	IZ/IZ-5Rp	0.148288	0	no
									9225	105118	Hypothetical protein	Rhodonia placenta	IZ/IZ-5Rp	0.138914	0	no
									9236	97329	Hypothetical protein	Rhodonia placenta	IZ/IZ-5Rp	0.0422287	0.00725368	no
									9237	102306	Hypothetical protein	Rhodonia placenta	IZ/IZ-5Rp	0.148698	0.00848874	no
									9238	93075	Hypothetical protein	Rhodonia placenta	IZ/IZ-5Rp	0.426474	0.0421371	22-23
									9254	105812	Hypothetical protein	Rhodonia placenta	IZ/IZ-5Rp	0.0605932	0.00511871	no
									9255	101708	Hypothetical protein	Rhodonia placenta	IZ/IZ-5Rp	0.149238	0.00818747	no
									10078	99041	Hypothetical protein	Rhodonia placenta	IZ/IZ-5Rp	0.0891193	0.0150217	no
									10084	96562	Hypothetical protein	Rhodonia placenta	IZ/IZ-5Rp	0.687137	0.122064	16-17
									10084	103069	Hypothetical protein	Rhodonia placenta	IZ/IZ-5Rp	4.23684	1.03602	no
									10086	101802	PKS, reducing	Rhodonia placenta	IZ/IZ-5Rp	0.0281992	0.000617168	no
									10103	95113	Hypothetical protein	Rhodonia placenta	IZ/IZ-5Rp	0.230102	0.018358	no
									10106	99392	Hypothetical protein	Rhodonia placenta	IZ/IZ-5Rp	0.101469	0.00578981	no
									10107	101165	Hypothetical protein	Rhodonia placenta	IZ/IZ-5Rp	0.314392	0.00292891	no
									10136	94384	Hypothetical protein	Rhodonia placenta	IZ/IZ-5Rp	0.217981	0.023286	no
									10143	91350	Hypothetical protein	Rhodonia placenta	IZ/IZ-5Rp	0.178721	0.0179547	no
									10148	106526	Hypothetical protein	Rhodonia placenta	IZ/IZ-5Rp	0.0522611	0.00888548	no
									10676	97039	Hypothetical protein	Rhodonia placenta	IZ/IZ-5Rp	0.105885	0	no
									10727	129404	Hypothetical protein	Rhodonia placenta	IZ/IZ-5Rp	539.157	2.01198	20-21
									11082	97198	Hypothetical protein	Rhodonia placenta	IZ/IZ-5Rp	1.33759	0.0338616	no
									11082	94627	Hypothetical protein	Rhodonia placenta	IZ/IZ-5Rp	0.207122	0.00532604	no
									11145	91953	Hypothetical protein	Rhodonia placenta	IZ/IZ-5Rp	0.0343486	0.00573602	no
									11150	92235	Hypothetical protein	Rhodonia placenta	IZ/IZ-5Rp	0.125961	0	no
									11150	95431	Hypothetical protein	Rhodonia placenta	IZ/IZ-5Rp	0.112918	0	no
									11163	102570	Hypothetical protein	Rhodonia placenta	IZ/IZ-5Rp	0.18297	0.00707577	no
									11166	105320	Hypothetical protein	Rhodonia placenta	IZ/IZ-5Rp	65.5726	1.24828	22-23
									11170	95959	Hypothetical protein	Rhodonia placenta	IZ/IZ-5Rp	0.119714	0.00968165	no
									11183	101507	Hypothetical protein	Rhodonia placenta	IZ/IZ-5Rp	0.438083	0.0480514	no
									11199	99356	Hypothetical protein	Rhodonia placenta	IZ/IZ-5Rp	0.163743	0.00641737	no
									11202	97878	Hypothetical protein	Rhodonia placenta	IZ/IZ-5Rp	0.120251	0.0127025	no
									11208	106794	Hypothetical protein	Rhodonia placenta	IZ/IZ-5Rp	0.0507298	0.00431758	no
									11212	105284	Hypothetical protein	Rhodonia placenta	IZ/IZ-5Rp	0.122045	0.00207438	16-17
									11215	91308	Hypothetical protein	Rhodonia placenta	IZ/IZ-5Rp	0.496445	0.0259106	no
									11226	95079	Hypothetical protein	Rhodonia placenta	IZ/IZ-5Rp	0.668767	0.0455038	no
									11228	105846	Hypothetical protein	Rhodonia placenta	IZ/IZ-5Rp	0.111056	0.00925856	no
									11229	100234	Hypothetical protein	Rhodonia placenta	IZ/IZ-5Rp	0.163884	0	no
									11230	100235	Hypothetical protein	Rhodonia placenta	IZ/IZ-5Rp	0.101791	0	no
									11242	102827	Hypothetical protein	Rhodonia placenta	IZ/IZ-5Rp	0.127091	0	no
									11244	91380	Hypothetical protein	Rhodonia placenta	IZ/IZ-5Rp	0.125581	0.0185345	no
									11258	97330	Hypothetical protein	Rhodonia placenta	IZ/IZ-5Rp	0.126115	0.00264779	no
									11258	103240	Hypothetical protein	Rhodonia placenta	IZ/IZ-5Rp	0.0540747	0.0022953	no
									11268	102148	Hypothetical protein	Rhodonia placenta	IZ/IZ-5Rp	0.101325	0.00566534	no
									11269	106646	Hypothetical protein	Rhodonia placenta	IZ/IZ-5Rp	4.14972	0.558909	26-27
									11271	98691	Hypothetical protein	Rhodonia placenta	IZ/IZ-5Rp	0.0559496	0.00461412	no
									11283	100802	Hypothetical protein	Rhodonia placenta	IZ/IZ-5Rp	0.145567	0.0119964	no
									11290	96663	Hypothetical protein	Rhodonia placenta	IZ/IZ-5Rp	5.33488	0.758702	no
									11292	96435	Hypothetical protein	Rhodonia placenta	IZ/IZ-5Rp	0.813369	0.0785119	no
									11293	101120	Hypothetical protein	Rhodonia placenta	IZ/IZ-5Rp	0.830153	0.0297144	no
									11294	100174	Hypothetical protein	Rhodonia placenta	IZ/IZ-5Rp	0.151144	0	no
									11294	100141	Hypothetical protein	Rhodonia placenta	IZ/IZ-5Rp	0.101077	0.0124288	no
									11301	92503	Hypothetical protein	Rhodonia placenta	IZ/IZ-5Rp	0.074479	0	no
									11310	95233	Hypothetical protein	Rhodonia placenta	IZ/IZ-5Rp	0.0567338	0.00467669	no
									11316	98373	Hypothetical protein	Rhodonia placenta	IZ/IZ-5Rp	0.118583	0.0164623	no
									11319	92081	Hypothetical protein	Rhodonia placenta	IZ/IZ-5Rp	0.147379	0.00809141	no
									11320	95668	Hypothetical protein	Rhodonia placenta	IZ/IZ-5Rp	0.168181	0.00698507	27-28
									14049	101994	Hypothetical protein	Rhodonia placenta	IZ/IZ-5Rp	0.490449	0.122034	no
									14575	101466	Hypothetical protein	Rhodonia placenta	IZ/IZ-5Rp	0.0455407	0.00389127	no
									15300	94473	Hypothetical protein	Rhodonia placenta	IZ/IZ-5Rp	0.155107	0.0127348	no
									16222	102106	Hypothetical protein	Rhodonia placenta	IZ/IZ-5Rp	0.133135	0.00188707	no
									17028	93585	Hypothetical protein	Rhodonia placenta	IZ/IZ-5Rp	0.393675	0.0226197	no
									17113	93353	Hypothetical protein	Rhodonia placenta	IZ/IZ-5Rp	0.168734	0.0113307	no
									17265	93148	Hypothetical protein	Rhodonia placenta	IZ/IZ-5Rp	0.16178	0.0380928	28-29
									17548	91884	Hypothetical protein	Rhodonia placenta	IZ/IZ-5Rp	0.189591	0.0435866	no
									17776	96022	Hypothetical protein	Rhodonia placenta	IZ/IZ-5Rp	1.30475	0.215578	no
									17779	96094	Hypothetical protein	Rhodonia placenta	IZ/IZ-5Rp	0.136491	0.00545325	no
									18504	100625	Hypothetical protein	Rhodonia placenta	IZ/IZ-5Rp	0.0433634	0.00360198	no
									18542	100713	Hypothetical protein	Rhodonia placenta	IZ/IZ-5Rp	0.104193	0.0167255	no
									18987	100548	Hypothetical protein	Rhodonia placenta	IZ/IZ-5Rp	151.829	12.7751	26-27
									18996	100597	Hypothetical protein	Rhodonia placenta	IZ/IZ-5Rp	0.103014	0.0146904	no
									19763	106167	Hypothetical protein	Rhodonia placenta	IZ/IZ-5Rp	0.0242613	0.00407521	no
									19813	106259	Hypothetical protein	Rhodonia placenta	IZ/IZ-5Rp	0.230194	0.0193518	no
									19814	106258	Hypothetical protein	Rhodonia placenta	IZ/IZ-5Rp	0.0479901	0	no
									19820	106270	Hypothetical protein	Rhodonia placenta	IZ/IZ-5Rp	0.408304	0.0136652	21-22
									19914	106451	Hypothetical protein	Rhodonia placenta	IZ/IZ-5Rp	0.282841	0.00714726	no
									19915	106456	Hypothetical protein	Rhodonia placenta	IZ/IZ-5Rp	7.57412	0.448712	no
									21025	97377	Hypothetical protein	Rhodonia placenta	IZ/IZ-5Rp	0.771883	0.130682	no
									21205	105358	Hypothetical protein	Rhodonia placenta	IZ/IZ-5Rp	0.283259	0	no
									23020	104623	Hypothetical protein	Rhodonia placenta	IZ/IZ-5Rp	0.169719	0	22-23
									23028	104852	Hypothetical protein	Rhodonia placenta	IZ/IZ-5Rp	0.138402	0.00677025	no
									23202	104337	Hypothetical protein	Rhodonia placenta	IZ/IZ-5Rp	0.148172	0.0117421	no
									23761	92554	Hypothetical protein	Rhodonia placenta	IZ/IZ-5Rp	0.250667	0	no
									24143	99807	Hypothetical protein	Rhodonia placenta	IZ/IZ-5Rp	0.222345	0.0226166	no
									24198	99981	Hypothetical protein	Rhodonia placenta	IZ/IZ-5Rp	0.0874609	0	no
									24258	99670	Hypothetical protein	Rhodonia placenta	IZ/IZ-5Rp	0.34247	0.0109934	no
									24273	99735	Hypothetical protein	Rhodonia placenta	IZ/IZ-5Rp	0.0724787	0	no
									24426	103261	Hypothetical protein	Rhodonia placenta	IZ/IZ-5Rp	0.081735	0.00230297	no
									24812	103927	Hypothetical protein	Rhodonia placenta	IZ/IZ-5Rp	0.056836	0.00240747	no
									24845	103867	Hypothetical protein	Rhodonia placenta	IZ/IZ-5Rp	0.0755825	0.00315682	no
									24853	103888	Hypothetical protein	Rhodonia placenta	IZ/IZ-5Rp	0.242853	0.00901893	no
									25051	127047	Phosphodiesterase	Rhodonia placenta	IZ/IZ-5Rp	1722.11	259.641	21-22
									#N/A	124688	2,3-dimethylmalate lyase	Rhodonia placenta	IZ/IZ-5Rp	321.054	53.3684	no
									#N/A	115965	2-hydroxy-acid oxidase	Rhodonia placenta	IZ/IZ-5Rp	139.905	13.9368	no
									#N/A	112832	2-methylisocitrate lyase	Rhodonia placenta	IZ/IZ-5Rp	396.232	27.1	no
									#N/A	55972	Alcohol oxidase	Rhodonia placenta	IZ/IZ-5Rp	10.2566	2.53457	no
									#N/A	52183	Amidase	Rhodonia placenta	IZ/IZ-5Rp	24.2874	0.535963	no
									#N/A	46594	Aryl alcohol dehydrogenase	Rhodonia placenta	IZ/IZ-5Rp	79.2577	1.53421	no
									#N/A	52009	Aryl alcohol dehydrogenase	Rhodonia placenta	IZ/IZ-5Rp	27.8647	3.12691	no
									#N/A	63394	Aryl alcohol dehydrogenase	Rhodonia placenta	IZ/IZ-5Rp	13.7933	2.41551	no
									#N/A	111145	Aspartate amidotransferase	Rhodonia placenta	IZ/IZ-5Rp	251.296	58.3065	no
									#N/A	43605	Cyclin	Rhodonia placenta	IZ/IZ-5Rp	0.216258	0.0301865	no
									#N/A	121561	Cytochrome	Rhodonia placenta	IZ/IZ-5Rp	141.394	5.08813	no
									#N/A	55300	Cytochrome p450	Rhodonia placenta	IZ/IZ-5Rp	2.94941	0.0117068	no
									#N/A	48020	Cytochrome p450	Rhodonia placenta	IZ/IZ-5Rp	154.342	3.32848	no
									#N/A	54434	Cytochrome p450	Rhodonia placenta	IZ/IZ-5Rp	13.2222	0.356768	no
									#N/A	125651	Cytochrome p450	Rhodonia placenta	IZ/IZ-5Rp	19.6843	0.980416	no
									#N/A	44934	Cytochrome p450	Rhodonia placenta	IZ/IZ-5Rp	23.7291	1.54664	no
									#N/A	55885	Cytochrome p450	Rhodonia placenta	IZ/IZ-5Rp	15.9702	1.11221	no
									#N/A	44177	Cytochrome p450	Rhodonia placenta	IZ/IZ-5Rp	4.18853	0.394223	no
									#N/A	47996	Cytochrome p450	Rhodonia placenta	IZ/IZ-5Rp	1.97962	0.25455	no
									#N/A	48648	Cytochrome p450	Rhodonia placenta	IZ/IZ-5Rp	32.7988	5.04461	no
									#N/A	55398	Cytochrome p450	Rhodonia placenta	IZ/IZ-5Rp	3.89467	0.697762	no
									#N/A	52205	Cytochrome p450	Rhodonia placenta	IZ/IZ-5Rp	56.9951	10.4686	no
									#N/A	51531	Cytochrome p450	Rhodonia placenta	IZ/IZ-5Rp	47.5495	8.90509	no
									#N/A	130416	Cytochrome p450	Rhodonia placenta	IZ/IZ-5Rp	6.51828	1.22279	no
									#N/A	54250	Cytochrome p450	Rhodonia placenta	IZ/IZ-5Rp	3.14156	0.61857	no
									#N/A	52844	Cytochrome p450	Rhodonia placenta	IZ/IZ-5Rp	18.1096	3.57283	no
									#N/A	56875	Cytochrome p450	Rhodonia placenta	IZ/IZ-5Rp	2.38207	0.558855	no
									#N/A	46863	Cytochrome p450	Rhodonia placenta	IZ/IZ-5Rp	6.04627	1.44224	no
									#N/A	64548	Dehydrogenase	Rhodonia placenta	IZ/IZ-5Rp	57.3634	11.1874	no
									#N/A	63217	Efflux pump	Rhodonia placenta	IZ/IZ-5Rp	56.5737	4.3241	no
									#N/A	47957	fatty acid desaturase	Rhodonia placenta	IZ/IZ-5Rp	0.553248	0	no
									#N/A	50562	Fizzy-related protein	Rhodonia placenta	IZ/IZ-5Rp	0.053368	0.00440769	no
									#N/A	126007	Formate dehydrogenase	Rhodonia placenta	IZ/IZ-5Rp	64.3638	13.0025	no
									#N/A	44451	GH 5	Rhodonia placenta	IZ/IZ-5Rp	0.0565508	0	no
									#N/A	128830	Glucose oxidase	Rhodonia placenta	IZ/IZ-5Rp	23.8611	5.39115	19-20
									#N/A	120102	Glutathione-S-transferase	Rhodonia placenta	IZ/IZ-5Rp	257.236	30.0982	no
									#N/A	121705	Glutathione-S-transferase	Rhodonia placenta	IZ/IZ-5Rp	74.7479	10.0659	no
									#N/A	45310	GMC Oxidoreductase	Rhodonia placenta	IZ/IZ-5Rp	111.868	5.41107	20-21
									#N/A	60033	Hypothetical protein	Rhodonia placenta	IZ/IZ-5Rp	16.6747	0	no
									#N/A	61347	Hypothetical protein	Rhodonia placenta	IZ/IZ-5Rp	0.507669	0	no
									#N/A	57895	Hypothetical protein	Rhodonia placenta	IZ/IZ-5Rp	0.133229	0	no
									#N/A	53587	Hypothetical protein	Rhodonia placenta	IZ/IZ-5Rp	0.0601256	0	no
									#N/A	97920	Hypothetical protein	Rhodonia placenta	IZ/IZ-5Rp	0.0556188	0	no
									#N/A	106441	Hypothetical protein	Rhodonia placenta	IZ/IZ-5Rp	0.0407446	0	no
									#N/A	51495	Hypothetical protein	Rhodonia placenta	IZ/IZ-5Rp	1.22395	0	no
									#N/A	45406	Hypothetical protein	Rhodonia placenta	IZ/IZ-5Rp	0.376606	0	27-28
									#N/A	57756	Hypothetical protein	Rhodonia placenta	IZ/IZ-5Rp	0.154031	0	no
									#N/A	46137	Hypothetical protein	Rhodonia placenta	IZ/IZ-5Rp	0.150757	0	17-18
									#N/A	129934	Hypothetical protein	Rhodonia placenta	IZ/IZ-5Rp	0.138001	0	no
									#N/A	58457	Hypothetical protein	Rhodonia placenta	IZ/IZ-5Rp	0.0724787	0	no
									#N/A	62911	Hypothetical protein	Rhodonia placenta	IZ/IZ-5Rp	0.633347	0.00311406	no
									#N/A	50125	Hypothetical protein	Rhodonia placenta	IZ/IZ-5Rp	277.64	1.82068	no
									#N/A	54275	Hypothetical protein	Rhodonia placenta	IZ/IZ-5Rp	94.7788	0.865538	20-21
									#N/A	43959	Hypothetical protein	Rhodonia placenta	IZ/IZ-5Rp	0.33805	0.00397574	no
									#N/A	43752	Hypothetical protein	Rhodonia placenta	IZ/IZ-5Rp	2.00465	0.0270568	20-21
									#N/A	58907	Hypothetical protein	Rhodonia placenta	IZ/IZ-5Rp	9.00793	0.131808	no
									#N/A	46953	Hypothetical protein	Rhodonia placenta	IZ/IZ-5Rp	0.10736	0.00183193	no
									#N/A	105637	Hypothetical protein	Rhodonia placenta	IZ/IZ-5Rp	7.39281	0.154398	no
									#N/A	126861	Hypothetical protein	Rhodonia placenta	IZ/IZ-5Rp	6484.66	136.638	20-21
									#N/A	128298	Hypothetical protein	Rhodonia placenta	IZ/IZ-5Rp	19.6976	0.470636	17-18
									#N/A	46598	Hypothetical protein	Rhodonia placenta	IZ/IZ-5Rp	0.541786	0.0146251	no
									#N/A	59401	Hypothetical protein	Rhodonia placenta	IZ/IZ-5Rp	0.644687	0.0189112	no
									#N/A	46599	Hypothetical protein	Rhodonia placenta	IZ/IZ-5Rp	0.192763	0.00643139	no
									#N/A	129073	Hypothetical protein	Rhodonia placenta	IZ/IZ-5Rp	21.0755	0.748645	17-18
									#N/A	104106	Hypothetical protein	Rhodonia placenta	IZ/IZ-5Rp	2118.17	76.2073	20-21
									#N/A	58700	Hypothetical protein	Rhodonia placenta	IZ/IZ-5Rp	1.07587	0.0435866	no
									#N/A	45316	Hypothetical protein	Rhodonia placenta	IZ/IZ-5Rp	121.675	5.04886	no
									#N/A	56929	Hypothetical protein	Rhodonia placenta	IZ/IZ-5Rp	0.12099	0.00523001	no
									#N/A	129271	Hypothetical protein	Rhodonia placenta	IZ/IZ-5Rp	37.9585	1.81795	no
									#N/A	128618	Hypothetical protein	Rhodonia placenta	IZ/IZ-5Rp	177.809	8.81394	20-21
									#N/A	126338	Hypothetical protein	Rhodonia placenta	IZ/IZ-5Rp	218.064	12.825	no
									#N/A	119826	Hypothetical protein	Rhodonia placenta	IZ/IZ-5Rp	0.488892	0.0301681	no
									#N/A	61080	Hypothetical protein	Rhodonia placenta	IZ/IZ-5Rp	6.99497	0.452398	no
									#N/A	117497	Hypothetical protein	Rhodonia placenta	IZ/IZ-5Rp	120.911	8.0957	no
									#N/A	46636	Hypothetical protein	Rhodonia placenta	IZ/IZ-5Rp	0.914524	0.0613871	no
									#N/A	129054	Hypothetical protein	Rhodonia placenta	IZ/IZ-5Rp	286.874	19.8654	no
									#N/A	129272	Hypothetical protein	Rhodonia placenta	IZ/IZ-5Rp	33.3963	2.45395	no
									#N/A	127203	Hypothetical protein	Rhodonia placenta	IZ/IZ-5Rp	12.961	1.00969	no
									#N/A	58084	Hypothetical protein	Rhodonia placenta	IZ/IZ-5Rp	0.0401386	0.00334029	no
									#N/A	90977	Hypothetical protein	Rhodonia placenta	IZ/IZ-5Rp	0.0737002	0.00614488	no
									#N/A	129056	Hypothetical protein	Rhodonia placenta	IZ/IZ-5Rp	190.832	16.0413	no
									#N/A	104879	Hypothetical protein	Rhodonia placenta	IZ/IZ-5Rp	0.0467292	0.00400605	no
									#N/A	128925	Hypothetical protein	Rhodonia placenta	IZ/IZ-5Rp	77.8376	7.649	20-21
									#N/A	127786	Hypothetical protein	Rhodonia placenta	IZ/IZ-5Rp	6.5079	0.647359	no
									#N/A	58506	Hypothetical protein	Rhodonia placenta	IZ/IZ-5Rp	4.48248	0.464808	no
									#N/A	51879	Hypothetical protein	Rhodonia placenta	IZ/IZ-5Rp	0.323529	0.034216	no
									#N/A	128642	Hypothetical protein	Rhodonia placenta	IZ/IZ-5Rp	12.1321	1.28744	21-22
									#N/A	119245	Hypothetical protein	Rhodonia placenta	IZ/IZ-5Rp	75.1977	9.10552	no
									#N/A	127850	Hypothetical protein	Rhodonia placenta	IZ/IZ-5Rp	494.163	60.3048	19-20
									#N/A	127595	Hypothetical protein	Rhodonia placenta	IZ/IZ-5Rp	1253.74	157.022	20-21
									#N/A	127058	Hypothetical protein	Rhodonia placenta	IZ/IZ-5Rp	467.281	60.1026	19-20
									#N/A	130456	Hypothetical protein	Rhodonia placenta	IZ/IZ-5Rp	267.768	35.0868	no
									#N/A	129055	Hypothetical protein	Rhodonia placenta	IZ/IZ-5Rp	190.345	25.9277	no
									#N/A	128501	Hypothetical protein	Rhodonia placenta	IZ/IZ-5Rp	860.219	117.253	21-22
									#N/A	129506	Hypothetical protein	Rhodonia placenta	IZ/IZ-5Rp	24.1694	3.32574	no
									#N/A	127286	Hypothetical protein	Rhodonia placenta	IZ/IZ-5Rp	182.815	27.9489	19-20
									#N/A	127319	Hypothetical protein	Rhodonia placenta	IZ/IZ-5Rp	90.2078	14.4393	no
									#N/A	61078	Hypothetical protein	Rhodonia placenta	IZ/IZ-5Rp	0.0579521	0.00954762	no
									#N/A	128048	Hypothetical protein	Rhodonia placenta	IZ/IZ-5Rp	57.6421	10.3784	17-18
									#N/A	125582	Hypothetical protein	Rhodonia placenta	IZ/IZ-5Rp	69.3592	12.7692	22-23
									#N/A	128364	Hypothetical protein	Rhodonia placenta	IZ/IZ-5Rp	7.05252	1.37982	21-22
									#N/A	126703	Hypothetical protein	Rhodonia placenta	IZ/IZ-5Rp	24.7428	4.84219	19-20
									#N/A	128862	Hypothetical protein	Rhodonia placenta	IZ/IZ-5Rp	11.4573	2.31108	20-21
									#N/A	130155	Hypothetical protein	Rhodonia placenta	IZ/IZ-5Rp	0.10517	0.0214891	no
									#N/A	125913	Hypothetical protein	Rhodonia placenta	IZ/IZ-5Rp	941.988	193.265	20-21
									#N/A	128370	Hypothetical protein	Rhodonia placenta	IZ/IZ-5Rp	56.1666	11.8511	no
									#N/A	112667	Hypothetical protein	Rhodonia placenta	IZ/IZ-5Rp	34.5083	7.4312	no
									#N/A	126628	Hypothetical protein	Rhodonia placenta	IZ/IZ-5Rp	6454.85	1400.13	21-22
									#N/A	129024	Hypothetical protein	Rhodonia placenta	IZ/IZ-5Rp	159.478	34.6944	20-21
									#N/A	128095	Hypothetical protein	Rhodonia placenta	IZ/IZ-5Rp	1766.53	391.068	18-19
									#N/A	119631	Hypothetical protein	Rhodonia placenta	IZ/IZ-5Rp	52.8178	11.8083	no
									#N/A	123531	Hypothetical protein	Rhodonia placenta	IZ/IZ-5Rp	113.037	25.3747	no
									#N/A	54858	Hypothetical protein	Rhodonia placenta	IZ/IZ-5Rp	1.9864	0.461241	no
									#N/A	126572	Hypothetical protein	Rhodonia placenta	IZ/IZ-5Rp	2.73588	0.665926	no
									#N/A	115235	Isocitrate lyase	Rhodonia placenta	IZ/IZ-5Rp	296.158	39.39	no
									#N/A	126218	Lipase	Rhodonia placenta	IZ/IZ-5Rp	11.1893	1.68485	20-21
									#N/A	126759	Lysophospholipase	Rhodonia placenta	IZ/IZ-5Rp	51.8987	5.37103	no
									#N/A	27594	Lysophospholipase	Rhodonia placenta	IZ/IZ-5Rp	17.0844	2.19628	no
									#N/A	62611	Lysophospholipase	Rhodonia placenta	IZ/IZ-5Rp	5.69138	1.34108	no
									#N/A	51989	N-methyl transferase	Rhodonia placenta	IZ/IZ-5Rp	12.8389	2.95794	no
									#N/A	61132	Oxalate decarboxylase	Rhodonia placenta	IZ/IZ-5Rp	17.6581	3.35517	21-22
									#N/A	47008	Oxidase	Rhodonia placenta	IZ/IZ-5Rp	4.45381	1.07213	no
									#N/A	127192	Oxidoreductase	Rhodonia placenta	IZ/IZ-5Rp	0.0330403	0	19-20
									#N/A	47260	Oxidoreductase	Rhodonia placenta	IZ/IZ-5Rp	389.247	2.12587	no
									#N/A	60565	Oxidoreductase	Rhodonia placenta	IZ/IZ-5Rp	129.416	1.2372	no
									#N/A	126377	Oxidoreductase	Rhodonia placenta	IZ/IZ-5Rp	156.901	2.35757	no
									#N/A	58415	Oxidoreductase	Rhodonia placenta	IZ/IZ-5Rp	59.8485	1.29465	no
									#N/A	108395	Oxidoreductase	Rhodonia placenta	IZ/IZ-5Rp	390.221	10.8478	no
									#N/A	61173	Oxidoreductase	Rhodonia placenta	IZ/IZ-5Rp	188.332	5.32183	no
									#N/A	55360	Oxidoreductase	Rhodonia placenta	IZ/IZ-5Rp	29.7529	0.846975	no
									#N/A	46071	Oxidoreductase	Rhodonia placenta	IZ/IZ-5Rp	25.9367	0.873801	no
									#N/A	45371	Oxidoreductase	Rhodonia placenta	IZ/IZ-5Rp	33.2143	1.26713	no
									#N/A	63451	Oxidoreductase	Rhodonia placenta	IZ/IZ-5Rp	67.5924	2.81656	no
									#N/A	47141	Oxidoreductase	Rhodonia placenta	IZ/IZ-5Rp	15.3596	0.651192	no
									#N/A	51281	Oxidoreductase	Rhodonia placenta	IZ/IZ-5Rp	19.9158	1.066	no
									#N/A	115699	Oxidoreductase	Rhodonia placenta	IZ/IZ-5Rp	2.93298	0.169247	no
									#N/A	48576	Oxidoreductase	Rhodonia placenta	IZ/IZ-5Rp	45.5859	3.82893	no
									#N/A	52780	Oxidoreductase	Rhodonia placenta	IZ/IZ-5Rp	3.96627	0.344531	23-24
									#N/A	112373	Oxidoreductase	Rhodonia placenta	IZ/IZ-5Rp	10.7007	0.968035	no
									#N/A	127676	Oxidoreductase	Rhodonia placenta	IZ/IZ-5Rp	32.91	3.03145	no
									#N/A	63486	Oxidoreductase	Rhodonia placenta	IZ/IZ-5Rp	12.5951	1.39894	no
									#N/A	64023	Oxidoreductase	Rhodonia placenta	IZ/IZ-5Rp	21.4531	3.01956	no
									#N/A	129128	Oxidoreductase	Rhodonia placenta	IZ/IZ-5Rp	15.0924	2.20369	no
									#N/A	43640	Oxidoreductase	Rhodonia placenta	IZ/IZ-5Rp	24.1086	3.87025	no
									#N/A	48883	Oxidoreductase	Rhodonia placenta	IZ/IZ-5Rp	1.71848	0.293804	no
									#N/A	107319	Oxidoreductase	Rhodonia placenta	IZ/IZ-5Rp	88.8084	15.2839	no
									#N/A	112516	Oxidoreductase	Rhodonia placenta	IZ/IZ-5Rp	17.3967	3.10085	no
									#N/A	43124	Oxidoreductase	Rhodonia placenta	IZ/IZ-5Rp	63.0591	11.3031	no
									#N/A	121473	Oxidoreductase	Rhodonia placenta	IZ/IZ-5Rp	81.6743	15.8647	no
									#N/A	62616	Oxidoreductase	Rhodonia placenta	IZ/IZ-5Rp	19.4746	3.78954	no
									#N/A	107759	Oxidoreductase	Rhodonia placenta	IZ/IZ-5Rp	11.4169	2.23015	no
									#N/A	53079	Oxidoreductase	Rhodonia placenta	IZ/IZ-5Rp	18.1291	3.61347	no
									#N/A	54109	Oxidoreductase	Rhodonia placenta	IZ/IZ-5Rp	87.1237	17.8253	no
									#N/A	62058	Oxidoreductase	Rhodonia placenta	IZ/IZ-5Rp	7.44404	1.5238	no
									#N/A	63063	Oxidoreductase	Rhodonia placenta	IZ/IZ-5Rp	2.29009	0.488995	no
									#N/A	44331	Oxidoreductase, GMC	Rhodonia placenta	IZ/IZ-5Rp	21.891	4.40455	no
									#N/A	42505	Peptidase	Rhodonia placenta	IZ/IZ-5Rp	0.304559	0	no
									#N/A	122177	Peptidase	Rhodonia placenta	IZ/IZ-5Rp	0.101516	0	no
									#N/A	126381	Peptidase, acid	Rhodonia placenta	IZ/IZ-5Rp	82.1671	0.569466	26-27
									#N/A	53544	Peptidase, Tripeptidyl	Rhodonia placenta	IZ/IZ-5Rp	6.41807	0.179263	17-18
									#N/A	113327	Peptidase, Tripeptidyl	Rhodonia placenta	IZ/IZ-5Rp	3.32461	0.386914	17-18
									#N/A	121546	Peptidase, Tripeptidyl	Rhodonia placenta	IZ/IZ-5Rp	23.9361	4.38049	19-20
									#N/A	120257	Peptidase, Tripeptidyl	Rhodonia placenta	IZ/IZ-5Rp	51.1822	10.9132	19-20
									#N/A	53719	Peptidase, Tripeptidyl	Rhodonia placenta	IZ/IZ-5Rp	2.5494	0.569315	17-18
									#N/A	118795	Perxiredoxin	Rhodonia placenta	IZ/IZ-5Rp	85.1233	13.0178	no
									#N/A	111514	Phenylalanine ammonia lyase	Rhodonia placenta	IZ/IZ-5Rp	50.7735	8.14552	no
									#N/A	112824	Phenylalanine ammonia lyase	Rhodonia placenta	IZ/IZ-5Rp	63.3283	10.9482	no
									#N/A	129039	Polyketide synthase	Rhodonia placenta	IZ/IZ-5Rp	31.2635	4.01262	no
									#N/A	107273	Pyridoxal reductase	Rhodonia placenta	IZ/IZ-5Rp	813.727	144.529	no
									#N/A	129269	Secondary metaolism regulator	Rhodonia placenta	IZ/IZ-5Rp	42.7833	7.41344	no
									#N/A	51871	ser/Thr protein kinase	Rhodonia placenta	IZ/IZ-5Rp	1.34219	0.0428531	no
									#N/A	117044	Sulfate permease	Rhodonia placenta	IZ/IZ-5Rp	9.26505	0.765493	no
									#N/A	60233	Sulfite efflux pump	Rhodonia placenta	IZ/IZ-5Rp	2.50524	0.603738	no
									#N/A	108287	Thioredoxin reductase	Rhodonia placenta	IZ/IZ-5Rp	502.86	122.146	no
									#N/A	61704	Transporter	Rhodonia placenta	IZ/IZ-5Rp	39.0415	3.88771	no
									#N/A	51485	Transporter	Rhodonia placenta	IZ/IZ-5Rp	39.0192	7.78383	no
									#N/A	120107	Trehalose phosphorylase	Rhodonia placenta	IZ/IZ-5Rp	77.1467	17.1097	no
									#N/A	45365	Uncharacterized transporter	Rhodonia placenta	IZ/IZ-5Rp	49.1456	1.74617	no
									#N/A	128378	Uncharacterized transporter	Rhodonia placenta	IZ/IZ-5Rp	22.5573	3.7294	no
									#N/A	116256	Voltage gated potassium channel	Rhodonia placenta	IZ/IZ-5Rp	45.025	0.535128	no
									#N/A	128697	Zinc hosphodiesterase	Rhodonia placenta	IZ/IZ-5Rp	706.264	163.77	21-22
